# Supplementary material for: HER2 is not a cancer subtype but rather a pan-cancer event and is highly enriched in AR-driven breast tumors
Source: Breast Cancer Res. 2018 Jan 30;20:8. doi: 10.1186/s13058-018-0933-y (PMC5791377; doi:10.1186/s13058-018-0933-y)
Supplement: Supplementary file 5 — Mutation and copy number profiles of breast tumors. (A) Mutation profile for 23 genes previously shown to be significantly mutated in breast cancer [13] in 679 TCGA breast tumors with exome-seq data. (B) Mutation profile for 21 genes (FOXA1 and MLL3 are not available) in 1039 Metabric tumors with targeted sequence data. (C) Copy number profile for 28 genes previously shown to have subtype-specific copy number alterations [13], in 864 TCGA breast tumors. (D) Copy number profile for 28 genes in 1107 Metabric tumors. PAM50 subtype and HER2A status are provided. (XLSX 417 kb) [file 13058_2018_933_MOESM5_ESM.xlsx]

## Sheet: A - TCGA, mutations
Mutation data for 23 genes in 679 TCGA breast tumors (WT = wildtype; MUT = somatic mutation)
Tumor ID	PAM50	HER2A	AFF2	AKT1	CBFB	CDH1	CDKN1B	CTCF	FOXA1	GATA3	MAP2K4	MAP3K1	MLL3	NCOR1	NF1	PIK3CA	PIK3R1	PTEN	PTPN22	PTPRD	RB1	RUNX1	SF3B1	TBX3	TP53
TCGA-A1-A0SE-01	LumA	non-HER2A	WT	WT	WT	MUT	WT	WT	WT	WT	WT	WT	WT	WT	WT	WT	WT	WT	WT	WT	WT	WT	WT	WT	WT
TCGA-A1-A0SI-01	LumB	non-HER2A	WT	WT	WT	WT	WT	WT	WT	WT	WT	WT	WT	WT	WT	MUT	WT	WT	WT	WT	MUT	WT	WT	WT	MUT
TCGA-A1-A0SK-01	Basal	non-HER2A	WT	WT	WT	WT	WT	WT	WT	WT	WT	WT	WT	WT	WT	WT	WT	WT	WT	WT	WT	WT	WT	WT	MUT
TCGA-A1-A0SN-01	LumB	HER2A	WT	WT	WT	WT	WT	WT	WT	WT	WT	WT	WT	MUT	WT	WT	WT	WT	WT	WT	WT	WT	WT	WT	WT
TCGA-A1-A0SO-01	Basal	non-HER2A	WT	WT	WT	WT	WT	WT	WT	WT	WT	WT	MUT	WT	WT	WT	WT	WT	WT	WT	WT	WT	WT	WT	MUT
TCGA-A1-A0SP-01	Basal	non-HER2A	WT	WT	WT	WT	WT	WT	WT	WT	WT	WT	WT	WT	WT	WT	WT	WT	WT	WT	WT	WT	WT	WT	MUT
TCGA-A2-A04N-01	LumA	non-HER2A	WT	WT	WT	WT	WT	WT	WT	WT	WT	MUT	WT	WT	WT	MUT	WT	WT	WT	WT	WT	WT	WT	WT	WT
TCGA-A2-A04P-01	Basal	non-HER2A	WT	WT	WT	WT	WT	WT	WT	WT	WT	WT	WT	WT	WT	MUT	WT	WT	WT	WT	WT	WT	WT	WT	WT
TCGA-A2-A04Q-01	Basal	non-HER2A	WT	WT	WT	WT	WT	WT	WT	WT	WT	WT	WT	WT	MUT	WT	WT	WT	WT	WT	WT	WT	WT	WT	WT
TCGA-A2-A04T-01	Basal	non-HER2A	WT	WT	WT	WT	WT	WT	WT	WT	WT	WT	WT	WT	WT	MUT	WT	WT	WT	WT	WT	WT	WT	WT	MUT
TCGA-A2-A04U-01	Basal	non-HER2A	WT	WT	WT	WT	WT	WT	WT	WT	WT	WT	WT	WT	WT	WT	WT	WT	WT	WT	WT	WT	WT	WT	MUT
TCGA-A2-A04W-01	HER2E	HER2A	WT	WT	WT	WT	WT	WT	WT	WT	WT	WT	WT	WT	WT	MUT	WT	WT	WT	WT	WT	WT	WT	WT	MUT
TCGA-A2-A0CK-01	LumA	non-HER2A	WT	WT	WT	MUT	WT	WT	WT	WT	WT	WT	WT	WT	WT	WT	WT	WT	WT	WT	WT	WT	WT	WT	WT
TCGA-A2-A0CL-01	HER2E	non-HER2A	WT	WT	WT	WT	WT	WT	WT	WT	WT	WT	WT	WT	WT	WT	WT	WT	WT	WT	WT	WT	WT	WT	MUT
TCGA-A2-A0CO-01	LumA	non-HER2A	WT	WT	WT	MUT	WT	WT	WT	WT	WT	WT	WT	WT	WT	WT	WT	WT	WT	WT	WT	WT	WT	WT	WT
TCGA-A2-A0CP-01	LumA	non-HER2A	WT	WT	WT	WT	WT	WT	WT	WT	WT	MUT	WT	WT	WT	MUT	WT	WT	WT	WT	WT	WT	WT	WT	WT
TCGA-A2-A0CQ-01	LumA	non-HER2A	MUT	WT	WT	WT	WT	MUT	WT	WT	WT	WT	MUT	WT	WT	WT	WT	WT	WT	WT	WT	WT	WT	WT	WT
TCGA-A2-A0CW-01	LumB	non-HER2A	WT	WT	WT	WT	WT	WT	WT	WT	WT	WT	WT	WT	WT	MUT	WT	WT	WT	WT	WT	WT	WT	WT	MUT
TCGA-A2-A0CX-01	HER2E	HER2A	WT	WT	WT	WT	WT	WT	WT	WT	WT	WT	WT	WT	WT	WT	WT	WT	WT	WT	WT	WT	WT	WT	MUT
TCGA-A2-A0D0-01	Basal	non-HER2A	WT	WT	WT	WT	WT	WT	WT	WT	WT	WT	WT	WT	WT	WT	WT	WT	WT	WT	WT	WT	WT	WT	MUT
TCGA-A2-A0D1-01	HER2E	HER2A	WT	WT	WT	WT	WT	WT	WT	WT	WT	WT	WT	WT	WT	MUT	WT	WT	WT	WT	WT	WT	WT	WT	MUT
TCGA-A2-A0D3-01	LumA	non-HER2A	WT	WT	WT	WT	WT	WT	WT	WT	WT	WT	WT	WT	WT	MUT	WT	WT	WT	WT	WT	WT	WT	WT	WT
TCGA-A2-A0EM-01	LumA	non-HER2A	WT	WT	WT	WT	WT	WT	WT	WT	WT	WT	WT	WT	WT	MUT	WT	WT	WT	WT	WT	WT	WT	WT	WT
TCGA-A2-A0EN-01	LumA	non-HER2A	WT	WT	WT	WT	WT	WT	WT	WT	WT	WT	WT	WT	WT	MUT	WT	WT	WT	WT	WT	WT	WT	WT	WT
TCGA-A2-A0EO-01	LumA	non-HER2A	WT	WT	MUT	WT	WT	WT	WT	WT	WT	WT	WT	WT	WT	MUT	WT	WT	WT	WT	WT	WT	WT	WT	WT
TCGA-A2-A0EQ-01	HER2E	non-HER2A	MUT	WT	WT	WT	WT	WT	WT	WT	WT	WT	WT	WT	WT	MUT	WT	WT	WT	WT	WT	WT	WT	WT	WT
TCGA-A2-A0ER-01	LumB	non-HER2A	WT	WT	WT	WT	WT	WT	WT	WT	WT	WT	MUT	WT	WT	WT	WT	WT	WT	WT	WT	WT	WT	WT	WT
TCGA-A2-A0EV-01	LumA	non-HER2A	WT	WT	WT	WT	WT	WT	WT	WT	WT	WT	WT	MUT	WT	MUT	WT	WT	WT	WT	WT	WT	MUT	WT	WT
TCGA-A2-A0EX-01	LumA	non-HER2A	WT	WT	WT	MUT	WT	WT	WT	WT	WT	WT	WT	WT	WT	MUT	WT	WT	WT	WT	WT	WT	WT	WT	WT
TCGA-A2-A0EY-01	LumB	HER2A	MUT	WT	WT	WT	WT	WT	WT	WT	WT	WT	WT	WT	WT	MUT	WT	WT	WT	WT	WT	WT	WT	WT	MUT
TCGA-A2-A0SV-01	LumB	non-HER2A	WT	WT	WT	WT	WT	WT	WT	WT	WT	WT	MUT	WT	WT	WT	WT	WT	WT	WT	WT	WT	WT	WT	WT
TCGA-A2-A0SW-01	LumB	non-HER2A	WT	WT	WT	WT	WT	WT	WT	WT	WT	WT	WT	WT	WT	WT	WT	WT	WT	WT	WT	WT	WT	WT	MUT
TCGA-A2-A0SX-01	Basal	non-HER2A	WT	WT	WT	WT	WT	WT	WT	WT	WT	WT	WT	WT	WT	WT	WT	WT	WT	WT	WT	WT	WT	WT	MUT
TCGA-A2-A0SY-01	LumA	HER2A	WT	WT	WT	WT	WT	WT	MUT	WT	WT	WT	WT	WT	WT	MUT	WT	WT	WT	WT	WT	WT	WT	WT	WT
TCGA-A2-A0T2-01	Basal	non-HER2A	WT	WT	WT	WT	WT	WT	WT	WT	WT	WT	WT	WT	WT	WT	WT	WT	WT	WT	WT	WT	WT	WT	MUT
TCGA-A2-A0T4-01	LumA	non-HER2A	WT	WT	WT	WT	WT	WT	WT	WT	WT	WT	WT	WT	WT	MUT	WT	WT	WT	WT	WT	WT	WT	WT	WT
TCGA-A2-A0T7-01	LumA	non-HER2A	WT	WT	WT	WT	WT	WT	WT	WT	WT	WT	WT	WT	WT	MUT	WT	WT	WT	WT	WT	WT	WT	WT	WT
TCGA-A2-A0YE-01	Basal	non-HER2A	WT	WT	WT	WT	WT	WT	WT	WT	WT	WT	WT	WT	WT	WT	WT	WT	WT	WT	MUT	WT	WT	WT	WT
TCGA-A2-A0YH-01	LumB	non-HER2A	WT	WT	WT	WT	WT	WT	WT	WT	WT	WT	WT	WT	WT	MUT	WT	WT	WT	WT	WT	WT	WT	WT	MUT
TCGA-A2-A0YI-01	LumA	non-HER2A	WT	WT	WT	WT	WT	WT	WT	WT	WT	WT	WT	WT	WT	MUT	WT	WT	WT	WT	WT	WT	WT	WT	WT
TCGA-A2-A1FZ-01	LumA	non-HER2A	WT	WT	WT	WT	WT	WT	WT	WT	WT	WT	WT	WT	WT	MUT	WT	WT	WT	WT	WT	WT	WT	WT	WT
TCGA-A2-A1G0-01	LumA	non-HER2A	WT	WT	WT	MUT	WT	WT	WT	WT	WT	WT	WT	WT	WT	MUT	WT	WT	WT	WT	WT	WT	WT	WT	WT
TCGA-A2-A1G1-01	Basal	HER2A	WT	WT	WT	WT	WT	WT	WT	WT	WT	MUT	WT	WT	WT	WT	WT	WT	WT	WT	WT	WT	WT	WT	MUT
TCGA-A2-A1G4-01	LumB	non-HER2A	WT	WT	WT	WT	WT	WT	WT	WT	MUT	WT	WT	WT	WT	WT	WT	WT	WT	WT	WT	WT	WT	WT	WT
TCGA-A2-A25C-01	LumB	non-HER2A	WT	WT	WT	WT	WT	WT	WT	WT	WT	WT	WT	WT	WT	MUT	WT	WT	WT	WT	WT	WT	WT	WT	WT
TCGA-A2-A3XS-01	Basal	non-HER2A	WT	WT	WT	WT	WT	WT	WT	WT	WT	WT	WT	WT	WT	WT	WT	WT	WT	WT	MUT	WT	WT	WT	WT
TCGA-A2-A3XT-01	Basal	non-HER2A	WT	WT	WT	WT	WT	WT	WT	WT	WT	WT	WT	WT	WT	WT	WT	WT	WT	WT	WT	WT	WT	WT	MUT
TCGA-A2-A3XV-01	HER2E	non-HER2A	WT	WT	WT	WT	WT	WT	WT	WT	WT	WT	WT	WT	WT	WT	WT	WT	WT	WT	WT	WT	WT	WT	MUT
TCGA-A2-A4RX-01	Basal	non-HER2A	WT	WT	WT	WT	WT	WT	WT	WT	WT	WT	WT	WT	WT	WT	WT	MUT	WT	WT	WT	WT	WT	WT	WT
TCGA-A2-A4S3-01	LumB	non-HER2A	WT	WT	WT	WT	WT	WT	WT	WT	WT	WT	WT	WT	WT	WT	WT	WT	WT	WT	WT	WT	WT	WT	MUT
TCGA-A7-A0CE-01	Basal	non-HER2A	WT	WT	WT	WT	WT	WT	WT	WT	WT	WT	WT	WT	WT	WT	WT	WT	WT	WT	WT	WT	WT	WT	MUT
TCGA-A7-A0CG-01	LumA	non-HER2A	WT	WT	WT	WT	WT	WT	WT	WT	WT	WT	WT	WT	WT	MUT	WT	WT	WT	WT	WT	WT	WT	WT	WT
TCGA-A7-A0CH-01	LumA	non-HER2A	WT	WT	WT	WT	WT	WT	WT	WT	WT	WT	WT	WT	WT	MUT	WT	WT	WT	WT	WT	WT	WT	WT	WT
TCGA-A7-A0CJ-01	LumB	non-HER2A	WT	WT	WT	WT	WT	WT	WT	WT	WT	WT	WT	WT	WT	MUT	WT	WT	WT	WT	WT	WT	WT	WT	MUT
TCGA-A7-A0DA-01	Basal	non-HER2A	WT	WT	WT	WT	WT	WT	WT	WT	WT	WT	WT	WT	WT	WT	WT	WT	WT	WT	WT	WT	WT	WT	MUT
TCGA-A7-A0DB-01	LumA	non-HER2A	WT	WT	WT	WT	WT	WT	WT	WT	WT	WT	MUT	WT	WT	MUT	WT	WT	WT	WT	WT	WT	WT	WT	MUT
TCGA-A7-A13D-01	Basal	HER2A	WT	WT	WT	WT	WT	WT	WT	WT	WT	WT	WT	WT	WT	WT	WT	WT	WT	WT	WT	WT	WT	WT	MUT
TCGA-A7-A13E-01	Basal	non-HER2A	WT	WT	WT	WT	WT	WT	WT	WT	WT	WT	WT	WT	WT	WT	WT	WT	WT	WT	WT	WT	WT	WT	MUT
TCGA-A7-A13G-01	LumA	non-HER2A	WT	WT	WT	WT	WT	WT	WT	WT	WT	WT	WT	WT	WT	MUT	WT	WT	WT	WT	WT	WT	WT	WT	WT
TCGA-A7-A26F-01	Basal	non-HER2A	WT	WT	WT	WT	WT	WT	WT	WT	WT	WT	WT	WT	WT	WT	WT	WT	WT	WT	WT	WT	WT	WT	MUT
TCGA-A7-A26G-01	Basal	non-HER2A	WT	WT	WT	WT	WT	WT	WT	WT	WT	WT	WT	WT	WT	WT	WT	MUT	WT	WT	WT	WT	WT	WT	MUT
TCGA-A7-A26H-01	LumA	non-HER2A	WT	WT	WT	WT	WT	WT	WT	WT	MUT	WT	WT	WT	WT	MUT	WT	WT	WT	WT	WT	WT	WT	WT	WT
TCGA-A7-A26I-01	Basal	non-HER2A	WT	WT	WT	WT	WT	WT	WT	WT	WT	WT	WT	WT	WT	WT	WT	WT	WT	WT	WT	WT	WT	WT	MUT
TCGA-A7-A3IZ-01	LumA	non-HER2A	WT	WT	WT	MUT	WT	WT	WT	WT	WT	WT	WT	WT	WT	WT	WT	WT	WT	WT	WT	WT	WT	WT	WT
TCGA-A7-A3J1-01	LumA	non-HER2A	WT	WT	WT	WT	WT	WT	WT	WT	WT	WT	WT	WT	WT	MUT	WT	WT	WT	WT	WT	WT	WT	WT	WT
TCGA-A7-A3RF-01	LumA	non-HER2A	WT	WT	WT	WT	WT	WT	WT	WT	WT	WT	MUT	WT	WT	WT	WT	WT	WT	WT	WT	WT	WT	WT	WT
TCGA-A7-A426-01	LumA	non-HER2A	WT	WT	WT	MUT	WT	WT	WT	WT	WT	WT	WT	WT	WT	WT	WT	WT	WT	WT	WT	WT	WT	WT	WT
TCGA-A7-A4SA-01	LumA	non-HER2A	WT	WT	WT	WT	WT	WT	WT	WT	WT	WT	WT	WT	WT	WT	WT	WT	WT	WT	WT	WT	WT	WT	MUT
TCGA-A7-A4SD-01	Basal	non-HER2A	WT	WT	WT	WT	WT	WT	WT	WT	WT	WT	WT	WT	WT	WT	WT	WT	WT	WT	WT	WT	WT	WT	MUT
TCGA-A7-A4SF-01	HER2E	HER2A	WT	WT	WT	WT	WT	WT	WT	WT	WT	WT	WT	WT	WT	MUT	WT	WT	WT	WT	WT	WT	WT	WT	WT
TCGA-A8-A06O-01	LumB	non-HER2A	WT	WT	WT	WT	WT	WT	WT	WT	WT	WT	WT	WT	WT	WT	WT	WT	WT	WT	WT	WT	WT	WT	MUT
TCGA-A8-A06P-01	LumA	non-HER2A	WT	WT	WT	WT	WT	WT	WT	WT	WT	MUT	WT	WT	WT	MUT	WT	WT	WT	WT	WT	WT	WT	WT	WT
TCGA-A8-A06R-01	LumB	non-HER2A	WT	WT	WT	WT	WT	WT	WT	WT	WT	WT	WT	WT	WT	MUT	WT	WT	WT	WT	WT	WT	WT	WT	WT
TCGA-A8-A06U-01	LumA	non-HER2A	WT	WT	WT	WT	WT	WT	WT	WT	WT	WT	WT	WT	WT	MUT	WT	WT	WT	WT	WT	WT	WT	WT	WT
TCGA-A8-A06X-01	LumB	non-HER2A	WT	WT	WT	WT	WT	WT	WT	WT	WT	WT	MUT	WT	MUT	WT	WT	WT	WT	WT	WT	WT	WT	WT	WT
TCGA-A8-A075-01	LumB	non-HER2A	WT	WT	WT	WT	WT	WT	WT	WT	WT	WT	WT	WT	WT	MUT	WT	WT	WT	WT	WT	WT	MUT	WT	MUT
TCGA-A8-A079-01	LumB	non-HER2A	WT	WT	WT	WT	WT	WT	WT	WT	WT	WT	WT	WT	WT	WT	WT	WT	WT	WT	WT	WT	WT	WT	MUT
TCGA-A8-A07B-01	LumB	HER2A	WT	WT	WT	MUT	WT	WT	WT	WT	WT	WT	WT	WT	WT	MUT	WT	WT	WT	WT	WT	WT	WT	WT	WT
TCGA-A8-A07F-01	LumA	non-HER2A	WT	WT	WT	WT	WT	WT	WT	WT	WT	MUT	WT	WT	WT	WT	WT	WT	WT	WT	WT	WT	WT	WT	WT
TCGA-A8-A07G-01	LumA	non-HER2A	WT	WT	WT	WT	WT	WT	WT	WT	WT	WT	WT	WT	WT	MUT	WT	WT	WT	WT	WT	WT	WT	WT	WT
TCGA-A8-A07O-01	Basal	non-HER2A	WT	WT	WT	WT	WT	WT	WT	WT	WT	WT	WT	WT	WT	WT	WT	WT	WT	WT	WT	WT	WT	WT	MUT
TCGA-A8-A07R-01	Basal	non-HER2A	WT	WT	WT	WT	WT	WT	WT	WT	WT	WT	MUT	WT	MUT	WT	WT	WT	WT	WT	WT	WT	WT	WT	MUT
TCGA-A8-A07W-01	LumB	non-HER2A	WT	WT	WT	WT	WT	WT	WT	WT	WT	WT	WT	WT	WT	WT	WT	WT	WT	WT	WT	WT	WT	WT	MUT
TCGA-A8-A081-01	LumB	non-HER2A	WT	WT	WT	WT	WT	WT	WT	WT	WT	WT	WT	WT	WT	MUT	WT	WT	WT	WT	WT	WT	WT	WT	MUT
TCGA-A8-A082-01	LumB	non-HER2A	WT	WT	WT	WT	WT	WT	MUT	WT	WT	WT	WT	WT	WT	WT	WT	WT	WT	WT	WT	WT	WT	WT	WT
TCGA-A8-A085-01	LumB	non-HER2A	WT	WT	WT	WT	WT	WT	WT	WT	WT	WT	WT	WT	WT	WT	WT	WT	MUT	WT	WT	WT	WT	WT	WT
TCGA-A8-A08L-01	HER2E	non-HER2A	WT	WT	WT	WT	WT	WT	WT	WT	WT	WT	WT	WT	WT	MUT	WT	WT	WT	WT	WT	WT	WT	WT	WT
TCGA-A8-A08P-01	LumB	HER2A	WT	WT	WT	WT	WT	WT	WT	WT	WT	WT	MUT	WT	WT	MUT	WT	WT	WT	WT	WT	WT	WT	WT	WT
TCGA-A8-A08R-01	Basal	HER2A	WT	WT	WT	WT	WT	WT	WT	WT	WT	WT	WT	MUT	WT	MUT	WT	WT	WT	WT	WT	WT	WT	WT	WT
TCGA-A8-A08S-01	LumB	HER2A	WT	WT	MUT	WT	WT	WT	WT	WT	WT	WT	WT	WT	WT	WT	WT	WT	WT	WT	WT	WT	WT	WT	WT
TCGA-A8-A08T-01	LumA	non-HER2A	WT	WT	MUT	WT	WT	WT	WT	WT	WT	WT	WT	WT	WT	MUT	WT	WT	WT	WT	WT	WT	WT	WT	WT
TCGA-A8-A08X-01	HER2E	HER2A	WT	WT	WT	WT	WT	WT	WT	WT	WT	WT	WT	WT	WT	WT	WT	WT	WT	WT	WT	WT	WT	WT	MUT
TCGA-A8-A08Z-01	LumA	non-HER2A	WT	WT	WT	WT	WT	WT	WT	WT	WT	MUT	WT	WT	WT	MUT	WT	WT	WT	WT	WT	WT	WT	WT	WT
TCGA-A8-A091-01	LumA	non-HER2A	WT	WT	WT	MUT	WT	WT	WT	WT	WT	WT	WT	WT	WT	WT	WT	WT	WT	WT	WT	WT	WT	WT	WT
TCGA-A8-A092-01	LumB	non-HER2A	WT	WT	WT	WT	WT	WT	WT	WT	WT	WT	WT	WT	WT	MUT	WT	WT	WT	WT	WT	WT	WT	WT	MUT
TCGA-A8-A093-01	LumA	non-HER2A	WT	WT	WT	WT	WT	WT	WT	WT	MUT	WT	WT	MUT	WT	MUT	WT	WT	WT	WT	WT	WT	WT	WT	WT
TCGA-A8-A094-01	HER2E	non-HER2A	WT	MUT	MUT	WT	WT	WT	WT	WT	WT	WT	WT	WT	WT	WT	WT	WT	WT	MUT	WT	WT	WT	WT	WT
TCGA-A8-A095-01	LumB	non-HER2A	WT	WT	WT	WT	WT	WT	WT	WT	WT	WT	WT	WT	WT	MUT	WT	WT	WT	WT	MUT	WT	WT	WT	WT
TCGA-A8-A096-01	LumB	non-HER2A	WT	WT	MUT	WT	WT	WT	WT	WT	WT	WT	WT	WT	WT	MUT	WT	WT	WT	WT	WT	WT	WT	WT	WT
TCGA-A8-A09B-01	LumA	non-HER2A	WT	WT	WT	WT	WT	WT	WT	WT	WT	MUT	WT	WT	WT	WT	WT	WT	WT	WT	WT	WT	WT	WT	WT
TCGA-A8-A09C-01	LumB	non-HER2A	WT	WT	WT	WT	WT	WT	WT	WT	WT	WT	WT	WT	WT	MUT	WT	WT	WT	WT	WT	WT	WT	WT	WT
TCGA-A8-A09D-01	LumB	non-HER2A	WT	WT	WT	WT	WT	WT	WT	WT	WT	WT	WT	WT	WT	MUT	WT	WT	WT	WT	WT	WT	WT	WT	WT
TCGA-A8-A09I-01	LumB	HER2A	WT	WT	WT	WT	WT	WT	WT	WT	WT	WT	WT	MUT	WT	WT	WT	WT	WT	MUT	WT	WT	WT	WT	WT
TCGA-A8-A09N-01	LumB	non-HER2A	WT	WT	WT	WT	WT	WT	WT	WT	WT	WT	WT	WT	WT	WT	WT	WT	WT	WT	WT	WT	WT	WT	MUT
TCGA-A8-A09Q-01	LumB	non-HER2A	MUT	WT	WT	WT	WT	WT	WT	WT	WT	WT	MUT	WT	WT	WT	WT	WT	WT	MUT	WT	WT	WT	WT	MUT
TCGA-A8-A09V-01	LumA	non-HER2A	WT	WT	WT	MUT	WT	WT	WT	WT	WT	WT	WT	WT	WT	WT	WT	WT	WT	WT	WT	WT	WT	WT	WT
TCGA-A8-A09W-01	LumB	non-HER2A	WT	WT	MUT	MUT	WT	WT	WT	WT	WT	WT	WT	WT	WT	WT	WT	WT	WT	WT	MUT	WT	WT	WT	WT
TCGA-A8-A09X-01	HER2E	non-HER2A	WT	WT	WT	WT	WT	WT	WT	WT	WT	WT	WT	WT	WT	WT	WT	WT	WT	WT	WT	WT	WT	WT	MUT
TCGA-A8-A09Z-01	LumB	non-HER2A	WT	WT	WT	WT	WT	WT	WT	WT	WT	WT	MUT	WT	WT	WT	WT	WT	WT	WT	WT	MUT	WT	WT	WT
TCGA-A8-A0A1-01	LumA	non-HER2A	WT	WT	WT	WT	WT	WT	WT	WT	WT	WT	WT	WT	WT	MUT	WT	WT	WT	WT	WT	WT	WT	WT	WT
TCGA-A8-A0AB-01	LumA	non-HER2A	WT	WT	WT	WT	WT	WT	WT	WT	WT	WT	WT	WT	WT	WT	WT	WT	WT	WT	WT	MUT	WT	WT	WT
TCGA-AC-A23C-01	LumA	HER2A	WT	WT	WT	WT	WT	WT	WT	WT	WT	WT	WT	MUT	MUT	MUT	WT	WT	WT	WT	WT	WT	WT	WT	WT
TCGA-AC-A23E-01	LumA	non-HER2A	WT	WT	WT	WT	WT	WT	WT	WT	WT	WT	WT	MUT	WT	MUT	WT	WT	WT	WT	WT	WT	WT	WT	WT
TCGA-AC-A23G-01	LumA	non-HER2A	WT	WT	WT	MUT	WT	WT	WT	WT	WT	WT	WT	WT	WT	MUT	WT	WT	WT	WT	WT	WT	WT	WT	WT
TCGA-AC-A23H-01	HER2E	HER2A	MUT	WT	WT	WT	WT	WT	MUT	WT	WT	MUT	MUT	WT	MUT	MUT	WT	WT	MUT	MUT	WT	WT	MUT	WT	WT
TCGA-AC-A2B8-01	LumA	non-HER2A	WT	WT	WT	WT	WT	WT	WT	WT	WT	WT	WT	WT	WT	MUT	WT	WT	WT	WT	WT	WT	MUT	WT	WT
TCGA-AC-A2FB-01	LumA	HER2A	WT	WT	WT	WT	WT	WT	WT	WT	WT	WT	WT	WT	WT	WT	WT	WT	WT	WT	WT	MUT	WT	WT	WT
TCGA-AC-A2FM-01	LumA	non-HER2A	WT	WT	WT	WT	WT	WT	MUT	WT	WT	WT	WT	WT	WT	WT	WT	WT	WT	WT	WT	WT	WT	WT	WT
TCGA-AC-A2FO-01	LumA	non-HER2A	WT	WT	WT	WT	WT	WT	WT	WT	WT	WT	WT	WT	WT	MUT	WT	WT	WT	WT	WT	WT	WT	WT	WT
TCGA-AC-A2QH-01	Basal	non-HER2A	WT	WT	WT	WT	WT	WT	WT	WT	WT	WT	MUT	WT	WT	WT	WT	WT	WT	WT	WT	WT	WT	WT	MUT
TCGA-AC-A2QI-01	LumA	non-HER2A	WT	WT	WT	WT	WT	WT	WT	WT	WT	WT	WT	WT	WT	MUT	WT	WT	WT	WT	WT	WT	WT	WT	WT
TCGA-AC-A3BB-01	LumA	non-HER2A	WT	WT	WT	MUT	WT	WT	WT	WT	WT	WT	WT	WT	WT	WT	WT	WT	WT	WT	WT	WT	WT	WT	WT
TCGA-AC-A3TN-01	LumA	non-HER2A	WT	WT	WT	MUT	WT	WT	WT	WT	WT	WT	WT	WT	WT	MUT	WT	WT	WT	WT	WT	WT	WT	WT	WT
TCGA-AC-A3W6-01	LumA	non-HER2A	WT	WT	WT	WT	WT	WT	WT	WT	WT	WT	WT	WT	WT	MUT	WT	WT	WT	WT	WT	WT	WT	WT	WT
TCGA-AC-A3YJ-01	LumA	non-HER2A	WT	WT	WT	WT	WT	WT	WT	WT	WT	WT	WT	WT	WT	MUT	WT	WT	WT	WT	WT	WT	WT	WT	WT
TCGA-AN-A03X-01	LumA	non-HER2A	WT	WT	WT	WT	WT	WT	WT	WT	WT	MUT	WT	WT	WT	MUT	WT	WT	WT	WT	WT	WT	WT	WT	WT
TCGA-AN-A03Y-01	LumB	non-HER2A	WT	WT	WT	MUT	WT	WT	WT	WT	WT	WT	WT	WT	WT	MUT	WT	WT	WT	WT	WT	WT	WT	WT	WT
TCGA-AN-A046-01	LumA	non-HER2A	MUT	WT	WT	WT	WT	WT	WT	WT	WT	WT	MUT	MUT	MUT	MUT	MUT	MUT	WT	MUT	MUT	WT	WT	MUT	MUT
TCGA-AN-A049-01	LumB	HER2A	WT	WT	WT	WT	WT	WT	WT	WT	WT	WT	WT	WT	WT	MUT	WT	WT	WT	WT	WT	WT	WT	WT	WT
TCGA-AN-A04C-01	HER2E	HER2A	WT	WT	WT	WT	WT	WT	WT	WT	WT	WT	WT	WT	WT	MUT	WT	WT	WT	WT	WT	WT	WT	WT	MUT
TCGA-AN-A0AJ-01	LumB	non-HER2A	WT	WT	WT	WT	WT	WT	WT	WT	WT	WT	WT	WT	WT	MUT	WT	WT	WT	WT	WT	WT	WT	WT	WT
TCGA-AN-A0AK-01	LumB	non-HER2A	WT	WT	WT	WT	WT	WT	WT	WT	WT	WT	WT	MUT	WT	MUT	WT	MUT	WT	WT	WT	WT	WT	WT	WT
TCGA-AN-A0AL-01	Basal	non-HER2A	WT	WT	WT	WT	WT	WT	WT	WT	WT	WT	WT	WT	MUT	WT	WT	WT	WT	WT	WT	WT	WT	WT	MUT
TCGA-AN-A0AT-01	Basal	non-HER2A	WT	WT	WT	WT	WT	MUT	WT	WT	WT	WT	WT	WT	WT	WT	WT	WT	WT	WT	WT	WT	WT	WT	WT
TCGA-AN-A0FD-01	LumA	non-HER2A	WT	WT	WT	WT	WT	WT	WT	MUT	WT	WT	WT	WT	WT	WT	WT	WT	WT	WT	WT	WT	WT	WT	WT
TCGA-AN-A0FF-01	LumB	non-HER2A	WT	WT	WT	WT	WT	WT	WT	WT	WT	WT	WT	WT	WT	MUT	WT	WT	WT	WT	WT	WT	WT	WT	WT
TCGA-AN-A0FL-01	Basal	non-HER2A	MUT	WT	WT	WT	WT	WT	WT	WT	WT	WT	WT	WT	WT	WT	WT	WT	WT	WT	WT	WT	WT	WT	MUT
TCGA-AN-A0FS-01	LumA	non-HER2A	WT	WT	WT	WT	WT	MUT	WT	WT	WT	WT	WT	WT	WT	MUT	WT	WT	WT	WT	WT	WT	WT	WT	WT
TCGA-AN-A0FT-01	LumA	HER2A	WT	WT	WT	WT	WT	WT	WT	WT	WT	WT	MUT	WT	WT	WT	WT	WT	WT	WT	WT	WT	WT	WT	MUT
TCGA-AN-A0FV-01	HER2E	HER2A	WT	WT	WT	WT	WT	WT	WT	WT	WT	WT	WT	WT	WT	WT	WT	WT	WT	WT	WT	WT	WT	WT	MUT
TCGA-AN-A0FW-01	LumB	non-HER2A	WT	WT	WT	WT	WT	WT	WT	WT	WT	WT	MUT	WT	WT	WT	WT	WT	WT	WT	WT	WT	WT	WT	WT
TCGA-AN-A0FX-01	Basal	non-HER2A	WT	WT	WT	WT	WT	WT	WT	WT	WT	WT	WT	WT	WT	WT	WT	WT	WT	WT	WT	WT	WT	WT	MUT
TCGA-AN-A0FY-01	LumB	non-HER2A	WT	WT	WT	WT	WT	WT	WT	WT	WT	WT	WT	WT	WT	WT	WT	WT	WT	WT	MUT	WT	WT	WT	MUT
TCGA-AN-A0FZ-01	LumA	non-HER2A	WT	WT	WT	WT	WT	WT	WT	WT	WT	WT	WT	WT	WT	WT	WT	WT	WT	MUT	WT	WT	WT	WT	WT
TCGA-AN-A0XR-01	LumB	non-HER2A	WT	MUT	WT	WT	WT	WT	WT	WT	WT	WT	WT	WT	WT	WT	WT	WT	WT	WT	WT	WT	WT	WT	WT
TCGA-AO-A03O-01	LumB	non-HER2A	WT	WT	WT	WT	WT	WT	WT	WT	WT	WT	WT	WT	WT	WT	WT	WT	WT	WT	WT	WT	WT	WT	MUT
TCGA-AO-A03V-01	LumA	non-HER2A	WT	WT	WT	WT	WT	WT	WT	WT	WT	WT	WT	WT	WT	WT	WT	WT	WT	WT	WT	WT	WT	WT	MUT
TCGA-AO-A0J2-01	HER2E	non-HER2A	WT	WT	WT	WT	WT	WT	WT	WT	WT	WT	WT	WT	WT	WT	WT	WT	WT	WT	WT	WT	WT	WT	MUT
TCGA-AO-A0J3-01	LumB	non-HER2A	MUT	WT	WT	WT	WT	WT	WT	WT	WT	WT	WT	WT	WT	WT	WT	WT	WT	WT	WT	WT	WT	WT	WT
TCGA-AO-A0J4-01	Basal	non-HER2A	WT	WT	WT	WT	WT	WT	WT	WT	WT	WT	WT	WT	WT	WT	WT	WT	WT	WT	WT	WT	WT	WT	MUT
TCGA-AO-A0J5-01	LumA	non-HER2A	WT	WT	WT	WT	WT	WT	WT	WT	WT	WT	MUT	WT	WT	MUT	WT	WT	WT	WT	WT	WT	WT	WT	WT
TCGA-AO-A0J7-01	LumB	non-HER2A	WT	WT	WT	WT	WT	WT	WT	WT	WT	WT	WT	WT	WT	MUT	WT	WT	WT	WT	WT	WT	WT	WT	WT
TCGA-AO-A0JG-01	LumA	non-HER2A	WT	WT	WT	WT	WT	WT	WT	WT	WT	WT	MUT	WT	WT	WT	MUT	WT	WT	WT	WT	WT	WT	WT	WT
TCGA-AO-A128-01	Basal	non-HER2A	WT	WT	MUT	MUT	WT	WT	WT	WT	WT	WT	WT	MUT	WT	WT	WT	MUT	WT	WT	WT	WT	WT	WT	MUT
TCGA-AO-A12A-01	LumA	non-HER2A	WT	WT	WT	WT	WT	WT	WT	WT	WT	WT	WT	WT	WT	MUT	WT	WT	WT	WT	WT	WT	WT	WT	WT
TCGA-AO-A1KR-01	Basal	non-HER2A	WT	WT	WT	WT	WT	WT	WT	WT	WT	WT	WT	WT	WT	MUT	WT	WT	WT	WT	WT	WT	WT	WT	WT
TCGA-AQ-A04H-01	LumB	HER2A	WT	WT	WT	WT	WT	WT	WT	WT	WT	WT	WT	WT	WT	WT	WT	WT	WT	WT	WT	WT	WT	WT	MUT
TCGA-AQ-A0Y5-01	LumA	HER2A	WT	WT	WT	WT	WT	WT	WT	WT	WT	WT	WT	WT	WT	MUT	WT	WT	WT	WT	WT	WT	WT	WT	WT
TCGA-AQ-A1H2-01	LumA	non-HER2A	WT	WT	WT	WT	WT	WT	WT	WT	WT	WT	WT	WT	WT	MUT	WT	WT	WT	WT	WT	WT	WT	WT	WT
TCGA-AR-A0TP-01	Basal	non-HER2A	WT	WT	WT	WT	WT	WT	WT	WT	WT	WT	MUT	WT	WT	WT	WT	WT	WT	WT	WT	WT	WT	WT	MUT
TCGA-AR-A0TQ-01	LumB	HER2A	WT	WT	WT	WT	WT	WT	WT	WT	WT	WT	WT	WT	WT	WT	MUT	WT	WT	WT	WT	WT	WT	WT	WT
TCGA-AR-A0TR-01	LumA	non-HER2A	WT	WT	WT	WT	WT	WT	WT	WT	WT	WT	WT	WT	WT	MUT	WT	WT	WT	WT	WT	WT	WT	WT	WT
TCGA-AR-A0TS-01	Basal	non-HER2A	WT	WT	WT	WT	WT	WT	WT	WT	WT	WT	WT	WT	WT	WT	WT	WT	WT	WT	WT	WT	WT	WT	MUT
TCGA-AR-A0TT-01	LumB	non-HER2A	WT	WT	WT	WT	WT	WT	WT	WT	WT	WT	WT	MUT	WT	WT	WT	WT	WT	WT	WT	WT	WT	WT	WT
TCGA-AR-A0TV-01	LumB	non-HER2A	WT	WT	WT	WT	WT	WT	WT	WT	WT	WT	WT	MUT	WT	WT	WT	WT	WT	WT	WT	WT	WT	WT	MUT
TCGA-AR-A0TW-01	LumA	non-HER2A	WT	WT	WT	WT	WT	WT	WT	WT	WT	WT	WT	MUT	WT	WT	WT	WT	WT	WT	WT	WT	WT	WT	WT
TCGA-AR-A0TX-01	HER2E	HER2A	WT	WT	WT	WT	WT	WT	WT	WT	WT	WT	MUT	WT	WT	WT	WT	WT	MUT	MUT	WT	WT	WT	WT	MUT
TCGA-AR-A0TZ-01	LumA	non-HER2A	WT	WT	WT	WT	WT	WT	WT	WT	WT	WT	MUT	WT	WT	MUT	WT	WT	WT	WT	WT	WT	WT	WT	WT
TCGA-AR-A1AI-01	Basal	non-HER2A	WT	WT	WT	WT	WT	WT	WT	WT	WT	WT	WT	WT	WT	WT	WT	WT	WT	WT	WT	WT	WT	WT	MUT
TCGA-AR-A1AJ-01	Basal	non-HER2A	WT	WT	WT	WT	WT	WT	WT	WT	WT	WT	WT	WT	WT	WT	WT	MUT	WT	WT	WT	WT	WT	WT	MUT
TCGA-AR-A1AL-01	LumA	non-HER2A	WT	WT	WT	WT	WT	WT	WT	WT	WT	WT	WT	WT	WT	MUT	WT	WT	WT	WT	WT	WT	WT	WT	WT
TCGA-AR-A1AN-01	LumA	non-HER2A	WT	WT	WT	WT	WT	WT	WT	WT	WT	WT	WT	WT	WT	WT	WT	WT	WT	WT	WT	MUT	WT	WT	WT
TCGA-AR-A1AP-01	LumA	non-HER2A	WT	WT	WT	WT	WT	WT	WT	WT	WT	WT	WT	WT	WT	WT	WT	WT	WT	WT	WT	WT	WT	WT	MUT
TCGA-AR-A1AQ-01	Basal	non-HER2A	WT	WT	WT	WT	WT	WT	WT	WT	WT	WT	WT	WT	WT	WT	WT	WT	WT	WT	MUT	WT	WT	WT	WT
TCGA-AR-A1AS-01	LumB	non-HER2A	WT	WT	WT	WT	WT	WT	WT	WT	MUT	WT	WT	WT	WT	MUT	WT	WT	WT	WT	WT	WT	WT	WT	MUT
TCGA-AR-A1AV-01	LumA	non-HER2A	WT	WT	WT	WT	WT	WT	WT	WT	WT	WT	WT	WT	WT	MUT	WT	WT	WT	WT	WT	WT	WT	WT	WT
TCGA-AR-A24K-01	LumB	non-HER2A	WT	WT	WT	WT	WT	WT	WT	WT	WT	WT	WT	MUT	WT	MUT	WT	WT	WT	WT	WT	WT	WT	WT	WT
TCGA-AR-A24M-01	LumA	non-HER2A	WT	WT	WT	WT	WT	WT	WT	WT	WT	WT	WT	WT	WT	MUT	MUT	WT	WT	WT	WT	WT	WT	WT	WT
TCGA-AR-A24N-01	LumB	non-HER2A	WT	WT	WT	WT	WT	WT	WT	WT	WT	WT	MUT	WT	WT	WT	WT	WT	WT	WT	WT	WT	WT	WT	WT
TCGA-AR-A24O-01	LumA	non-HER2A	WT	WT	WT	WT	WT	WT	MUT	WT	WT	WT	WT	WT	WT	MUT	WT	WT	WT	WT	WT	WT	WT	WT	WT
TCGA-AR-A24P-01	LumA	non-HER2A	WT	WT	WT	WT	WT	WT	WT	MUT	WT	WT	WT	WT	WT	WT	WT	WT	WT	WT	WT	WT	WT	WT	MUT
TCGA-AR-A24Q-01	Basal	non-HER2A	WT	WT	WT	WT	WT	WT	WT	WT	WT	WT	WT	WT	WT	WT	WT	MUT	WT	WT	WT	WT	WT	WT	MUT
TCGA-AR-A24S-01	LumB	non-HER2A	WT	WT	WT	WT	WT	WT	WT	WT	WT	WT	MUT	WT	WT	MUT	WT	WT	WT	WT	WT	WT	WT	WT	MUT
TCGA-AR-A24T-01	LumA	non-HER2A	WT	WT	WT	WT	WT	WT	WT	WT	WT	WT	WT	WT	WT	MUT	WT	WT	WT	WT	WT	WT	WT	WT	MUT
TCGA-AR-A24X-01	LumA	non-HER2A	WT	MUT	WT	MUT	WT	WT	WT	WT	WT	WT	WT	WT	WT	WT	WT	WT	WT	WT	WT	WT	WT	WT	WT
TCGA-AR-A251-01	Basal	non-HER2A	WT	WT	WT	WT	WT	WT	WT	WT	WT	WT	WT	MUT	WT	WT	WT	WT	WT	WT	WT	WT	WT	WT	MUT
TCGA-AR-A255-01	LumA	non-HER2A	WT	WT	WT	WT	WT	WT	WT	WT	WT	WT	WT	WT	WT	MUT	WT	WT	WT	WT	WT	WT	WT	WT	WT
TCGA-AR-A2LE-01	LumA	non-HER2A	WT	WT	WT	MUT	WT	WT	WT	WT	WT	WT	WT	MUT	WT	WT	WT	WT	WT	WT	WT	WT	WT	WT	WT
TCGA-AR-A2LJ-01	LumA	HER2A	WT	WT	WT	MUT	WT	WT	WT	WT	WT	WT	WT	WT	WT	MUT	WT	WT	WT	WT	WT	WT	WT	WT	WT
TCGA-AR-A2LL-01	LumA	HER2A	WT	WT	WT	MUT	WT	WT	WT	WT	WT	WT	WT	WT	WT	WT	WT	MUT	WT	WT	WT	WT	WT	WT	WT
TCGA-AR-A2LR-01	Basal	non-HER2A	WT	WT	WT	WT	WT	WT	WT	WT	WT	WT	WT	WT	WT	WT	WT	WT	WT	WT	WT	WT	WT	MUT	WT
TCGA-B6-A0I2-01	Basal	non-HER2A	WT	WT	WT	WT	WT	WT	WT	WT	WT	WT	WT	WT	WT	WT	WT	WT	WT	WT	WT	WT	MUT	WT	WT
TCGA-B6-A0I5-01	LumA	non-HER2A	WT	WT	WT	WT	WT	WT	WT	MUT	WT	WT	WT	WT	WT	MUT	WT	WT	WT	WT	WT	WT	WT	WT	WT
TCGA-B6-A0I6-01	Basal	non-HER2A	WT	WT	WT	WT	WT	WT	WT	WT	WT	WT	WT	MUT	WT	WT	WT	WT	WT	WT	WT	WT	WT	WT	WT
TCGA-B6-A0I9-01	HER2E	HER2A	WT	WT	WT	WT	WT	WT	WT	WT	WT	WT	WT	WT	WT	WT	WT	WT	WT	WT	WT	WT	WT	WT	MUT
TCGA-B6-A0IB-01	LumB	non-HER2A	WT	WT	WT	WT	WT	WT	WT	WT	WT	WT	WT	WT	MUT	WT	WT	MUT	WT	WT	WT	WT	WT	WT	WT
TCGA-B6-A0IC-01	LumA	non-HER2A	WT	WT	WT	WT	WT	WT	WT	WT	WT	WT	MUT	WT	WT	MUT	WT	WT	WT	WT	WT	WT	WT	WT	WT
TCGA-B6-A0IE-01	LumA	non-HER2A	WT	WT	WT	WT	WT	WT	WT	WT	WT	WT	WT	WT	WT	MUT	WT	WT	WT	WT	WT	WT	WT	WT	MUT
TCGA-B6-A0IH-01	LumA	non-HER2A	WT	WT	WT	WT	WT	WT	WT	WT	WT	WT	WT	WT	WT	WT	WT	WT	WT	WT	WT	MUT	WT	WT	WT
TCGA-B6-A0IJ-01	Basal	non-HER2A	WT	WT	WT	WT	WT	WT	WT	WT	WT	WT	MUT	WT	WT	WT	WT	WT	WT	WT	WT	WT	WT	WT	MUT
TCGA-B6-A0RH-01	HER2E	HER2A	WT	WT	WT	WT	WT	WT	WT	WT	WT	WT	WT	WT	WT	MUT	WT	WT	MUT	WT	WT	WT	WT	WT	MUT
TCGA-B6-A0RM-01	LumA	non-HER2A	WT	WT	WT	WT	WT	WT	WT	WT	WT	MUT	WT	WT	WT	WT	WT	WT	WT	WT	WT	WT	WT	WT	WT
TCGA-B6-A0RN-01	LumA	non-HER2A	WT	WT	MUT	WT	WT	WT	WT	WT	WT	WT	WT	WT	WT	MUT	WT	WT	WT	WT	WT	WT	WT	WT	WT
TCGA-B6-A0RO-01	LumA	non-HER2A	WT	WT	WT	WT	WT	WT	WT	WT	WT	WT	WT	WT	WT	MUT	WT	WT	WT	WT	WT	WT	WT	WT	WT
TCGA-B6-A0RP-01	LumA	non-HER2A	WT	WT	WT	WT	WT	WT	WT	WT	WT	WT	MUT	WT	WT	MUT	WT	WT	WT	WT	WT	WT	WT	WT	WT
TCGA-B6-A0RS-01	HER2E	non-HER2A	WT	WT	WT	WT	WT	WT	WT	WT	WT	WT	WT	WT	WT	WT	WT	WT	WT	WT	WT	WT	WT	WT	MUT
TCGA-B6-A0RU-01	Basal	non-HER2A	WT	WT	WT	WT	WT	WT	WT	WT	WT	WT	WT	WT	WT	WT	WT	WT	WT	WT	WT	WT	WT	WT	MUT
TCGA-B6-A0RV-01	LumA	non-HER2A	WT	WT	WT	WT	WT	WT	WT	WT	MUT	WT	WT	WT	WT	WT	WT	WT	WT	WT	WT	WT	WT	WT	WT
TCGA-B6-A0WW-01	LumB	non-HER2A	WT	WT	WT	WT	WT	WT	WT	WT	WT	WT	WT	WT	WT	MUT	WT	MUT	WT	WT	WT	WT	WT	WT	WT
TCGA-B6-A0X0-01	LumA	non-HER2A	WT	WT	WT	WT	WT	WT	WT	WT	WT	WT	WT	WT	WT	MUT	WT	WT	WT	WT	WT	WT	WT	WT	WT
TCGA-B6-A0X4-01	LumA	non-HER2A	WT	WT	WT	WT	WT	WT	WT	WT	MUT	WT	MUT	WT	WT	WT	WT	WT	WT	WT	WT	WT	WT	WT	WT
TCGA-B6-A1KI-01	LumA	non-HER2A	WT	WT	WT	WT	WT	WT	WT	WT	WT	WT	WT	WT	WT	MUT	WT	WT	WT	WT	WT	WT	WT	WT	WT
TCGA-B6-A1KN-01	LumB	HER2A	WT	WT	WT	WT	WT	WT	WT	WT	WT	WT	WT	WT	WT	WT	WT	WT	WT	WT	WT	WT	WT	WT	MUT
TCGA-BH-A0AY-01	LumB	non-HER2A	WT	WT	WT	WT	WT	WT	WT	WT	WT	WT	WT	WT	WT	WT	WT	WT	WT	MUT	WT	WT	WT	WT	WT
TCGA-BH-A0B0-01	LumA	non-HER2A	WT	WT	WT	WT	WT	WT	WT	WT	WT	WT	WT	WT	WT	MUT	WT	WT	WT	WT	WT	WT	WT	WT	MUT
TCGA-BH-A0B3-01	Basal	non-HER2A	MUT	WT	WT	WT	WT	WT	WT	WT	WT	WT	WT	WT	WT	WT	WT	WT	WT	WT	WT	WT	WT	WT	MUT
TCGA-BH-A0B4-01	LumA	non-HER2A	WT	WT	WT	WT	WT	WT	WT	WT	WT	WT	WT	WT	WT	WT	WT	WT	MUT	WT	WT	WT	WT	WT	WT
TCGA-BH-A0B5-01	LumB	non-HER2A	WT	WT	WT	WT	MUT	WT	WT	WT	WT	WT	WT	WT	WT	WT	WT	WT	WT	WT	WT	WT	WT	WT	WT
TCGA-BH-A0B6-01	LumA	non-HER2A	WT	WT	WT	WT	MUT	WT	WT	WT	MUT	WT	WT	MUT	WT	MUT	WT	WT	WT	WT	WT	WT	WT	WT	WT
TCGA-BH-A0BC-01	LumA	non-HER2A	WT	WT	WT	WT	WT	WT	WT	WT	WT	WT	WT	WT	WT	MUT	WT	WT	WT	WT	WT	WT	WT	WT	MUT
TCGA-BH-A0BD-01	LumB	non-HER2A	WT	WT	WT	WT	WT	WT	WT	WT	WT	WT	WT	WT	WT	MUT	WT	WT	WT	WT	WT	WT	WT	WT	WT
TCGA-BH-A0BF-01	LumB	non-HER2A	WT	WT	WT	WT	WT	WT	WT	WT	WT	WT	WT	WT	WT	MUT	WT	WT	WT	WT	WT	WT	WT	WT	MUT
TCGA-BH-A0BL-01	Basal	non-HER2A	WT	WT	WT	WT	WT	WT	WT	WT	WT	WT	WT	WT	WT	WT	WT	WT	WT	WT	WT	WT	WT	WT	MUT
TCGA-BH-A0BO-01	LumA	non-HER2A	WT	WT	WT	WT	WT	WT	WT	WT	WT	WT	WT	WT	WT	MUT	WT	WT	WT	WT	WT	WT	WT	WT	WT
TCGA-BH-A0BP-01	LumA	non-HER2A	WT	WT	WT	WT	WT	WT	WT	WT	WT	WT	WT	WT	WT	WT	WT	WT	WT	WT	WT	WT	WT	WT	MUT
TCGA-BH-A0BQ-01	LumA	non-HER2A	WT	WT	WT	WT	WT	WT	WT	MUT	WT	WT	WT	WT	WT	WT	WT	WT	WT	WT	WT	WT	WT	WT	WT
TCGA-BH-A0BR-01	LumA	non-HER2A	WT	MUT	WT	WT	WT	WT	WT	WT	WT	WT	WT	WT	WT	WT	WT	WT	WT	MUT	WT	WT	WT	WT	MUT
TCGA-BH-A0BS-01	LumA	non-HER2A	WT	MUT	WT	WT	WT	WT	WT	WT	WT	WT	WT	WT	WT	WT	WT	WT	WT	WT	WT	WT	WT	WT	WT
TCGA-BH-A0BT-01	LumA	non-HER2A	WT	WT	WT	WT	WT	WT	WT	WT	WT	WT	WT	WT	WT	MUT	WT	WT	WT	WT	WT	WT	WT	WT	MUT
TCGA-BH-A0BV-01	LumA	non-HER2A	WT	WT	WT	WT	WT	WT	WT	WT	WT	WT	WT	WT	WT	MUT	WT	WT	WT	WT	WT	WT	WT	WT	WT
TCGA-BH-A0BW-01	Basal	non-HER2A	WT	WT	WT	WT	WT	WT	WT	WT	WT	WT	MUT	WT	WT	WT	WT	WT	WT	WT	WT	WT	WT	WT	WT
TCGA-BH-A0C1-01	LumA	non-HER2A	WT	WT	WT	WT	WT	WT	WT	WT	WT	WT	WT	WT	WT	WT	WT	WT	WT	WT	WT	MUT	WT	WT	WT
TCGA-BH-A0C3-01	LumB	non-HER2A	WT	WT	WT	WT	WT	WT	WT	WT	WT	WT	WT	WT	WT	WT	WT	WT	WT	WT	WT	MUT	WT	WT	MUT
TCGA-BH-A0C7-01	LumB	non-HER2A	WT	WT	WT	WT	WT	WT	WT	MUT	WT	WT	MUT	WT	WT	WT	WT	WT	WT	WT	WT	WT	WT	WT	WT
TCGA-BH-A0DE-01	LumA	non-HER2A	WT	WT	WT	WT	WT	WT	WT	WT	WT	WT	WT	WT	WT	MUT	WT	WT	WT	WT	WT	WT	WT	WT	WT
TCGA-BH-A0DH-01	LumA	non-HER2A	WT	WT	WT	WT	WT	MUT	WT	WT	WT	WT	WT	WT	WT	WT	WT	WT	WT	WT	WT	WT	WT	WT	WT
TCGA-BH-A0DI-01	LumA	non-HER2A	WT	WT	WT	WT	WT	WT	WT	WT	WT	WT	WT	WT	WT	WT	WT	WT	WT	WT	WT	WT	WT	WT	MUT
TCGA-BH-A0DO-01	LumA	non-HER2A	WT	WT	WT	WT	WT	WT	WT	WT	WT	WT	WT	WT	WT	MUT	WT	WT	WT	WT	WT	WT	WT	WT	WT
TCGA-BH-A0DQ-01	LumA	non-HER2A	WT	WT	WT	WT	WT	WT	WT	WT	WT	WT	WT	WT	WT	WT	WT	WT	WT	WT	WT	WT	MUT	WT	WT
TCGA-BH-A0DT-01	LumA	non-HER2A	WT	WT	MUT	WT	WT	WT	WT	WT	WT	WT	WT	WT	WT	MUT	WT	WT	WT	WT	WT	WT	WT	WT	WT
TCGA-BH-A0DV-01	LumA	non-HER2A	WT	WT	WT	WT	WT	WT	WT	WT	WT	MUT	WT	WT	WT	MUT	WT	WT	WT	WT	WT	WT	WT	WT	WT
TCGA-BH-A0DX-01	LumA	non-HER2A	MUT	WT	WT	WT	WT	WT	WT	WT	WT	WT	WT	WT	WT	MUT	WT	WT	WT	WT	WT	WT	WT	WT	WT
TCGA-BH-A0DZ-01	HER2E	HER2A	WT	WT	WT	WT	WT	WT	WT	WT	WT	MUT	WT	WT	WT	WT	WT	WT	WT	WT	WT	WT	WT	WT	MUT
TCGA-BH-A0EA-01	LumA	non-HER2A	WT	WT	MUT	WT	WT	WT	WT	WT	WT	WT	WT	WT	WT	MUT	WT	WT	WT	WT	WT	WT	WT	WT	WT
TCGA-BH-A0EB-01	LumA	non-HER2A	WT	WT	WT	WT	WT	WT	WT	WT	WT	WT	WT	WT	WT	MUT	WT	WT	WT	WT	WT	WT	WT	WT	WT
TCGA-BH-A0EE-01	HER2E	HER2A	WT	WT	WT	WT	WT	WT	WT	WT	WT	WT	WT	WT	WT	MUT	WT	WT	WT	WT	WT	WT	WT	WT	MUT
TCGA-BH-A0H3-01	LumA	non-HER2A	WT	WT	WT	WT	WT	WT	WT	WT	WT	WT	WT	MUT	WT	MUT	WT	WT	WT	WT	WT	WT	WT	WT	WT
TCGA-BH-A0H5-01	LumA	non-HER2A	WT	WT	WT	WT	WT	WT	WT	WT	WT	WT	WT	WT	WT	WT	WT	MUT	WT	WT	WT	WT	WT	WT	WT
TCGA-BH-A0HA-01	LumA	non-HER2A	WT	WT	WT	WT	WT	WT	WT	WT	MUT	WT	WT	WT	WT	WT	WT	WT	WT	WT	WT	WT	WT	WT	WT
TCGA-BH-A0HI-01	LumA	non-HER2A	WT	WT	WT	WT	WT	WT	WT	WT	WT	WT	WT	WT	WT	MUT	WT	WT	WT	WT	MUT	WT	WT	WT	WT
TCGA-BH-A0HK-01	LumA	non-HER2A	WT	WT	WT	WT	WT	WT	WT	WT	WT	WT	MUT	WT	WT	WT	WT	WT	WT	WT	WT	WT	WT	WT	WT
TCGA-BH-A0HN-01	LumA	non-HER2A	WT	WT	WT	WT	WT	WT	WT	WT	WT	WT	MUT	WT	WT	MUT	WT	WT	WT	WT	WT	WT	WT	WT	WT
TCGA-BH-A0HP-01	LumA	non-HER2A	WT	WT	WT	MUT	WT	WT	WT	MUT	WT	WT	WT	MUT	WT	WT	WT	MUT	WT	WT	WT	WT	MUT	WT	WT
TCGA-BH-A0RX-01	Basal	non-HER2A	WT	WT	WT	WT	WT	WT	WT	WT	WT	WT	WT	WT	WT	WT	WT	WT	WT	WT	WT	WT	WT	WT	MUT
TCGA-BH-A0W7-01	LumA	non-HER2A	WT	WT	WT	WT	WT	WT	WT	WT	MUT	WT	WT	WT	WT	MUT	WT	WT	WT	WT	WT	WT	WT	WT	WT
TCGA-BH-A18F-01	LumA	non-HER2A	WT	WT	WT	WT	WT	WT	WT	WT	WT	WT	WT	WT	WT	MUT	WT	WT	WT	WT	WT	WT	WT	WT	WT
TCGA-BH-A18G-01	Basal	non-HER2A	MUT	WT	WT	WT	WT	WT	WT	WT	WT	MUT	WT	WT	WT	WT	WT	WT	WT	WT	WT	WT	WT	WT	WT
TCGA-BH-A18H-01	LumA	non-HER2A	WT	WT	WT	WT	WT	WT	WT	WT	WT	WT	MUT	WT	WT	MUT	WT	WT	WT	WT	WT	WT	WT	WT	MUT
TCGA-BH-A18I-01	LumA	non-HER2A	WT	WT	WT	WT	WT	WT	WT	WT	WT	WT	WT	WT	WT	MUT	WT	WT	WT	WT	WT	WT	WT	WT	WT
TCGA-BH-A18J-01	LumB	non-HER2A	WT	WT	WT	WT	WT	WT	WT	WT	WT	WT	WT	WT	WT	MUT	WT	WT	WT	WT	WT	WT	WT	WT	WT
TCGA-BH-A18M-01	LumA	non-HER2A	WT	WT	WT	WT	WT	WT	WT	MUT	WT	MUT	WT	WT	WT	MUT	WT	WT	WT	WT	WT	WT	MUT	WT	WT
TCGA-BH-A18N-01	LumA	non-HER2A	WT	WT	WT	WT	WT	WT	WT	WT	WT	MUT	WT	WT	WT	WT	WT	WT	WT	WT	WT	WT	WT	WT	WT
TCGA-BH-A18P-01	HER2E	non-HER2A	WT	WT	WT	WT	WT	WT	MUT	WT	WT	WT	MUT	WT	WT	WT	MUT	WT	WT	WT	WT	WT	WT	WT	WT
TCGA-BH-A18T-01	Basal	non-HER2A	WT	WT	WT	WT	WT	WT	MUT	WT	WT	WT	MUT	WT	WT	WT	WT	WT	WT	WT	WT	WT	WT	WT	MUT
TCGA-BH-A18V-01	Basal	non-HER2A	WT	WT	WT	WT	WT	WT	WT	WT	WT	WT	WT	WT	WT	WT	WT	WT	WT	WT	WT	WT	WT	WT	MUT
TCGA-BH-A18V-06	Basal	non-HER2A	WT	WT	WT	WT	WT	WT	WT	WT	WT	WT	WT	WT	WT	WT	WT	WT	WT	WT	WT	WT	WT	WT	MUT
TCGA-BH-A1EN-01	HER2E	non-HER2A	WT	WT	WT	WT	WT	WT	WT	WT	WT	WT	MUT	WT	WT	WT	WT	WT	WT	WT	WT	WT	WT	WT	WT
TCGA-BH-A1ES-01	LumA	non-HER2A	WT	WT	WT	WT	WT	WT	WT	WT	WT	WT	MUT	WT	WT	WT	WT	WT	WT	WT	WT	WT	WT	WT	WT
TCGA-BH-A1ET-01	LumA	non-HER2A	WT	WT	WT	WT	WT	WT	WT	WT	WT	WT	WT	WT	WT	MUT	WT	WT	WT	WT	WT	WT	WT	WT	WT
TCGA-BH-A1EU-01	LumA	non-HER2A	WT	WT	WT	WT	WT	WT	WT	WT	WT	WT	WT	WT	WT	MUT	WT	WT	WT	WT	WT	WT	WT	WT	WT
TCGA-BH-A1EV-01	HER2E	HER2A	WT	WT	WT	WT	WT	WT	WT	WT	WT	WT	WT	WT	WT	WT	WT	WT	WT	WT	WT	WT	WT	WT	MUT
TCGA-BH-A1EX-01	LumA	non-HER2A	WT	WT	WT	WT	WT	WT	WT	WT	WT	MUT	WT	WT	WT	WT	WT	WT	WT	WT	WT	WT	WT	WT	WT
TCGA-BH-A1EY-01	LumA	non-HER2A	WT	WT	WT	WT	WT	WT	WT	WT	MUT	WT	MUT	WT	WT	WT	WT	WT	WT	WT	WT	WT	WT	WT	MUT
TCGA-BH-A1F5-01	LumA	non-HER2A	WT	WT	WT	WT	WT	WT	WT	WT	WT	MUT	WT	WT	WT	WT	WT	WT	WT	WT	WT	WT	WT	WT	WT
TCGA-BH-A1F6-01	Basal	non-HER2A	WT	WT	WT	WT	WT	WT	WT	WT	WT	WT	WT	WT	WT	WT	WT	WT	WT	WT	WT	WT	WT	WT	MUT
TCGA-BH-A1F8-01	LumB	non-HER2A	WT	WT	WT	WT	WT	WT	WT	WT	WT	WT	WT	WT	WT	MUT	WT	MUT	WT	MUT	WT	WT	WT	WT	WT
TCGA-BH-A1FC-01	Basal	non-HER2A	WT	WT	WT	WT	WT	WT	WT	WT	WT	WT	MUT	MUT	WT	WT	WT	WT	WT	WT	WT	WT	WT	WT	MUT
TCGA-BH-A1FE-01	LumA	non-HER2A	WT	WT	WT	WT	WT	WT	WT	WT	WT	WT	WT	WT	WT	MUT	WT	WT	WT	WT	WT	WT	WT	WT	MUT
TCGA-BH-A1FL-01	LumA	non-HER2A	WT	WT	MUT	WT	WT	WT	WT	WT	WT	WT	WT	WT	WT	WT	WT	WT	WT	WT	WT	WT	WT	WT	WT
TCGA-BH-A1FN-01	LumB	non-HER2A	WT	WT	WT	WT	WT	WT	WT	WT	WT	WT	WT	WT	WT	WT	WT	WT	WT	WT	MUT	WT	WT	WT	MUT
TCGA-BH-A201-01	LumA	non-HER2A	WT	WT	WT	WT	WT	WT	WT	WT	WT	WT	WT	WT	WT	WT	WT	WT	WT	WT	WT	WT	MUT	WT	WT
TCGA-BH-A202-01	LumB	HER2A	WT	WT	WT	WT	WT	WT	WT	WT	WT	WT	WT	WT	WT	MUT	WT	WT	WT	WT	MUT	WT	WT	WT	MUT
TCGA-BH-A203-01	HER2E	non-HER2A	WT	WT	WT	WT	WT	WT	WT	WT	WT	WT	WT	WT	WT	MUT	WT	WT	WT	WT	WT	WT	WT	WT	MUT
TCGA-BH-A204-01	LumB	non-HER2A	WT	WT	WT	WT	WT	WT	WT	WT	MUT	WT	WT	WT	WT	WT	WT	WT	WT	WT	WT	WT	WT	WT	WT
TCGA-BH-A209-01	LumB	non-HER2A	WT	WT	WT	MUT	WT	WT	WT	WT	WT	WT	WT	WT	WT	WT	WT	WT	WT	WT	WT	WT	WT	WT	WT
TCGA-BH-A28Q-01	LumA	non-HER2A	WT	WT	WT	WT	WT	WT	WT	WT	WT	WT	WT	WT	WT	WT	WT	WT	WT	WT	WT	WT	WT	MUT	WT
TCGA-BH-A2L8-01	LumA	non-HER2A	WT	WT	WT	WT	WT	WT	MUT	MUT	WT	WT	WT	WT	WT	MUT	WT	MUT	WT	WT	WT	WT	WT	WT	WT
TCGA-C8-A12K-01	Basal	non-HER2A	WT	WT	WT	WT	WT	WT	WT	WT	WT	WT	WT	WT	WT	WT	WT	WT	WT	WT	WT	WT	WT	WT	MUT
TCGA-C8-A12L-01	HER2E	HER2A	WT	WT	WT	WT	WT	WT	WT	WT	WT	WT	WT	WT	WT	MUT	WT	WT	WT	WT	WT	WT	WT	WT	MUT
TCGA-C8-A12N-01	LumA	non-HER2A	WT	WT	WT	WT	WT	WT	WT	WT	WT	MUT	WT	WT	WT	MUT	WT	WT	WT	WT	WT	WT	WT	WT	WT
TCGA-C8-A12O-01	LumA	non-HER2A	WT	WT	WT	WT	WT	WT	WT	WT	WT	WT	WT	WT	WT	WT	WT	WT	WT	WT	WT	MUT	WT	WT	MUT
TCGA-C8-A12P-01	HER2E	HER2A	WT	WT	WT	WT	WT	WT	WT	WT	WT	WT	WT	WT	WT	WT	WT	WT	WT	WT	WT	WT	WT	WT	MUT
TCGA-C8-A12Q-01	HER2E	HER2A	MUT	WT	WT	WT	WT	WT	WT	WT	WT	WT	WT	WT	WT	WT	WT	WT	WT	WT	WT	WT	WT	WT	MUT
TCGA-C8-A12T-01	HER2E	HER2A	WT	WT	WT	WT	WT	MUT	WT	WT	WT	WT	WT	WT	WT	MUT	WT	WT	MUT	WT	WT	WT	WT	WT	WT
TCGA-C8-A12U-01	LumB	non-HER2A	WT	WT	WT	WT	WT	WT	WT	WT	WT	WT	WT	WT	WT	MUT	WT	WT	WT	WT	WT	WT	WT	WT	WT
TCGA-C8-A12W-01	LumB	non-HER2A	WT	WT	WT	WT	WT	WT	WT	WT	WT	WT	WT	WT	WT	WT	WT	WT	WT	WT	WT	WT	WT	WT	MUT
TCGA-C8-A12Y-01	LumA	non-HER2A	WT	WT	WT	WT	WT	WT	WT	WT	WT	WT	WT	WT	WT	MUT	WT	WT	WT	WT	WT	WT	WT	WT	WT
TCGA-C8-A12Z-01	HER2E	HER2A	WT	WT	WT	WT	WT	WT	WT	WT	WT	WT	WT	WT	WT	WT	WT	WT	WT	WT	WT	WT	WT	WT	MUT
TCGA-C8-A130-01	LumB	non-HER2A	WT	WT	WT	WT	WT	WT	WT	WT	WT	WT	WT	WT	WT	MUT	WT	WT	WT	WT	WT	WT	WT	WT	WT
TCGA-C8-A131-01	Basal	non-HER2A	WT	WT	WT	WT	WT	WT	WT	WT	WT	WT	WT	WT	WT	MUT	WT	WT	WT	MUT	WT	WT	WT	WT	MUT
TCGA-C8-A133-01	LumA	non-HER2A	MUT	WT	WT	WT	WT	WT	WT	WT	WT	WT	WT	MUT	WT	MUT	WT	WT	WT	WT	WT	WT	WT	WT	WT
TCGA-C8-A134-01	Basal	non-HER2A	WT	WT	WT	WT	WT	WT	WT	WT	WT	WT	WT	WT	WT	WT	WT	WT	WT	WT	WT	WT	WT	WT	MUT
TCGA-C8-A1HE-01	LumA	non-HER2A	WT	WT	WT	WT	WT	WT	WT	WT	WT	WT	WT	WT	WT	MUT	WT	WT	WT	WT	WT	WT	WT	WT	WT
TCGA-C8-A1HF-01	HER2E	non-HER2A	WT	WT	WT	WT	WT	WT	WT	WT	WT	WT	WT	WT	WT	MUT	WT	WT	WT	WT	WT	WT	WT	WT	MUT
TCGA-C8-A1HG-01	LumB	non-HER2A	WT	WT	WT	WT	WT	WT	WT	WT	WT	WT	MUT	WT	WT	WT	WT	WT	WT	WT	WT	WT	WT	WT	MUT
TCGA-C8-A1HJ-01	Basal	non-HER2A	WT	WT	WT	WT	WT	WT	WT	WT	WT	WT	WT	WT	WT	WT	WT	WT	WT	WT	WT	MUT	WT	WT	MUT
TCGA-C8-A1HK-01	HER2E	HER2A	WT	WT	WT	WT	WT	WT	WT	WT	WT	WT	WT	WT	WT	WT	WT	WT	WT	WT	WT	WT	WT	WT	MUT
TCGA-C8-A1HM-01	LumB	non-HER2A	WT	WT	WT	WT	WT	WT	WT	WT	WT	WT	WT	WT	WT	WT	WT	WT	MUT	WT	WT	WT	WT	WT	MUT
TCGA-C8-A1HN-01	LumB	non-HER2A	WT	WT	WT	WT	WT	WT	WT	MUT	WT	WT	WT	WT	WT	WT	WT	WT	WT	WT	WT	WT	WT	WT	WT
TCGA-C8-A1HO-01	LumA	non-HER2A	WT	WT	WT	MUT	WT	WT	WT	WT	MUT	WT	WT	WT	WT	WT	WT	WT	WT	WT	WT	WT	WT	WT	WT
TCGA-C8-A26V-01	LumB	non-HER2A	WT	MUT	WT	WT	WT	WT	WT	WT	WT	WT	WT	WT	WT	WT	WT	WT	WT	WT	WT	WT	MUT	WT	MUT
TCGA-C8-A26W-01	LumB	HER2A	WT	WT	WT	WT	WT	WT	WT	WT	WT	WT	WT	WT	WT	MUT	WT	WT	WT	WT	WT	WT	WT	WT	MUT
TCGA-C8-A26X-01	HER2E	HER2A	WT	WT	WT	WT	WT	WT	WT	WT	WT	WT	WT	WT	WT	WT	WT	WT	WT	WT	WT	WT	WT	WT	MUT
TCGA-C8-A26Y-01	HER2E	non-HER2A	MUT	WT	WT	WT	WT	WT	WT	WT	WT	WT	MUT	WT	WT	WT	WT	MUT	WT	WT	WT	WT	WT	WT	MUT
TCGA-C8-A26Z-01	LumA	non-HER2A	WT	WT	WT	WT	WT	WT	WT	WT	WT	WT	MUT	WT	WT	WT	WT	WT	WT	WT	WT	WT	WT	WT	WT
TCGA-C8-A274-01	LumB	non-HER2A	WT	WT	WT	WT	WT	WT	WT	WT	WT	WT	WT	WT	WT	MUT	WT	WT	WT	WT	WT	WT	WT	WT	WT
TCGA-C8-A275-01	HER2E	non-HER2A	WT	WT	WT	WT	WT	WT	WT	WT	WT	WT	WT	WT	WT	WT	WT	WT	WT	WT	MUT	WT	WT	WT	MUT
TCGA-C8-A278-01	HER2E	HER2A	WT	WT	WT	WT	WT	WT	WT	WT	WT	WT	WT	WT	WT	MUT	WT	WT	WT	WT	WT	WT	WT	WT	MUT
TCGA-C8-A27A-01	LumB	non-HER2A	WT	WT	WT	WT	WT	WT	WT	WT	WT	WT	WT	WT	WT	WT	WT	WT	WT	WT	WT	WT	WT	WT	MUT
TCGA-C8-A27B-01	Basal	non-HER2A	WT	WT	WT	WT	WT	WT	WT	WT	WT	WT	WT	WT	WT	WT	WT	WT	WT	WT	WT	WT	WT	WT	MUT
TCGA-C8-A3M7-01	LumA	non-HER2A	WT	WT	WT	WT	WT	WT	WT	WT	WT	WT	MUT	WT	MUT	MUT	WT	WT	WT	WT	WT	WT	WT	WT	WT
TCGA-C8-A3M8-01	LumB	non-HER2A	WT	WT	WT	WT	WT	WT	WT	WT	WT	WT	MUT	WT	WT	MUT	WT	WT	WT	WT	WT	WT	WT	WT	WT
TCGA-D8-A142-01	Basal	non-HER2A	WT	WT	WT	WT	WT	WT	WT	WT	WT	WT	WT	WT	WT	WT	WT	WT	WT	WT	WT	WT	WT	WT	MUT
TCGA-D8-A143-01	Basal	non-HER2A	WT	WT	WT	WT	WT	WT	WT	WT	WT	WT	WT	WT	WT	MUT	WT	WT	WT	WT	WT	WT	WT	WT	MUT
TCGA-D8-A146-01	LumA	non-HER2A	WT	WT	WT	WT	WT	WT	WT	WT	WT	WT	WT	WT	WT	MUT	WT	WT	WT	WT	WT	WT	WT	WT	WT
TCGA-D8-A147-01	Basal	non-HER2A	WT	WT	WT	WT	WT	WT	WT	WT	WT	WT	WT	WT	WT	WT	WT	WT	WT	WT	WT	WT	WT	WT	MUT
TCGA-D8-A1J8-01	LumB	non-HER2A	WT	WT	WT	WT	WT	WT	WT	MUT	WT	WT	WT	WT	WT	MUT	WT	MUT	WT	WT	WT	WT	WT	WT	WT
TCGA-D8-A1J9-01	LumB	HER2A	WT	WT	WT	WT	WT	WT	WT	WT	WT	WT	WT	WT	WT	WT	WT	WT	WT	WT	WT	WT	WT	WT	MUT
TCGA-D8-A1JA-01	HER2E	HER2A	WT	WT	WT	WT	WT	WT	WT	WT	WT	WT	WT	MUT	WT	WT	WT	WT	WT	WT	WT	WT	WT	WT	WT
TCGA-D8-A1JD-01	LumB	non-HER2A	WT	WT	WT	WT	WT	WT	WT	WT	WT	WT	WT	WT	WT	MUT	WT	WT	WT	WT	WT	WT	WT	WT	WT
TCGA-D8-A1JF-01	HER2E	non-HER2A	WT	WT	WT	WT	WT	WT	WT	WT	WT	WT	WT	WT	WT	MUT	WT	WT	WT	WT	WT	WT	WT	WT	MUT
TCGA-D8-A1JJ-01	LumB	non-HER2A	WT	WT	WT	WT	WT	WT	WT	MUT	WT	WT	WT	MUT	WT	MUT	WT	WT	WT	WT	WT	WT	WT	WT	MUT
TCGA-D8-A1JL-01	Basal	non-HER2A	WT	WT	WT	WT	WT	WT	WT	WT	WT	WT	WT	WT	WT	WT	WT	WT	WT	WT	WT	WT	WT	WT	MUT
TCGA-D8-A1JM-01	Basal	non-HER2A	WT	WT	WT	WT	WT	WT	WT	WT	WT	WT	WT	WT	WT	WT	WT	WT	WT	WT	WT	WT	WT	WT	MUT
TCGA-D8-A1JN-01	LumA	non-HER2A	WT	WT	WT	WT	WT	WT	MUT	WT	WT	WT	WT	WT	MUT	MUT	WT	WT	WT	WT	WT	WT	WT	WT	WT
TCGA-D8-A1JP-01	LumB	non-HER2A	WT	WT	WT	WT	WT	WT	WT	WT	WT	WT	MUT	WT	WT	MUT	WT	WT	WT	WT	WT	WT	WT	WT	WT
TCGA-D8-A1JS-01	LumA	non-HER2A	WT	WT	WT	WT	WT	WT	WT	WT	WT	WT	WT	WT	WT	MUT	WT	WT	WT	WT	WT	WT	WT	WT	WT
TCGA-D8-A1JU-01	LumA	non-HER2A	WT	WT	WT	WT	WT	WT	WT	WT	WT	WT	WT	WT	WT	MUT	WT	WT	WT	WT	WT	WT	WT	WT	WT
TCGA-D8-A1X5-01	LumB	HER2A	WT	WT	WT	WT	WT	WT	WT	WT	WT	WT	WT	WT	WT	WT	WT	WT	WT	WT	WT	WT	WT	WT	MUT
TCGA-D8-A1X6-01	LumB	non-HER2A	WT	WT	WT	WT	WT	WT	WT	WT	WT	WT	WT	WT	WT	WT	WT	WT	WT	WT	WT	WT	WT	MUT	WT
TCGA-D8-A1X8-01	LumA	non-HER2A	WT	MUT	WT	WT	WT	WT	WT	WT	WT	WT	WT	WT	WT	WT	WT	WT	WT	WT	WT	WT	WT	WT	WT
TCGA-D8-A1XA-01	LumA	non-HER2A	WT	WT	WT	WT	WT	WT	WT	WT	WT	WT	WT	WT	WT	WT	WT	WT	WT	WT	WT	WT	WT	WT	MUT
TCGA-D8-A1XB-01	LumA	non-HER2A	WT	WT	WT	WT	WT	WT	WT	WT	WT	MUT	WT	WT	WT	WT	WT	WT	WT	WT	WT	WT	WT	WT	WT
TCGA-D8-A1XJ-01	HER2E	HER2A	WT	WT	WT	WT	WT	WT	WT	WT	WT	WT	WT	MUT	WT	WT	WT	WT	WT	WT	WT	WT	WT	WT	MUT
TCGA-D8-A1XK-01	Basal	non-HER2A	WT	WT	WT	WT	WT	WT	WT	WT	WT	WT	WT	WT	MUT	WT	MUT	WT	WT	WT	WT	WT	WT	WT	WT
TCGA-D8-A1XM-01	LumA	non-HER2A	WT	WT	WT	WT	WT	WT	WT	WT	WT	WT	WT	WT	WT	MUT	WT	WT	WT	WT	WT	WT	WT	WT	WT
TCGA-D8-A1XO-01	LumA	non-HER2A	WT	WT	WT	MUT	WT	WT	WT	WT	WT	WT	WT	WT	WT	MUT	WT	WT	WT	WT	WT	WT	WT	WT	WT
TCGA-D8-A1XS-01	LumB	non-HER2A	WT	WT	WT	WT	WT	WT	WT	WT	WT	WT	WT	WT	WT	MUT	WT	WT	WT	WT	WT	WT	WT	WT	WT
TCGA-D8-A1XT-01	HER2E	HER2A	WT	WT	WT	WT	WT	WT	WT	WT	WT	WT	WT	WT	WT	WT	WT	WT	WT	WT	WT	WT	WT	WT	MUT
TCGA-D8-A1XU-01	LumA	non-HER2A	WT	MUT	WT	WT	WT	WT	WT	WT	WT	WT	WT	WT	WT	WT	WT	WT	WT	WT	WT	WT	WT	WT	WT
TCGA-D8-A1XY-01	LumA	non-HER2A	WT	WT	WT	WT	WT	WT	WT	WT	MUT	WT	WT	WT	WT	MUT	WT	WT	WT	WT	WT	WT	WT	WT	WT
TCGA-D8-A1XZ-01	LumB	non-HER2A	WT	WT	WT	WT	WT	WT	WT	WT	WT	WT	WT	WT	WT	WT	WT	WT	WT	WT	WT	WT	WT	WT	MUT
TCGA-D8-A1Y1-01	LumB	non-HER2A	WT	WT	WT	MUT	WT	WT	WT	WT	WT	WT	WT	WT	WT	MUT	WT	WT	WT	WT	WT	WT	WT	WT	WT
TCGA-D8-A1Y2-01	LumB	non-HER2A	WT	WT	WT	WT	WT	WT	WT	WT	WT	WT	WT	WT	WT	MUT	WT	WT	WT	WT	WT	WT	WT	WT	WT
TCGA-D8-A1Y3-01	LumB	non-HER2A	WT	WT	WT	WT	WT	WT	WT	WT	WT	WT	WT	WT	WT	WT	WT	WT	WT	WT	WT	WT	WT	WT	MUT
TCGA-D8-A27G-01	LumA	non-HER2A	WT	WT	WT	WT	WT	WT	WT	WT	WT	WT	WT	WT	WT	MUT	WT	WT	WT	MUT	WT	WT	WT	WT	WT
TCGA-D8-A27L-01	LumA	non-HER2A	WT	WT	WT	WT	WT	WT	WT	WT	WT	WT	MUT	WT	WT	MUT	WT	WT	WT	WT	WT	WT	WT	WT	WT
TCGA-D8-A27M-01	Basal	non-HER2A	WT	WT	WT	WT	WT	WT	WT	WT	WT	WT	WT	WT	WT	WT	WT	WT	WT	WT	WT	WT	WT	WT	MUT
TCGA-D8-A27N-01	HER2E	HER2A	WT	WT	WT	WT	WT	WT	WT	WT	WT	WT	WT	WT	WT	WT	WT	WT	WT	WT	WT	WT	WT	WT	MUT
TCGA-D8-A27P-01	LumA	non-HER2A	WT	MUT	WT	WT	WT	WT	WT	WT	WT	WT	MUT	WT	WT	MUT	WT	WT	WT	WT	WT	WT	WT	WT	WT
TCGA-D8-A27T-01	LumA	non-HER2A	WT	WT	WT	WT	WT	WT	WT	WT	WT	WT	WT	WT	WT	MUT	WT	WT	WT	WT	WT	WT	WT	WT	WT
TCGA-E2-A10C-01	LumB	non-HER2A	WT	WT	WT	WT	WT	WT	WT	WT	WT	WT	WT	WT	WT	MUT	WT	WT	WT	WT	WT	WT	WT	WT	WT
TCGA-E2-A14N-01	Basal	non-HER2A	WT	WT	WT	WT	WT	WT	WT	WT	WT	WT	WT	WT	WT	WT	WT	WT	WT	WT	WT	WT	WT	WT	MUT
TCGA-E2-A14P-01	HER2E	HER2A	WT	WT	WT	WT	WT	WT	WT	WT	WT	WT	WT	WT	WT	WT	WT	WT	WT	WT	WT	WT	WT	WT	MUT
TCGA-E2-A14R-01	Basal	non-HER2A	WT	WT	WT	WT	WT	WT	WT	WT	WT	WT	WT	WT	WT	WT	WT	WT	WT	WT	WT	WT	WT	WT	MUT
TCGA-E2-A14S-01	LumB	non-HER2A	WT	WT	WT	WT	WT	WT	WT	WT	WT	WT	MUT	WT	WT	WT	WT	WT	WT	WT	WT	WT	WT	WT	WT
TCGA-E2-A14V-01	HER2E	HER2A	WT	WT	WT	WT	WT	WT	WT	WT	WT	WT	WT	WT	WT	MUT	WT	WT	WT	WT	WT	WT	WT	WT	WT
TCGA-E2-A14X-01	Basal	non-HER2A	WT	WT	WT	WT	WT	WT	WT	WT	WT	WT	WT	WT	WT	WT	WT	WT	WT	WT	WT	WT	WT	WT	MUT
TCGA-E2-A14Y-01	Basal	non-HER2A	WT	WT	WT	WT	WT	WT	WT	WT	WT	WT	WT	WT	WT	MUT	WT	WT	WT	WT	WT	WT	WT	WT	MUT
TCGA-E2-A14Z-01	LumA	non-HER2A	WT	WT	WT	WT	WT	WT	WT	WT	WT	WT	WT	WT	WT	WT	WT	WT	WT	WT	WT	WT	WT	WT	MUT
TCGA-E2-A150-01	Basal	non-HER2A	WT	WT	WT	WT	WT	WT	WT	WT	WT	WT	WT	WT	WT	WT	WT	WT	WT	WT	WT	WT	WT	WT	MUT
TCGA-E2-A152-01	HER2E	non-HER2A	WT	WT	WT	WT	WT	WT	WT	WT	WT	WT	WT	WT	WT	WT	WT	WT	WT	WT	WT	WT	WT	WT	MUT
TCGA-E2-A153-01	LumA	non-HER2A	WT	WT	WT	WT	WT	WT	WT	WT	WT	WT	WT	WT	WT	MUT	WT	WT	WT	WT	WT	WT	WT	WT	WT
TCGA-E2-A154-01	LumA	non-HER2A	WT	WT	WT	WT	WT	WT	WT	WT	WT	WT	WT	WT	WT	MUT	WT	WT	WT	WT	WT	WT	WT	WT	WT
TCGA-E2-A155-01	LumB	non-HER2A	WT	WT	WT	WT	WT	WT	WT	WT	WT	WT	WT	WT	WT	WT	WT	WT	WT	WT	WT	WT	WT	WT	MUT
TCGA-E2-A156-01	LumA	non-HER2A	WT	WT	WT	WT	WT	MUT	WT	WT	WT	WT	WT	WT	WT	MUT	WT	WT	WT	WT	WT	WT	WT	WT	WT
TCGA-E2-A158-01	Basal	non-HER2A	WT	WT	WT	WT	WT	WT	WT	WT	WT	WT	WT	WT	WT	WT	WT	WT	WT	WT	WT	WT	WT	WT	MUT
TCGA-E2-A15A-01	LumB	non-HER2A	WT	WT	WT	WT	WT	WT	WT	WT	WT	WT	WT	WT	WT	WT	WT	WT	WT	MUT	WT	WT	WT	WT	WT
TCGA-E2-A15A-06	LumB	non-HER2A	WT	WT	WT	WT	WT	WT	WT	WT	WT	WT	WT	WT	WT	WT	WT	WT	WT	MUT	WT	WT	WT	WT	WT
TCGA-E2-A15E-01	LumA	HER2A	WT	WT	WT	WT	WT	WT	WT	WT	WT	WT	WT	WT	WT	MUT	WT	WT	WT	WT	WT	WT	WT	WT	MUT
TCGA-E2-A15E-06	LumA	HER2A	WT	WT	WT	WT	WT	WT	WT	WT	WT	WT	WT	WT	WT	MUT	WT	WT	WT	WT	WT	WT	WT	WT	MUT
TCGA-E2-A15F-01	LumA	non-HER2A	WT	WT	WT	WT	WT	WT	WT	WT	WT	WT	MUT	WT	WT	WT	WT	WT	WT	WT	WT	WT	WT	WT	WT
TCGA-E2-A15G-01	LumA	non-HER2A	WT	WT	WT	WT	WT	WT	WT	WT	WT	MUT	WT	WT	WT	MUT	WT	WT	WT	WT	WT	WT	WT	WT	WT
TCGA-E2-A15I-01	LumA	non-HER2A	WT	MUT	WT	WT	WT	WT	WT	WT	WT	WT	WT	WT	WT	WT	WT	WT	WT	WT	WT	WT	WT	WT	WT
TCGA-E2-A15K-01	LumB	non-HER2A	WT	WT	WT	WT	WT	WT	WT	WT	WT	WT	WT	WT	WT	MUT	WT	WT	WT	WT	WT	WT	WT	WT	WT
TCGA-E2-A15K-06	LumA	non-HER2A	WT	WT	WT	WT	WT	WT	WT	WT	WT	WT	WT	WT	WT	MUT	WT	WT	WT	WT	WT	WT	WT	WT	WT
TCGA-E2-A15L-01	LumA	non-HER2A	WT	WT	WT	WT	WT	WT	WT	WT	WT	WT	WT	WT	WT	MUT	WT	WT	WT	WT	WT	WT	WT	WT	WT
TCGA-E2-A15M-01	LumB	non-HER2A	WT	WT	WT	WT	WT	WT	WT	WT	WT	WT	WT	WT	WT	WT	WT	WT	WT	WT	WT	WT	WT	MUT	MUT
TCGA-E2-A15P-01	LumA	non-HER2A	WT	WT	WT	WT	WT	WT	WT	WT	WT	WT	WT	WT	WT	MUT	WT	WT	WT	WT	WT	WT	WT	WT	WT
TCGA-E2-A15T-01	LumB	non-HER2A	WT	WT	WT	WT	WT	MUT	WT	WT	WT	WT	WT	WT	WT	WT	WT	WT	WT	WT	WT	WT	WT	WT	WT
TCGA-E2-A1AZ-01	Basal	non-HER2A	WT	WT	WT	WT	WT	WT	WT	WT	WT	WT	WT	WT	WT	WT	WT	WT	WT	WT	WT	WT	WT	WT	MUT
TCGA-E2-A1B0-01	HER2E	HER2A	WT	WT	WT	WT	WT	WT	WT	WT	WT	WT	WT	WT	WT	WT	WT	WT	WT	WT	WT	WT	WT	WT	MUT
TCGA-E2-A1B4-01	LumA	non-HER2A	WT	WT	WT	WT	WT	WT	WT	WT	WT	MUT	WT	WT	WT	MUT	WT	WT	WT	WT	WT	WT	WT	WT	WT
TCGA-E2-A1BC-01	LumA	non-HER2A	WT	WT	WT	WT	WT	WT	WT	WT	WT	WT	WT	WT	WT	MUT	WT	WT	WT	WT	WT	WT	WT	WT	WT
TCGA-E2-A1BD-01	LumA	non-HER2A	WT	WT	WT	WT	WT	WT	WT	WT	WT	WT	WT	WT	WT	MUT	WT	WT	WT	WT	WT	WT	WT	WT	WT
TCGA-E2-A1IF-01	LumA	non-HER2A	WT	WT	WT	WT	WT	WT	WT	WT	WT	WT	WT	WT	WT	MUT	WT	WT	WT	WT	WT	WT	WT	WT	WT
TCGA-E2-A1IG-01	LumA	non-HER2A	WT	WT	WT	WT	WT	WT	WT	WT	MUT	WT	WT	WT	WT	WT	WT	WT	WT	WT	WT	WT	WT	WT	WT
TCGA-E2-A1IH-01	LumA	non-HER2A	WT	WT	WT	MUT	WT	WT	WT	WT	WT	WT	WT	WT	WT	WT	WT	WT	WT	WT	WT	WT	WT	WT	WT
TCGA-E2-A1II-01	Basal	non-HER2A	WT	WT	WT	WT	WT	WT	WT	WT	WT	WT	WT	WT	WT	WT	WT	WT	WT	WT	WT	WT	WT	WT	MUT
TCGA-E2-A1IL-01	LumA	non-HER2A	WT	WT	WT	WT	WT	WT	WT	WT	WT	WT	WT	WT	WT	MUT	WT	WT	WT	WT	WT	WT	WT	WT	WT
TCGA-E2-A1IN-01	LumA	non-HER2A	MUT	WT	WT	WT	WT	WT	WT	WT	WT	WT	WT	WT	WT	MUT	WT	WT	WT	WT	WT	WT	WT	WT	MUT
TCGA-E2-A1L6-01	LumA	non-HER2A	WT	WT	WT	WT	WT	WT	WT	WT	WT	WT	WT	WT	WT	MUT	WT	WT	WT	WT	WT	WT	WT	WT	WT
TCGA-E2-A1L7-01	LumB	non-HER2A	WT	WT	WT	WT	WT	WT	WT	WT	WT	WT	WT	WT	WT	WT	WT	WT	WT	WT	WT	WT	WT	WT	MUT
TCGA-E2-A1L8-01	LumA	non-HER2A	WT	WT	WT	MUT	WT	WT	WT	WT	WT	WT	MUT	WT	WT	MUT	WT	WT	WT	WT	WT	WT	WT	WT	WT
TCGA-E2-A1L9-01	LumA	non-HER2A	WT	MUT	MUT	WT	WT	WT	WT	WT	WT	WT	MUT	WT	WT	WT	WT	WT	WT	WT	WT	WT	WT	WT	WT
TCGA-E2-A1LE-01	HER2E	HER2A	WT	WT	WT	WT	WT	WT	WT	WT	WT	WT	WT	WT	WT	WT	WT	WT	WT	WT	WT	WT	WT	WT	MUT
TCGA-E2-A1LH-01	Basal	non-HER2A	WT	WT	WT	WT	WT	WT	WT	WT	WT	WT	WT	WT	WT	WT	WT	WT	WT	WT	WT	WT	WT	WT	MUT
TCGA-E2-A2P5-01	LumB	non-HER2A	WT	WT	WT	MUT	WT	WT	MUT	WT	WT	WT	WT	WT	WT	MUT	WT	WT	WT	WT	WT	WT	WT	WT	WT
TCGA-E2-A2P6-01	LumA	non-HER2A	WT	WT	WT	WT	WT	WT	WT	WT	WT	WT	MUT	WT	WT	WT	WT	WT	WT	WT	WT	WT	WT	WT	WT
TCGA-E9-A1N4-01	LumA	non-HER2A	WT	WT	WT	WT	WT	WT	WT	WT	WT	MUT	WT	WT	WT	WT	WT	WT	WT	WT	WT	WT	WT	WT	WT
TCGA-E9-A1N5-01	LumA	non-HER2A	MUT	WT	WT	WT	WT	WT	WT	WT	WT	WT	WT	WT	WT	MUT	WT	WT	WT	WT	WT	WT	WT	WT	MUT
TCGA-E9-A1N8-01	Basal	non-HER2A	WT	WT	WT	WT	WT	WT	WT	WT	WT	WT	MUT	WT	WT	WT	WT	WT	WT	WT	WT	WT	WT	WT	WT
TCGA-E9-A1N9-01	Basal	non-HER2A	WT	WT	WT	WT	WT	WT	WT	WT	WT	MUT	WT	WT	WT	WT	WT	WT	WT	WT	WT	WT	WT	WT	MUT
TCGA-E9-A1ND-01	Basal	non-HER2A	WT	WT	WT	WT	WT	WT	WT	WT	WT	WT	WT	WT	WT	WT	WT	WT	WT	WT	WT	WT	WT	WT	MUT
TCGA-E9-A1NF-01	LumB	non-HER2A	WT	WT	WT	WT	WT	WT	WT	WT	WT	WT	WT	WT	WT	WT	WT	WT	WT	MUT	WT	WT	WT	WT	MUT
TCGA-E9-A1NG-01	LumA	non-HER2A	WT	WT	WT	WT	WT	WT	WT	WT	WT	WT	WT	WT	WT	MUT	WT	WT	WT	WT	WT	WT	WT	WT	WT
TCGA-E9-A1NH-01	LumA	non-HER2A	WT	WT	MUT	WT	WT	WT	WT	WT	WT	WT	WT	WT	WT	MUT	WT	WT	WT	WT	WT	WT	WT	WT	WT
TCGA-E9-A1R0-01	LumA	non-HER2A	WT	WT	WT	WT	WT	MUT	WT	WT	WT	WT	WT	WT	WT	MUT	WT	WT	WT	WT	WT	WT	WT	WT	WT
TCGA-E9-A1R3-01	LumA	non-HER2A	WT	WT	WT	WT	WT	WT	WT	WT	WT	WT	WT	WT	WT	MUT	WT	WT	WT	WT	WT	WT	MUT	WT	WT
TCGA-E9-A1R4-01	LumB	non-HER2A	WT	WT	WT	WT	WT	WT	WT	WT	WT	WT	WT	WT	WT	MUT	WT	WT	WT	WT	WT	WT	WT	WT	WT
TCGA-E9-A1R5-01	LumA	non-HER2A	WT	WT	WT	WT	WT	WT	WT	WT	WT	WT	WT	WT	WT	MUT	WT	WT	WT	WT	WT	WT	WT	WT	WT
TCGA-E9-A1RB-01	LumB	non-HER2A	WT	WT	WT	WT	WT	WT	WT	WT	WT	WT	WT	WT	WT	WT	WT	WT	WT	WT	WT	WT	WT	WT	MUT
TCGA-E9-A1RC-01	LumA	non-HER2A	WT	WT	WT	WT	WT	WT	WT	WT	WT	WT	WT	WT	WT	MUT	WT	WT	WT	WT	WT	WT	WT	WT	WT
TCGA-E9-A1RD-01	LumA	non-HER2A	WT	WT	WT	WT	WT	WT	WT	WT	WT	WT	WT	WT	WT	MUT	WT	WT	WT	WT	WT	WT	WT	WT	WT
TCGA-E9-A1RE-01	LumB	non-HER2A	WT	WT	WT	WT	WT	WT	WT	WT	WT	WT	WT	WT	WT	MUT	WT	WT	WT	MUT	WT	WT	WT	WT	WT
TCGA-E9-A1RF-01	LumA	non-HER2A	WT	WT	WT	WT	WT	WT	WT	WT	WT	WT	WT	MUT	WT	WT	WT	WT	WT	WT	WT	WT	WT	WT	WT
TCGA-E9-A1RI-01	LumA	non-HER2A	WT	WT	WT	WT	WT	WT	WT	WT	WT	WT	WT	WT	WT	MUT	WT	WT	WT	WT	WT	WT	WT	WT	WT
TCGA-E9-A226-01	LumB	non-HER2A	WT	WT	WT	WT	WT	WT	WT	WT	WT	WT	WT	WT	WT	MUT	WT	WT	WT	WT	WT	WT	WT	WT	WT
TCGA-E9-A227-01	LumA	non-HER2A	WT	WT	WT	WT	WT	MUT	WT	WT	WT	WT	WT	WT	WT	MUT	WT	WT	WT	WT	WT	WT	WT	WT	WT
TCGA-E9-A229-01	LumA	non-HER2A	WT	WT	WT	WT	WT	WT	WT	WT	WT	WT	WT	WT	WT	MUT	WT	WT	WT	WT	WT	WT	WT	WT	WT
TCGA-E9-A22E-01	LumB	non-HER2A	WT	WT	WT	WT	WT	WT	WT	WT	WT	WT	WT	WT	WT	WT	WT	WT	WT	WT	WT	WT	WT	WT	MUT
TCGA-E9-A22G-01	Basal	non-HER2A	WT	WT	WT	WT	WT	WT	WT	WT	WT	WT	WT	MUT	WT	WT	WT	WT	WT	WT	WT	WT	WT	WT	WT
TCGA-E9-A22H-01	LumB	non-HER2A	WT	MUT	WT	WT	WT	WT	WT	WT	WT	MUT	WT	WT	WT	WT	WT	WT	WT	WT	WT	WT	WT	WT	WT
TCGA-E9-A243-01	Basal	non-HER2A	WT	WT	WT	WT	WT	WT	WT	WT	WT	WT	WT	WT	WT	WT	WT	WT	WT	WT	WT	WT	WT	WT	MUT
TCGA-E9-A244-01	Basal	non-HER2A	WT	WT	WT	WT	WT	WT	WT	WT	WT	WT	WT	WT	WT	WT	WT	WT	WT	WT	WT	WT	WT	WT	MUT
TCGA-E9-A249-01	LumB	non-HER2A	WT	WT	WT	WT	WT	WT	WT	WT	WT	WT	WT	WT	WT	MUT	WT	WT	WT	WT	WT	WT	WT	WT	WT
TCGA-E9-A295-01	LumA	non-HER2A	WT	WT	WT	WT	WT	WT	WT	WT	WT	WT	WT	WT	WT	MUT	WT	WT	WT	WT	WT	WT	WT	WT	WT
TCGA-E9-A3HO-01	LumB	non-HER2A	WT	WT	WT	WT	WT	WT	WT	WT	WT	WT	WT	WT	WT	WT	WT	WT	WT	WT	MUT	WT	WT	WT	WT
TCGA-E9-A3X8-01	LumA	non-HER2A	WT	WT	WT	WT	WT	WT	WT	WT	WT	WT	WT	WT	WT	MUT	WT	WT	WT	WT	WT	WT	WT	WT	WT
TCGA-EW-A1IW-01	LumA	HER2A	WT	WT	MUT	WT	WT	WT	MUT	WT	WT	WT	WT	WT	WT	MUT	WT	WT	WT	WT	WT	WT	WT	WT	WT
TCGA-EW-A1IX-01	LumA	non-HER2A	WT	WT	WT	WT	WT	WT	WT	WT	WT	MUT	WT	WT	WT	MUT	WT	WT	WT	WT	WT	WT	WT	WT	WT
TCGA-EW-A1IY-01	LumB	non-HER2A	WT	MUT	WT	WT	WT	MUT	WT	WT	WT	WT	WT	WT	WT	WT	WT	WT	WT	WT	WT	WT	WT	WT	WT
TCGA-EW-A1J5-01	LumA	non-HER2A	WT	WT	WT	WT	WT	WT	MUT	WT	WT	WT	MUT	WT	WT	MUT	MUT	WT	WT	WT	WT	WT	WT	WT	WT
TCGA-EW-A1OX-01	LumB	non-HER2A	WT	WT	WT	WT	WT	WT	WT	MUT	WT	WT	WT	WT	WT	WT	WT	WT	WT	WT	WT	WT	WT	WT	WT
TCGA-EW-A1OY-01	LumB	non-HER2A	WT	WT	WT	WT	WT	WT	WT	WT	WT	WT	MUT	WT	WT	WT	WT	WT	WT	WT	WT	WT	WT	WT	MUT
TCGA-EW-A1OZ-01	LumB	HER2A	WT	WT	WT	WT	WT	WT	WT	WT	WT	WT	WT	WT	WT	WT	WT	WT	WT	WT	WT	WT	WT	WT	MUT
TCGA-EW-A1P3-01	LumA	non-HER2A	WT	WT	MUT	WT	WT	WT	WT	WT	WT	WT	WT	WT	WT	WT	WT	WT	WT	WT	WT	WT	WT	WT	WT
TCGA-EW-A1P4-01	Basal	non-HER2A	WT	WT	WT	WT	WT	WT	WT	WT	WT	WT	WT	WT	WT	WT	WT	WT	WT	WT	WT	WT	WT	WT	MUT
TCGA-EW-A1P8-01	Basal	non-HER2A	WT	WT	WT	WT	WT	WT	WT	WT	WT	WT	WT	WT	WT	WT	WT	WT	WT	WT	WT	WT	WT	WT	MUT
TCGA-EW-A1PA-01	LumA	non-HER2A	WT	WT	WT	WT	WT	WT	WT	WT	WT	WT	WT	WT	WT	WT	WT	WT	WT	WT	WT	WT	WT	WT	MUT
TCGA-EW-A1PB-01	Basal	non-HER2A	WT	WT	WT	WT	WT	WT	WT	WT	WT	WT	MUT	WT	WT	WT	WT	WT	WT	WT	WT	WT	WT	WT	WT
TCGA-EW-A1PE-01	LumA	non-HER2A	WT	WT	WT	WT	WT	WT	WT	WT	WT	WT	WT	WT	WT	MUT	WT	WT	WT	WT	WT	WT	WT	WT	WT
TCGA-EW-A2FR-01	HER2E	HER2A	WT	WT	WT	WT	WT	WT	WT	WT	WT	WT	WT	WT	WT	WT	WT	WT	WT	WT	WT	WT	WT	WT	MUT
TCGA-EW-A3E8-01	LumA	non-HER2A	WT	WT	WT	WT	WT	WT	MUT	WT	WT	WT	WT	WT	WT	MUT	WT	WT	WT	WT	WT	WT	WT	WT	WT
TCGA-GI-A2C8-01	LumA	non-HER2A	WT	WT	WT	MUT	WT	WT	WT	WT	WT	WT	WT	WT	WT	WT	WT	WT	WT	WT	WT	WT	WT	WT	WT
TCGA-GM-A2D9-01	LumA	non-HER2A	WT	WT	MUT	WT	WT	WT	MUT	WT	WT	WT	WT	WT	WT	MUT	WT	WT	WT	WT	WT	MUT	WT	WT	WT
TCGA-GM-A2DA-01	LumA	HER2A	MUT	WT	WT	WT	WT	WT	WT	WT	WT	WT	WT	WT	WT	WT	WT	WT	WT	WT	WT	WT	WT	WT	WT
TCGA-GM-A2DB-01	HER2E	non-HER2A	WT	WT	WT	WT	WT	WT	WT	WT	WT	WT	WT	WT	WT	WT	WT	MUT	WT	WT	WT	WT	WT	WT	MUT
TCGA-GM-A2DF-01	Basal	non-HER2A	WT	WT	WT	WT	WT	WT	WT	WT	WT	WT	WT	WT	WT	WT	WT	WT	WT	WT	WT	WT	WT	WT	MUT
TCGA-GM-A2DI-01	LumA	non-HER2A	WT	WT	WT	WT	WT	WT	WT	WT	WT	WT	WT	WT	WT	MUT	WT	WT	WT	WT	WT	WT	WT	WT	WT
TCGA-GM-A2DL-01	LumB	non-HER2A	WT	MUT	WT	WT	WT	WT	WT	WT	WT	WT	WT	WT	WT	WT	WT	WT	WT	WT	WT	WT	WT	WT	MUT
TCGA-GM-A2DN-01	LumA	non-HER2A	WT	MUT	WT	WT	WT	WT	WT	WT	WT	WT	WT	MUT	WT	WT	WT	WT	WT	WT	WT	WT	WT	WT	WT
TCGA-GM-A2DO-01	LumB	non-HER2A	WT	WT	WT	MUT	WT	WT	WT	WT	WT	WT	WT	WT	WT	WT	WT	WT	WT	WT	WT	WT	WT	WT	WT
TCGA-GM-A3NW-01	LumA	non-HER2A	WT	MUT	WT	WT	WT	WT	WT	WT	WT	WT	WT	WT	WT	MUT	WT	WT	WT	WT	WT	WT	WT	WT	WT
TCGA-GM-A3NY-01	LumA	non-HER2A	WT	WT	WT	WT	WT	WT	WT	WT	WT	WT	WT	WT	WT	MUT	WT	WT	WT	WT	WT	WT	WT	WT	WT
TCGA-GM-A3XN-01	LumA	non-HER2A	WT	WT	WT	WT	WT	WT	WT	WT	WT	WT	WT	WT	WT	MUT	WT	WT	WT	WT	WT	WT	WT	WT	WT
TCGA-GM-A4E0-01	LumA	non-HER2A	WT	WT	WT	WT	WT	WT	WT	WT	WT	WT	WT	WT	WT	WT	WT	MUT	WT	WT	WT	WT	WT	WT	WT
TCGA-LL-A50Y-01	LumA	non-HER2A	WT	WT	WT	MUT	WT	WT	WT	WT	WT	WT	MUT	WT	WT	MUT	WT	WT	WT	WT	WT	WT	WT	WT	WT
TCGA-LQ-A4E4-01	LumA	non-HER2A	WT	WT	WT	MUT	WT	WT	WT	WT	WT	WT	WT	WT	WT	MUT	WT	WT	WT	WT	WT	WT	WT	WT	WT
TCGA-MS-A51U-01	LumA	non-HER2A	WT	WT	WT	MUT	WT	WT	WT	WT	WT	WT	WT	WT	WT	MUT	WT	MUT	WT	WT	WT	WT	WT	WT	WT
TCGA-AC-A2FE-01	LumA	non-HER2A	WT	WT	WT	WT	WT	WT	WT	WT	WT	WT	WT	WT	WT	WT	WT	WT	WT	WT	WT	WT	WT	WT	WT
TCGA-HN-A2NL-01	Basal	non-HER2A	WT	WT	WT	WT	WT	WT	WT	WT	WT	WT	WT	WT	WT	WT	WT	WT	WT	WT	WT	WT	WT	WT	WT
TCGA-A1-A0SD-01	LumA	non-HER2A	WT	WT	WT	WT	WT	WT	WT	WT	WT	WT	WT	WT	WT	WT	WT	WT	WT	WT	WT	WT	WT	WT	WT
TCGA-A1-A0SF-01	LumA	non-HER2A	WT	WT	WT	WT	WT	WT	WT	WT	WT	WT	WT	WT	WT	WT	WT	WT	WT	WT	WT	WT	WT	WT	WT
TCGA-A1-A0SG-01	LumA	non-HER2A	WT	WT	WT	WT	WT	WT	WT	WT	WT	WT	WT	WT	WT	WT	WT	WT	WT	WT	WT	WT	WT	WT	WT
TCGA-A1-A0SJ-01	LumA	non-HER2A	WT	WT	WT	WT	WT	WT	WT	WT	WT	WT	WT	WT	WT	WT	WT	WT	WT	WT	WT	WT	WT	WT	WT
TCGA-A1-A0SM-01	LumB	HER2A	WT	WT	WT	WT	WT	WT	WT	WT	WT	WT	WT	WT	WT	WT	WT	WT	WT	WT	WT	WT	WT	WT	WT
TCGA-A1-A0SQ-01	LumA	non-HER2A	WT	WT	WT	WT	WT	WT	WT	WT	WT	WT	WT	WT	WT	WT	WT	WT	WT	WT	WT	WT	WT	WT	WT
TCGA-A2-A04X-01	HER2E	HER2A	WT	WT	WT	WT	WT	WT	WT	WT	WT	WT	WT	WT	WT	WT	WT	WT	WT	WT	WT	WT	WT	WT	WT
TCGA-A2-A04Y-01	LumB	non-HER2A	WT	WT	WT	WT	WT	WT	WT	WT	WT	WT	WT	WT	WT	WT	WT	WT	WT	WT	WT	WT	WT	WT	WT
TCGA-A2-A0CM-01	Basal	non-HER2A	WT	WT	WT	WT	WT	WT	WT	WT	WT	WT	WT	WT	WT	WT	WT	WT	WT	WT	WT	WT	WT	WT	WT
TCGA-A2-A0CU-01	LumA	non-HER2A	WT	WT	WT	WT	WT	WT	WT	WT	WT	WT	WT	WT	WT	WT	WT	WT	WT	WT	WT	WT	WT	WT	WT
TCGA-A2-A0CV-01	LumA	non-HER2A	WT	WT	WT	WT	WT	WT	WT	WT	WT	WT	WT	WT	WT	WT	WT	WT	WT	WT	WT	WT	WT	WT	WT
TCGA-A2-A0D2-01	Basal	non-HER2A	WT	WT	WT	WT	WT	WT	WT	WT	WT	WT	WT	WT	WT	WT	WT	WT	WT	WT	WT	WT	WT	WT	WT
TCGA-A2-A0D4-01	LumB	non-HER2A	WT	WT	WT	WT	WT	WT	WT	WT	WT	WT	WT	WT	WT	WT	WT	WT	WT	WT	WT	WT	WT	WT	WT
TCGA-A2-A0ET-01	LumA	non-HER2A	WT	WT	WT	WT	WT	WT	WT	WT	WT	WT	WT	WT	WT	WT	WT	WT	WT	WT	WT	WT	WT	WT	WT
TCGA-A2-A0ST-01	Basal	non-HER2A	WT	WT	WT	WT	WT	WT	WT	WT	WT	WT	WT	WT	WT	WT	WT	WT	WT	WT	WT	WT	WT	WT	WT
TCGA-A2-A0SU-01	LumA	non-HER2A	WT	WT	WT	WT	WT	WT	WT	WT	WT	WT	WT	WT	WT	WT	WT	WT	WT	WT	WT	WT	WT	WT	WT
TCGA-A2-A0T0-01	Basal	non-HER2A	WT	WT	WT	WT	WT	WT	WT	WT	WT	WT	WT	WT	WT	WT	WT	WT	WT	WT	WT	WT	WT	WT	WT
TCGA-A2-A0T3-01	LumB	non-HER2A	WT	WT	WT	WT	WT	WT	WT	WT	WT	WT	WT	WT	WT	WT	WT	WT	WT	WT	WT	WT	WT	WT	WT
TCGA-A2-A0T5-01	LumA	non-HER2A	WT	WT	WT	WT	WT	WT	WT	WT	WT	WT	WT	WT	WT	WT	WT	WT	WT	WT	WT	WT	WT	WT	WT
TCGA-A2-A0T6-01	LumA	non-HER2A	WT	WT	WT	WT	WT	WT	WT	WT	WT	WT	WT	WT	WT	WT	WT	WT	WT	WT	WT	WT	WT	WT	WT
TCGA-A2-A0YD-01	LumA	non-HER2A	WT	WT	WT	WT	WT	WT	WT	WT	WT	WT	WT	WT	WT	WT	WT	WT	WT	WT	WT	WT	WT	WT	WT
TCGA-A2-A1FW-01	LumB	non-HER2A	WT	WT	WT	WT	WT	WT	WT	WT	WT	WT	WT	WT	WT	WT	WT	WT	WT	WT	WT	WT	WT	WT	WT
TCGA-A2-A1FX-01	LumB	non-HER2A	WT	WT	WT	WT	WT	WT	WT	WT	WT	WT	WT	WT	WT	WT	WT	WT	WT	WT	WT	WT	WT	WT	WT
TCGA-A2-A25D-01	LumA	non-HER2A	WT	WT	WT	WT	WT	WT	WT	WT	WT	WT	WT	WT	WT	WT	WT	WT	WT	WT	WT	WT	WT	WT	WT
TCGA-A2-A25E-01	LumB	non-HER2A	WT	WT	WT	WT	WT	WT	WT	WT	WT	WT	WT	WT	WT	WT	WT	WT	WT	WT	WT	WT	WT	WT	WT
TCGA-A2-A3KD-01	LumA	non-HER2A	WT	WT	WT	WT	WT	WT	WT	WT	WT	WT	WT	WT	WT	WT	WT	WT	WT	WT	WT	WT	WT	WT	WT
TCGA-A7-A0CD-01	LumA	non-HER2A	WT	WT	WT	WT	WT	WT	WT	WT	WT	WT	WT	WT	WT	WT	WT	WT	WT	WT	WT	WT	WT	WT	WT
TCGA-A7-A13F-01	LumB	non-HER2A	WT	WT	WT	WT	WT	WT	WT	WT	WT	WT	WT	WT	WT	WT	WT	WT	WT	WT	WT	WT	WT	WT	WT
TCGA-A7-A3J0-01	LumA	non-HER2A	WT	WT	WT	WT	WT	WT	WT	WT	WT	WT	WT	WT	WT	WT	WT	WT	WT	WT	WT	WT	WT	WT	WT
TCGA-A8-A06Y-01	LumA	non-HER2A	WT	WT	WT	WT	WT	WT	WT	WT	WT	WT	WT	WT	WT	WT	WT	WT	WT	WT	WT	WT	WT	WT	WT
TCGA-A8-A06Z-01	LumB	non-HER2A	WT	WT	WT	WT	WT	WT	WT	WT	WT	WT	WT	WT	WT	WT	WT	WT	WT	WT	WT	WT	WT	WT	WT
TCGA-A8-A076-01	LumB	HER2A	WT	WT	WT	WT	WT	WT	WT	WT	WT	WT	WT	WT	WT	WT	WT	WT	WT	WT	WT	WT	WT	WT	WT
TCGA-A8-A07I-01	HER2E	HER2A	WT	WT	WT	WT	WT	WT	WT	WT	WT	WT	WT	WT	WT	WT	WT	WT	WT	WT	WT	WT	WT	WT	WT
TCGA-A8-A07J-01	LumA	non-HER2A	WT	WT	WT	WT	WT	WT	WT	WT	WT	WT	WT	WT	WT	WT	WT	WT	WT	WT	WT	WT	WT	WT	WT
TCGA-A8-A07L-01	LumB	non-HER2A	WT	WT	WT	WT	WT	WT	WT	WT	WT	WT	WT	WT	WT	WT	WT	WT	WT	WT	WT	WT	WT	WT	WT
TCGA-A8-A07P-01	LumA	HER2A	WT	WT	WT	WT	WT	WT	WT	WT	WT	WT	WT	WT	WT	WT	WT	WT	WT	WT	WT	WT	WT	WT	WT
TCGA-A8-A07U-01	Basal	non-HER2A	WT	WT	WT	WT	WT	WT	WT	WT	WT	WT	WT	WT	WT	WT	WT	WT	WT	WT	WT	WT	WT	WT	WT
TCGA-A8-A083-01	LumA	non-HER2A	WT	WT	WT	WT	WT	WT	WT	WT	WT	WT	WT	WT	WT	WT	WT	WT	WT	WT	WT	WT	WT	WT	WT
TCGA-A8-A08C-01	LumA	non-HER2A	WT	WT	WT	WT	WT	WT	WT	WT	WT	WT	WT	WT	WT	WT	WT	WT	WT	WT	WT	WT	WT	WT	WT
TCGA-A8-A08F-01	LumB	non-HER2A	WT	WT	WT	WT	WT	WT	WT	WT	WT	WT	WT	WT	WT	WT	WT	WT	WT	WT	WT	WT	WT	WT	WT
TCGA-A8-A08G-01	LumB	non-HER2A	WT	WT	WT	WT	WT	WT	WT	WT	WT	WT	WT	WT	WT	WT	WT	WT	WT	WT	WT	WT	WT	WT	WT
TCGA-A8-A08J-01	HER2E	HER2A	WT	WT	WT	WT	WT	WT	WT	WT	WT	WT	WT	WT	WT	WT	WT	WT	WT	WT	WT	WT	WT	WT	WT
TCGA-A8-A090-01	LumB	non-HER2A	WT	WT	WT	WT	WT	WT	WT	WT	WT	WT	WT	WT	WT	WT	WT	WT	WT	WT	WT	WT	WT	WT	WT
TCGA-A8-A097-01	LumA	HER2A	WT	WT	WT	WT	WT	WT	WT	WT	WT	WT	WT	WT	WT	WT	WT	WT	WT	WT	WT	WT	WT	WT	WT
TCGA-A8-A099-01	LumA	non-HER2A	WT	WT	WT	WT	WT	WT	WT	WT	WT	WT	WT	WT	WT	WT	WT	WT	WT	WT	WT	WT	WT	WT	WT
TCGA-A8-A09A-01	LumA	non-HER2A	WT	WT	WT	WT	WT	WT	WT	WT	WT	WT	WT	WT	WT	WT	WT	WT	WT	WT	WT	WT	WT	WT	WT
TCGA-A8-A09G-01	HER2E	HER2A	WT	WT	WT	WT	WT	WT	WT	WT	WT	WT	WT	WT	WT	WT	WT	WT	WT	WT	WT	WT	WT	WT	WT
TCGA-A8-A09K-01	LumB	non-HER2A	WT	WT	WT	WT	WT	WT	WT	WT	WT	WT	WT	WT	WT	WT	WT	WT	WT	WT	WT	WT	WT	WT	WT
TCGA-A8-A09M-01	LumB	non-HER2A	WT	WT	WT	WT	WT	WT	WT	WT	WT	WT	WT	WT	WT	WT	WT	WT	WT	WT	WT	WT	WT	WT	WT
TCGA-A8-A09T-01	LumA	non-HER2A	WT	WT	WT	WT	WT	WT	WT	WT	WT	WT	WT	WT	WT	WT	WT	WT	WT	WT	WT	WT	WT	WT	WT
TCGA-A8-A0A2-01	LumA	non-HER2A	WT	WT	WT	WT	WT	WT	WT	WT	WT	WT	WT	WT	WT	WT	WT	WT	WT	WT	WT	WT	WT	WT	WT
TCGA-A8-A0A4-01	LumA	non-HER2A	WT	WT	WT	WT	WT	WT	WT	WT	WT	WT	WT	WT	WT	WT	WT	WT	WT	WT	WT	WT	WT	WT	WT
TCGA-AC-A2FG-01	LumA	non-HER2A	WT	WT	WT	WT	WT	WT	WT	WT	WT	WT	WT	WT	WT	WT	WT	WT	WT	WT	WT	WT	WT	WT	WT
TCGA-AC-A2QJ-01	Basal	non-HER2A	WT	WT	WT	WT	WT	WT	WT	WT	WT	WT	WT	WT	WT	WT	WT	WT	WT	WT	WT	WT	WT	WT	WT
TCGA-AC-A3HN-01	LumA	non-HER2A	WT	WT	WT	WT	WT	WT	WT	WT	WT	WT	WT	WT	WT	WT	WT	WT	WT	WT	WT	WT	WT	WT	WT
TCGA-AN-A041-01	LumA	non-HER2A	WT	WT	WT	WT	WT	WT	WT	WT	WT	WT	WT	WT	WT	WT	WT	WT	WT	WT	WT	WT	WT	WT	WT
TCGA-AN-A04A-01	LumA	non-HER2A	WT	WT	WT	WT	WT	WT	WT	WT	WT	WT	WT	WT	WT	WT	WT	WT	WT	WT	WT	WT	WT	WT	WT
TCGA-AN-A04D-01	Basal	non-HER2A	WT	WT	WT	WT	WT	WT	WT	WT	WT	WT	WT	WT	WT	WT	WT	WT	WT	WT	WT	WT	WT	WT	WT
TCGA-AN-A0AM-01	LumB	non-HER2A	WT	WT	WT	WT	WT	WT	WT	WT	WT	WT	WT	WT	WT	WT	WT	WT	WT	WT	WT	WT	WT	WT	WT
TCGA-AN-A0AS-01	LumA	non-HER2A	WT	WT	WT	WT	WT	WT	WT	WT	WT	WT	WT	WT	WT	WT	WT	WT	WT	WT	WT	WT	WT	WT	WT
TCGA-AN-A0FN-01	LumA	non-HER2A	WT	WT	WT	WT	WT	WT	WT	WT	WT	WT	WT	WT	WT	WT	WT	WT	WT	WT	WT	WT	WT	WT	WT
TCGA-AN-A0XU-01	Basal	non-HER2A	WT	WT	WT	WT	WT	WT	WT	WT	WT	WT	WT	WT	WT	WT	WT	WT	WT	WT	WT	WT	WT	WT	WT
TCGA-AO-A03P-01	LumB	non-HER2A	WT	WT	WT	WT	WT	WT	WT	WT	WT	WT	WT	WT	WT	WT	WT	WT	WT	WT	WT	WT	WT	WT	WT
TCGA-AO-A0J6-01	Basal	non-HER2A	WT	WT	WT	WT	WT	WT	WT	WT	WT	WT	WT	WT	WT	WT	WT	WT	WT	WT	WT	WT	WT	WT	WT
TCGA-AO-A0J8-01	LumA	non-HER2A	WT	WT	WT	WT	WT	WT	WT	WT	WT	WT	WT	WT	WT	WT	WT	WT	WT	WT	WT	WT	WT	WT	WT
TCGA-AO-A0J9-01	LumA	non-HER2A	WT	WT	WT	WT	WT	WT	WT	WT	WT	WT	WT	WT	WT	WT	WT	WT	WT	WT	WT	WT	WT	WT	WT
TCGA-AO-A12D-01	HER2E	HER2A	WT	WT	WT	WT	WT	WT	WT	WT	WT	WT	WT	WT	WT	WT	WT	WT	WT	WT	WT	WT	WT	WT	WT
TCGA-AO-A12F-01	Basal	non-HER2A	WT	WT	WT	WT	WT	WT	WT	WT	WT	WT	WT	WT	WT	WT	WT	WT	WT	WT	WT	WT	WT	WT	WT
TCGA-AO-A1KP-01	LumB	non-HER2A	WT	WT	WT	WT	WT	WT	WT	WT	WT	WT	WT	WT	WT	WT	WT	WT	WT	WT	WT	WT	WT	WT	WT
TCGA-AO-A1KT-01	LumB	non-HER2A	WT	WT	WT	WT	WT	WT	WT	WT	WT	WT	WT	WT	WT	WT	WT	WT	WT	WT	WT	WT	WT	WT	WT
TCGA-AQ-A1H3-01	LumA	non-HER2A	WT	WT	WT	WT	WT	WT	WT	WT	WT	WT	WT	WT	WT	WT	WT	WT	WT	WT	WT	WT	WT	WT	WT
TCGA-AR-A0TY-01	LumB	non-HER2A	WT	WT	WT	WT	WT	WT	WT	WT	WT	WT	WT	WT	WT	WT	WT	WT	WT	WT	WT	WT	WT	WT	WT
TCGA-AR-A1AH-01	Basal	non-HER2A	WT	WT	WT	WT	WT	WT	WT	WT	WT	WT	WT	WT	WT	WT	WT	WT	WT	WT	WT	WT	WT	WT	WT
TCGA-AR-A1AK-01	LumA	non-HER2A	WT	WT	WT	WT	WT	WT	WT	WT	WT	WT	WT	WT	WT	WT	WT	WT	WT	WT	WT	WT	WT	WT	WT
TCGA-AR-A1AR-01	Basal	non-HER2A	WT	WT	WT	WT	WT	WT	WT	WT	WT	WT	WT	WT	WT	WT	WT	WT	WT	WT	WT	WT	WT	WT	WT
TCGA-AR-A1AU-01	LumA	non-HER2A	WT	WT	WT	WT	WT	WT	WT	WT	WT	WT	WT	WT	WT	WT	WT	WT	WT	WT	WT	WT	WT	WT	WT
TCGA-AR-A1AX-01	LumA	non-HER2A	WT	WT	WT	WT	WT	WT	WT	WT	WT	WT	WT	WT	WT	WT	WT	WT	WT	WT	WT	WT	WT	WT	WT
TCGA-AR-A1AY-01	Basal	non-HER2A	WT	WT	WT	WT	WT	WT	WT	WT	WT	WT	WT	WT	WT	WT	WT	WT	WT	WT	WT	WT	WT	WT	WT
TCGA-AR-A24H-01	LumB	non-HER2A	WT	WT	WT	WT	WT	WT	WT	WT	WT	WT	WT	WT	WT	WT	WT	WT	WT	WT	WT	WT	WT	WT	WT
TCGA-AR-A24L-01	LumA	non-HER2A	WT	WT	WT	WT	WT	WT	WT	WT	WT	WT	WT	WT	WT	WT	WT	WT	WT	WT	WT	WT	WT	WT	WT
TCGA-AR-A24R-01	LumB	non-HER2A	WT	WT	WT	WT	WT	WT	WT	WT	WT	WT	WT	WT	WT	WT	WT	WT	WT	WT	WT	WT	WT	WT	WT
TCGA-AR-A24U-01	HER2E	HER2A	WT	WT	WT	WT	WT	WT	WT	WT	WT	WT	WT	WT	WT	WT	WT	WT	WT	WT	WT	WT	WT	WT	WT
TCGA-AR-A24W-01	LumA	non-HER2A	WT	WT	WT	WT	WT	WT	WT	WT	WT	WT	WT	WT	WT	WT	WT	WT	WT	WT	WT	WT	WT	WT	WT
TCGA-AR-A24Z-01	LumB	non-HER2A	WT	WT	WT	WT	WT	WT	WT	WT	WT	WT	WT	WT	WT	WT	WT	WT	WT	WT	WT	WT	WT	WT	WT
TCGA-AR-A250-01	LumB	HER2A	WT	WT	WT	WT	WT	WT	WT	WT	WT	WT	WT	WT	WT	WT	WT	WT	WT	WT	WT	WT	WT	WT	WT
TCGA-AR-A254-01	HER2E	HER2A	WT	WT	WT	WT	WT	WT	WT	WT	WT	WT	WT	WT	WT	WT	WT	WT	WT	WT	WT	WT	WT	WT	WT
TCGA-AR-A256-01	Basal	non-HER2A	WT	WT	WT	WT	WT	WT	WT	WT	WT	WT	WT	WT	WT	WT	WT	WT	WT	WT	WT	WT	WT	WT	WT
TCGA-AR-A2LN-01	LumA	non-HER2A	WT	WT	WT	WT	WT	WT	WT	WT	WT	WT	WT	WT	WT	WT	WT	WT	WT	WT	WT	WT	WT	WT	WT
TCGA-AR-A2LO-01	LumA	non-HER2A	WT	WT	WT	WT	WT	WT	WT	WT	WT	WT	WT	WT	WT	WT	WT	WT	WT	WT	WT	WT	WT	WT	WT
TCGA-B6-A0IA-01	LumB	non-HER2A	WT	WT	WT	WT	WT	WT	WT	WT	WT	WT	WT	WT	WT	WT	WT	WT	WT	WT	WT	WT	WT	WT	WT
TCGA-B6-A0IN-01	LumB	non-HER2A	WT	WT	WT	WT	WT	WT	WT	WT	WT	WT	WT	WT	WT	WT	WT	WT	WT	WT	WT	WT	WT	WT	WT
TCGA-B6-A0RL-01	LumB	non-HER2A	WT	WT	WT	WT	WT	WT	WT	WT	WT	WT	WT	WT	WT	WT	WT	WT	WT	WT	WT	WT	WT	WT	WT
TCGA-B6-A0RT-01	Basal	non-HER2A	WT	WT	WT	WT	WT	WT	WT	WT	WT	WT	WT	WT	WT	WT	WT	WT	WT	WT	WT	WT	WT	WT	WT
TCGA-B6-A0WS-01	LumA	non-HER2A	WT	WT	WT	WT	WT	WT	WT	WT	WT	WT	WT	WT	WT	WT	WT	WT	WT	WT	WT	WT	WT	WT	WT
TCGA-B6-A0WV-01	LumB	non-HER2A	WT	WT	WT	WT	WT	WT	WT	WT	WT	WT	WT	WT	WT	WT	WT	WT	WT	WT	WT	WT	WT	WT	WT
TCGA-B6-A1KC-01	LumB	non-HER2A	WT	WT	WT	WT	WT	WT	WT	WT	WT	WT	WT	WT	WT	WT	WT	WT	WT	WT	WT	WT	WT	WT	WT
TCGA-B6-A1KF-01	Basal	HER2A	WT	WT	WT	WT	WT	WT	WT	WT	WT	WT	WT	WT	WT	WT	WT	WT	WT	WT	WT	WT	WT	WT	WT
TCGA-BH-A0AU-01	LumB	non-HER2A	WT	WT	WT	WT	WT	WT	WT	WT	WT	WT	WT	WT	WT	WT	WT	WT	WT	WT	WT	WT	WT	WT	WT
TCGA-BH-A0BG-01	Basal	non-HER2A	WT	WT	WT	WT	WT	WT	WT	WT	WT	WT	WT	WT	WT	WT	WT	WT	WT	WT	WT	WT	WT	WT	WT
TCGA-BH-A0BZ-01	LumB	non-HER2A	WT	WT	WT	WT	WT	WT	WT	WT	WT	WT	WT	WT	WT	WT	WT	WT	WT	WT	WT	WT	WT	WT	WT
TCGA-BH-A0DD-01	LumB	HER2A	WT	WT	WT	WT	WT	WT	WT	WT	WT	WT	WT	WT	WT	WT	WT	WT	WT	WT	WT	WT	WT	WT	WT
TCGA-BH-A0DG-01	LumA	non-HER2A	WT	WT	WT	WT	WT	WT	WT	WT	WT	WT	WT	WT	WT	WT	WT	WT	WT	WT	WT	WT	WT	WT	WT
TCGA-BH-A0E7-01	LumA	non-HER2A	WT	WT	WT	WT	WT	WT	WT	WT	WT	WT	WT	WT	WT	WT	WT	WT	WT	WT	WT	WT	WT	WT	WT
TCGA-BH-A0E9-01	LumA	non-HER2A	WT	WT	WT	WT	WT	WT	WT	WT	WT	WT	WT	WT	WT	WT	WT	WT	WT	WT	WT	WT	WT	WT	WT
TCGA-BH-A0HO-01	LumA	non-HER2A	WT	WT	WT	WT	WT	WT	WT	WT	WT	WT	WT	WT	WT	WT	WT	WT	WT	WT	WT	WT	WT	WT	WT
TCGA-BH-A0HU-01	LumB	non-HER2A	WT	WT	WT	WT	WT	WT	WT	WT	WT	WT	WT	WT	WT	WT	WT	WT	WT	WT	WT	WT	WT	WT	WT
TCGA-BH-A0HW-01	LumB	HER2A	WT	WT	WT	WT	WT	WT	WT	WT	WT	WT	WT	WT	WT	WT	WT	WT	WT	WT	WT	WT	WT	WT	WT
TCGA-BH-A18K-01	LumA	non-HER2A	WT	WT	WT	WT	WT	WT	WT	WT	WT	WT	WT	WT	WT	WT	WT	WT	WT	WT	WT	WT	WT	WT	WT
TCGA-BH-A18L-01	LumB	non-HER2A	WT	WT	WT	WT	WT	WT	WT	WT	WT	WT	WT	WT	WT	WT	WT	WT	WT	WT	WT	WT	WT	WT	WT
TCGA-BH-A18Q-01	Basal	non-HER2A	WT	WT	WT	WT	WT	WT	WT	WT	WT	WT	WT	WT	WT	WT	WT	WT	WT	WT	WT	WT	WT	WT	WT
TCGA-BH-A18R-01	HER2E	HER2A	WT	WT	WT	WT	WT	WT	WT	WT	WT	WT	WT	WT	WT	WT	WT	WT	WT	WT	WT	WT	WT	WT	WT
TCGA-BH-A18S-01	LumA	non-HER2A	WT	WT	WT	WT	WT	WT	WT	WT	WT	WT	WT	WT	WT	WT	WT	WT	WT	WT	WT	WT	WT	WT	WT
TCGA-BH-A18U-01	LumB	HER2A	WT	WT	WT	WT	WT	WT	WT	WT	WT	WT	WT	WT	WT	WT	WT	WT	WT	WT	WT	WT	WT	WT	WT
TCGA-BH-A1EO-01	LumA	non-HER2A	WT	WT	WT	WT	WT	WT	WT	WT	WT	WT	WT	WT	WT	WT	WT	WT	WT	WT	WT	WT	WT	WT	WT
TCGA-BH-A1EW-01	LumA	non-HER2A	WT	WT	WT	WT	WT	WT	WT	WT	WT	WT	WT	WT	WT	WT	WT	WT	WT	WT	WT	WT	WT	WT	WT
TCGA-BH-A1F0-01	Basal	non-HER2A	WT	WT	WT	WT	WT	WT	WT	WT	WT	WT	WT	WT	WT	WT	WT	WT	WT	WT	WT	WT	WT	WT	WT
TCGA-BH-A1FG-01	LumA	non-HER2A	WT	WT	WT	WT	WT	WT	WT	WT	WT	WT	WT	WT	WT	WT	WT	WT	WT	WT	WT	WT	WT	WT	WT
TCGA-BH-A1FJ-01	LumB	non-HER2A	WT	WT	WT	WT	WT	WT	WT	WT	WT	WT	WT	WT	WT	WT	WT	WT	WT	WT	WT	WT	WT	WT	WT
TCGA-BH-A1FM-01	LumB	non-HER2A	WT	WT	WT	WT	WT	WT	WT	WT	WT	WT	WT	WT	WT	WT	WT	WT	WT	WT	WT	WT	WT	WT	WT
TCGA-BH-A1FR-01	LumA	non-HER2A	WT	WT	WT	WT	WT	WT	WT	WT	WT	WT	WT	WT	WT	WT	WT	WT	WT	WT	WT	WT	WT	WT	WT
TCGA-C8-A12M-01	LumB	HER2A	WT	WT	WT	WT	WT	WT	WT	WT	WT	WT	WT	WT	WT	WT	WT	WT	WT	WT	WT	WT	WT	WT	WT
TCGA-C8-A12V-01	Basal	non-HER2A	WT	WT	WT	WT	WT	WT	WT	WT	WT	WT	WT	WT	WT	WT	WT	WT	WT	WT	WT	WT	WT	WT	WT
TCGA-C8-A12X-01	LumA	non-HER2A	WT	WT	WT	WT	WT	WT	WT	WT	WT	WT	WT	WT	WT	WT	WT	WT	WT	WT	WT	WT	WT	WT	WT
TCGA-C8-A132-01	LumA	HER2A	WT	WT	WT	WT	WT	WT	WT	WT	WT	WT	WT	WT	WT	WT	WT	WT	WT	WT	WT	WT	WT	WT	WT
TCGA-C8-A135-01	HER2E	HER2A	WT	WT	WT	WT	WT	WT	WT	WT	WT	WT	WT	WT	WT	WT	WT	WT	WT	WT	WT	WT	WT	WT	WT
TCGA-C8-A137-01	HER2E	HER2A	WT	WT	WT	WT	WT	WT	WT	WT	WT	WT	WT	WT	WT	WT	WT	WT	WT	WT	WT	WT	WT	WT	WT
TCGA-C8-A138-01	HER2E	HER2A	WT	WT	WT	WT	WT	WT	WT	WT	WT	WT	WT	WT	WT	WT	WT	WT	WT	WT	WT	WT	WT	WT	WT
TCGA-C8-A1HI-01	LumA	non-HER2A	WT	WT	WT	WT	WT	WT	WT	WT	WT	WT	WT	WT	WT	WT	WT	WT	WT	WT	WT	WT	WT	WT	WT
TCGA-C8-A1HL-01	LumB	HER2A	WT	WT	WT	WT	WT	WT	WT	WT	WT	WT	WT	WT	WT	WT	WT	WT	WT	WT	WT	WT	WT	WT	WT
TCGA-C8-A273-01	LumA	non-HER2A	WT	WT	WT	WT	WT	WT	WT	WT	WT	WT	WT	WT	WT	WT	WT	WT	WT	WT	WT	WT	WT	WT	WT
TCGA-D8-A13Y-01	LumB	non-HER2A	WT	WT	WT	WT	WT	WT	WT	WT	WT	WT	WT	WT	WT	WT	WT	WT	WT	WT	WT	WT	WT	WT	WT
TCGA-D8-A140-01	LumA	HER2A	WT	WT	WT	WT	WT	WT	WT	WT	WT	WT	WT	WT	WT	WT	WT	WT	WT	WT	WT	WT	WT	WT	WT
TCGA-D8-A1JB-01	LumA	non-HER2A	WT	WT	WT	WT	WT	WT	WT	WT	WT	WT	WT	WT	WT	WT	WT	WT	WT	WT	WT	WT	WT	WT	WT
TCGA-D8-A1JC-01	LumB	non-HER2A	WT	WT	WT	WT	WT	WT	WT	WT	WT	WT	WT	WT	WT	WT	WT	WT	WT	WT	WT	WT	WT	WT	WT
TCGA-D8-A1JT-01	LumB	non-HER2A	WT	WT	WT	WT	WT	WT	WT	WT	WT	WT	WT	WT	WT	WT	WT	WT	WT	WT	WT	WT	WT	WT	WT
TCGA-D8-A1X7-01	LumB	non-HER2A	WT	WT	WT	WT	WT	WT	WT	WT	WT	WT	WT	WT	WT	WT	WT	WT	WT	WT	WT	WT	WT	WT	WT
TCGA-D8-A1X9-01	LumA	non-HER2A	WT	WT	WT	WT	WT	WT	WT	WT	WT	WT	WT	WT	WT	WT	WT	WT	WT	WT	WT	WT	WT	WT	WT
TCGA-D8-A1XC-01	LumA	non-HER2A	WT	WT	WT	WT	WT	WT	WT	WT	WT	WT	WT	WT	WT	WT	WT	WT	WT	WT	WT	WT	WT	WT	WT
TCGA-D8-A1XF-01	LumB	non-HER2A	WT	WT	WT	WT	WT	WT	WT	WT	WT	WT	WT	WT	WT	WT	WT	WT	WT	WT	WT	WT	WT	WT	WT
TCGA-D8-A1XG-01	LumA	non-HER2A	WT	WT	WT	WT	WT	WT	WT	WT	WT	WT	WT	WT	WT	WT	WT	WT	WT	WT	WT	WT	WT	WT	WT
TCGA-D8-A1XR-01	LumB	non-HER2A	WT	WT	WT	WT	WT	WT	WT	WT	WT	WT	WT	WT	WT	WT	WT	WT	WT	WT	WT	WT	WT	WT	WT
TCGA-D8-A1Y0-01	LumB	non-HER2A	WT	WT	WT	WT	WT	WT	WT	WT	WT	WT	WT	WT	WT	WT	WT	WT	WT	WT	WT	WT	WT	WT	WT
TCGA-D8-A27E-01	LumA	non-HER2A	WT	WT	WT	WT	WT	WT	WT	WT	WT	WT	WT	WT	WT	WT	WT	WT	WT	WT	WT	WT	WT	WT	WT
TCGA-D8-A27F-01	Basal	non-HER2A	WT	WT	WT	WT	WT	WT	WT	WT	WT	WT	WT	WT	WT	WT	WT	WT	WT	WT	WT	WT	WT	WT	WT
TCGA-D8-A27H-01	Basal	non-HER2A	WT	WT	WT	WT	WT	WT	WT	WT	WT	WT	WT	WT	WT	WT	WT	WT	WT	WT	WT	WT	WT	WT	WT
TCGA-D8-A27I-01	LumA	non-HER2A	WT	WT	WT	WT	WT	WT	WT	WT	WT	WT	WT	WT	WT	WT	WT	WT	WT	WT	WT	WT	WT	WT	WT
TCGA-D8-A27K-01	LumA	non-HER2A	WT	WT	WT	WT	WT	WT	WT	WT	WT	WT	WT	WT	WT	WT	WT	WT	WT	WT	WT	WT	WT	WT	WT
TCGA-D8-A27R-01	LumB	non-HER2A	WT	WT	WT	WT	WT	WT	WT	WT	WT	WT	WT	WT	WT	WT	WT	WT	WT	WT	WT	WT	WT	WT	WT
TCGA-D8-A27W-01	LumB	non-HER2A	WT	WT	WT	WT	WT	WT	WT	WT	WT	WT	WT	WT	WT	WT	WT	WT	WT	WT	WT	WT	WT	WT	WT
TCGA-E2-A14O-01	LumB	non-HER2A	WT	WT	WT	WT	WT	WT	WT	WT	WT	WT	WT	WT	WT	WT	WT	WT	WT	WT	WT	WT	WT	WT	WT
TCGA-E2-A14Q-01	LumA	non-HER2A	WT	WT	WT	WT	WT	WT	WT	WT	WT	WT	WT	WT	WT	WT	WT	WT	WT	WT	WT	WT	WT	WT	WT
TCGA-E2-A14T-01	LumA	non-HER2A	WT	WT	WT	WT	WT	WT	WT	WT	WT	WT	WT	WT	WT	WT	WT	WT	WT	WT	WT	WT	WT	WT	WT
TCGA-E2-A14W-01	LumB	non-HER2A	WT	WT	WT	WT	WT	WT	WT	WT	WT	WT	WT	WT	WT	WT	WT	WT	WT	WT	WT	WT	WT	WT	WT
TCGA-E2-A15D-01	LumA	non-HER2A	WT	WT	WT	WT	WT	WT	WT	WT	WT	WT	WT	WT	WT	WT	WT	WT	WT	WT	WT	WT	WT	WT	WT
TCGA-E2-A15H-01	LumA	HER2A	WT	WT	WT	WT	WT	WT	WT	WT	WT	WT	WT	WT	WT	WT	WT	WT	WT	WT	WT	WT	WT	WT	WT
TCGA-E2-A15J-01	LumA	non-HER2A	WT	WT	WT	WT	WT	WT	WT	WT	WT	WT	WT	WT	WT	WT	WT	WT	WT	WT	WT	WT	WT	WT	WT
TCGA-E2-A15O-01	LumA	non-HER2A	WT	WT	WT	WT	WT	WT	WT	WT	WT	WT	WT	WT	WT	WT	WT	WT	WT	WT	WT	WT	WT	WT	WT
TCGA-E2-A15R-01	LumA	non-HER2A	WT	WT	WT	WT	WT	WT	WT	WT	WT	WT	WT	WT	WT	WT	WT	WT	WT	WT	WT	WT	WT	WT	WT
TCGA-E2-A15S-01	LumB	non-HER2A	WT	WT	WT	WT	WT	WT	WT	WT	WT	WT	WT	WT	WT	WT	WT	WT	WT	WT	WT	WT	WT	WT	WT
TCGA-E2-A1B5-01	LumA	non-HER2A	WT	WT	WT	WT	WT	WT	WT	WT	WT	WT	WT	WT	WT	WT	WT	WT	WT	WT	WT	WT	WT	WT	WT
TCGA-E2-A1B6-01	Basal	non-HER2A	WT	WT	WT	WT	WT	WT	WT	WT	WT	WT	WT	WT	WT	WT	WT	WT	WT	WT	WT	WT	WT	WT	WT
TCGA-E2-A1IE-01	LumA	non-HER2A	WT	WT	WT	WT	WT	WT	WT	WT	WT	WT	WT	WT	WT	WT	WT	WT	WT	WT	WT	WT	WT	WT	WT
TCGA-E2-A1IJ-01	LumA	non-HER2A	WT	WT	WT	WT	WT	WT	WT	WT	WT	WT	WT	WT	WT	WT	WT	WT	WT	WT	WT	WT	WT	WT	WT
TCGA-E2-A1IK-01	LumA	non-HER2A	WT	WT	WT	WT	WT	WT	WT	WT	WT	WT	WT	WT	WT	WT	WT	WT	WT	WT	WT	WT	WT	WT	WT
TCGA-E2-A1LA-01	LumA	non-HER2A	WT	WT	WT	WT	WT	WT	WT	WT	WT	WT	WT	WT	WT	WT	WT	WT	WT	WT	WT	WT	WT	WT	WT
TCGA-E2-A1LB-01	HER2E	HER2A	WT	WT	WT	WT	WT	WT	WT	WT	WT	WT	WT	WT	WT	WT	WT	WT	WT	WT	WT	WT	WT	WT	WT
TCGA-E2-A1LG-01	Basal	non-HER2A	WT	WT	WT	WT	WT	WT	WT	WT	WT	WT	WT	WT	WT	WT	WT	WT	WT	WT	WT	WT	WT	WT	WT
TCGA-E2-A1LI-01	Basal	non-HER2A	WT	WT	WT	WT	WT	WT	WT	WT	WT	WT	WT	WT	WT	WT	WT	WT	WT	WT	WT	WT	WT	WT	WT
TCGA-E2-A1LL-01	Basal	non-HER2A	WT	WT	WT	WT	WT	WT	WT	WT	WT	WT	WT	WT	WT	WT	WT	WT	WT	WT	WT	WT	WT	WT	WT
TCGA-E2-A3DX-01	LumA	non-HER2A	WT	WT	WT	WT	WT	WT	WT	WT	WT	WT	WT	WT	WT	WT	WT	WT	WT	WT	WT	WT	WT	WT	WT
TCGA-E9-A1N3-01	LumA	non-HER2A	WT	WT	WT	WT	WT	WT	WT	WT	WT	WT	WT	WT	WT	WT	WT	WT	WT	WT	WT	WT	WT	WT	WT
TCGA-E9-A1NA-01	LumB	non-HER2A	WT	WT	WT	WT	WT	WT	WT	WT	WT	WT	WT	WT	WT	WT	WT	WT	WT	WT	WT	WT	WT	WT	WT
TCGA-E9-A1R2-01	LumA	non-HER2A	WT	WT	WT	WT	WT	WT	WT	WT	WT	WT	WT	WT	WT	WT	WT	WT	WT	WT	WT	WT	WT	WT	WT
TCGA-E9-A1R7-01	LumB	non-HER2A	WT	WT	WT	WT	WT	WT	WT	WT	WT	WT	WT	WT	WT	WT	WT	WT	WT	WT	WT	WT	WT	WT	WT
TCGA-E9-A228-01	LumB	HER2A	WT	WT	WT	WT	WT	WT	WT	WT	WT	WT	WT	WT	WT	WT	WT	WT	WT	WT	WT	WT	WT	WT	WT
TCGA-E9-A22A-01	LumB	non-HER2A	WT	WT	WT	WT	WT	WT	WT	WT	WT	WT	WT	WT	WT	WT	WT	WT	WT	WT	WT	WT	WT	WT	WT
TCGA-E9-A22B-01	LumA	non-HER2A	WT	WT	WT	WT	WT	WT	WT	WT	WT	WT	WT	WT	WT	WT	WT	WT	WT	WT	WT	WT	WT	WT	WT
TCGA-E9-A22D-01	LumB	HER2A	WT	WT	WT	WT	WT	WT	WT	WT	WT	WT	WT	WT	WT	WT	WT	WT	WT	WT	WT	WT	WT	WT	WT
TCGA-E9-A245-01	LumA	non-HER2A	WT	WT	WT	WT	WT	WT	WT	WT	WT	WT	WT	WT	WT	WT	WT	WT	WT	WT	WT	WT	WT	WT	WT
TCGA-E9-A247-01	LumA	non-HER2A	WT	WT	WT	WT	WT	WT	WT	WT	WT	WT	WT	WT	WT	WT	WT	WT	WT	WT	WT	WT	WT	WT	WT
TCGA-E9-A248-01	HER2E	non-HER2A	WT	WT	WT	WT	WT	WT	WT	WT	WT	WT	WT	WT	WT	WT	WT	WT	WT	WT	WT	WT	WT	WT	WT
TCGA-E9-A24A-01	LumA	non-HER2A	WT	WT	WT	WT	WT	WT	WT	WT	WT	WT	WT	WT	WT	WT	WT	WT	WT	WT	WT	WT	WT	WT	WT
TCGA-E9-A2JS-01	LumB	non-HER2A	WT	WT	WT	WT	WT	WT	WT	WT	WT	WT	WT	WT	WT	WT	WT	WT	WT	WT	WT	WT	WT	WT	WT
TCGA-E9-A2JT-01	LumA	non-HER2A	WT	WT	WT	WT	WT	WT	WT	WT	WT	WT	WT	WT	WT	WT	WT	WT	WT	WT	WT	WT	WT	WT	WT
TCGA-EW-A1J3-01	LumA	HER2A	WT	WT	WT	WT	WT	WT	WT	WT	WT	WT	WT	WT	WT	WT	WT	WT	WT	WT	WT	WT	WT	WT	WT
TCGA-EW-A1J6-01	LumB	non-HER2A	WT	WT	WT	WT	WT	WT	WT	WT	WT	WT	WT	WT	WT	WT	WT	WT	WT	WT	WT	WT	WT	WT	WT
TCGA-EW-A1OV-01	HER2E	non-HER2A	WT	WT	WT	WT	WT	WT	WT	WT	WT	WT	WT	WT	WT	WT	WT	WT	WT	WT	WT	WT	WT	WT	WT
TCGA-EW-A1P6-01	LumA	non-HER2A	WT	WT	WT	WT	WT	WT	WT	WT	WT	WT	WT	WT	WT	WT	WT	WT	WT	WT	WT	WT	WT	WT	WT
TCGA-EW-A1PD-01	LumA	non-HER2A	WT	WT	WT	WT	WT	WT	WT	WT	WT	WT	WT	WT	WT	WT	WT	WT	WT	WT	WT	WT	WT	WT	WT
TCGA-EW-A1PH-01	Basal	non-HER2A	WT	WT	WT	WT	WT	WT	WT	WT	WT	WT	WT	WT	WT	WT	WT	WT	WT	WT	WT	WT	WT	WT	WT
TCGA-EW-A2FW-01	LumB	non-HER2A	WT	WT	WT	WT	WT	WT	WT	WT	WT	WT	WT	WT	WT	WT	WT	WT	WT	WT	WT	WT	WT	WT	WT
TCGA-GM-A2DC-01	LumA	non-HER2A	WT	WT	WT	WT	WT	WT	WT	WT	WT	WT	WT	WT	WT	WT	WT	WT	WT	WT	WT	WT	WT	WT	WT
TCGA-GM-A2DK-01	LumA	non-HER2A	WT	WT	WT	WT	WT	WT	WT	WT	WT	WT	WT	WT	WT	WT	WT	WT	WT	WT	WT	WT	WT	WT	WT
TCGA-GM-A2DM-01	LumA	non-HER2A	WT	WT	WT	WT	WT	WT	WT	WT	WT	WT	WT	WT	WT	WT	WT	WT	WT	WT	WT	WT	WT	WT	WT
TCGA-E2-A14U-01	LumA	non-HER2A	WT	WT	WT	WT	WT	WT	WT	WT	WT	WT	WT	WT	WT	WT	WT	WT	WT	WT	WT	WT	WT	WT	WT
TCGA-E9-A3Q9-01	LumA	non-HER2A	WT	WT	WT	WT	WT	WT	WT	WT	WT	WT	WT	WT	WT	WT	WT	WT	WT	WT	WT	WT	WT	WT	WT
TCGA-AC-A3QP-01	LumA	non-HER2A	WT	WT	WT	WT	WT	WT	WT	WT	WT	WT	WT	WT	WT	WT	WT	WT	WT	WT	WT	WT	WT	WT	WT
TCGA-AC-A2BM-01	LumB	non-HER2A	WT	WT	WT	WT	WT	WT	WT	WT	WT	WT	WT	WT	WT	WT	WT	WT	WT	WT	WT	WT	WT	WT	WT
TCGA-A2-A0EP-01	LumA	non-HER2A	WT	WT	WT	WT	WT	WT	WT	WT	WT	WT	WT	WT	WT	WT	WT	WT	WT	WT	WT	WT	WT	WT	WT
TCGA-A2-A3XU-01	Basal	non-HER2A	WT	WT	WT	WT	WT	WT	WT	WT	WT	WT	WT	WT	WT	WT	WT	WT	WT	WT	WT	WT	WT	WT	WT
TCGA-A7-A2KD-01	LumB	HER2A	WT	WT	WT	WT	WT	WT	WT	WT	WT	WT	WT	WT	WT	WT	WT	WT	WT	WT	WT	WT	WT	WT	WT
TCGA-A7-A13H-01	LumA	non-HER2A	WT	WT	WT	WT	WT	WT	WT	WT	WT	WT	WT	WT	WT	WT	WT	WT	WT	WT	WT	WT	WT	WT	WT
TCGA-A2-A3XZ-01	HER2E	HER2A	WT	WT	WT	WT	WT	WT	WT	WT	WT	WT	WT	WT	WT	WT	WT	WT	WT	WT	WT	WT	WT	WT	WT
TCGA-A2-A4RW-01	LumA	non-HER2A	WT	WT	WT	WT	WT	WT	WT	WT	WT	WT	WT	WT	WT	WT	WT	WT	WT	WT	WT	WT	WT	WT	WT
TCGA-A2-A4S0-01	LumA	non-HER2A	WT	WT	WT	WT	WT	WT	WT	WT	WT	WT	WT	WT	WT	WT	WT	WT	WT	WT	WT	WT	WT	WT	WT
TCGA-A7-A56D-01	LumB	non-HER2A	WT	WT	WT	WT	WT	WT	WT	WT	WT	WT	WT	WT	WT	WT	WT	WT	WT	WT	WT	WT	WT	WT	WT
TCGA-A7-A5ZV-01	Basal	non-HER2A	WT	WT	WT	WT	WT	WT	WT	WT	WT	WT	WT	WT	WT	WT	WT	WT	WT	WT	WT	WT	WT	WT	WT

## Sheet: B - Metabric, mutations
Mutation data for 21 genes in 1039 Metabric breast tumors (WT = wildtype; MUT = somatic mutation)
Tumor ID	PAM50	HER2A	PIK3CA	TP53	MAP3K1	MAP2K4	GATA3	CDH1	PTEN	PIK3R1	AKT1	RUNX1	CBFB	TBX3	NCOR1	CTCF	SF3B1	CDKN1B	RB1	AFF2	NF1	PTPN22	PTPRD
MB-0002	LumA	non-HER2A	WT	MUT	WT	WT	WT	WT	WT	WT	WT	WT	WT	WT	WT	WT	WT	WT	WT	WT	WT	WT	WT
MB-0005	LumB	non-HER2A	MUT	WT	WT	WT	WT	WT	WT	WT	WT	WT	WT	WT	MUT	WT	WT	WT	WT	WT	WT	WT	WT
MB-0006	LumB	non-HER2A	MUT	WT	WT	WT	WT	WT	WT	WT	WT	WT	WT	WT	WT	WT	WT	WT	WT	WT	WT	WT	WT
MB-0010	LumB	non-HER2A	MUT	MUT	WT	WT	MUT	WT	WT	WT	WT	WT	WT	WT	MUT	WT	WT	WT	WT	WT	WT	WT	WT
MB-0014	LumB	non-HER2A	MUT	WT	WT	WT	WT	WT	WT	WT	WT	WT	MUT	WT	WT	WT	WT	WT	WT	WT	WT	WT	WT
MB-0022	LumB	non-HER2A	MUT	WT	WT	WT	WT	WT	WT	WT	WT	WT	WT	WT	WT	WT	WT	WT	WT	WT	WT	WT	WT
MB-0025	LumB	HER2A	MUT	WT	WT	WT	WT	WT	WT	WT	WT	WT	WT	WT	WT	WT	WT	WT	WT	WT	WT	WT	WT
MB-0039	LumB	non-HER2A	WT	WT	WT	WT	MUT	WT	WT	WT	WT	WT	WT	WT	WT	WT	WT	WT	WT	WT	WT	WT	WT
MB-0054	LumB	non-HER2A	MUT	WT	WT	WT	WT	WT	WT	WT	WT	WT	WT	WT	WT	WT	WT	WT	WT	WT	WT	WT	WT
MB-0056	LumB	non-HER2A	WT	WT	MUT	WT	MUT	WT	WT	WT	WT	WT	WT	WT	WT	WT	MUT	WT	WT	WT	WT	WT	WT
MB-0060	LumB	non-HER2A	WT	WT	WT	WT	WT	WT	MUT	WT	WT	WT	WT	WT	WT	WT	WT	WT	WT	WT	WT	WT	WT
MB-0066	LumB	non-HER2A	MUT	WT	WT	WT	WT	WT	MUT	WT	WT	WT	WT	WT	WT	WT	WT	WT	WT	WT	WT	WT	WT
MB-0068	LumA	non-HER2A	MUT	WT	WT	WT	WT	WT	WT	WT	WT	WT	WT	WT	WT	WT	WT	WT	WT	WT	WT	WT	WT
MB-0081	LumB	non-HER2A	WT	WT	WT	WT	WT	WT	WT	WT	MUT	WT	WT	WT	WT	WT	WT	WT	WT	WT	WT	WT	WT
MB-0093	LumB	non-HER2A	MUT	WT	WT	WT	WT	WT	MUT	WT	WT	WT	WT	WT	WT	WT	WT	WT	WT	WT	WT	WT	WT
MB-0095	LumB	non-HER2A	MUT	WT	WT	WT	WT	WT	WT	WT	WT	WT	WT	WT	WT	WT	WT	WT	WT	WT	WT	WT	WT
MB-0100	Basal	non-HER2A	WT	MUT	WT	WT	WT	WT	WT	WT	WT	WT	WT	WT	WT	WT	WT	WT	WT	WT	WT	WT	WT
MB-0106	LumA	non-HER2A	MUT	WT	MUT	WT	MUT	WT	WT	WT	WT	WT	MUT	WT	WT	WT	WT	WT	WT	WT	WT	WT	WT
MB-0111	LumA	non-HER2A	MUT	WT	MUT	WT	WT	WT	WT	WT	WT	WT	WT	WT	WT	WT	WT	WT	WT	WT	WT	WT	WT
MB-0112	LumA	non-HER2A	WT	WT	WT	WT	WT	MUT	WT	WT	WT	WT	WT	WT	WT	WT	WT	WT	WT	WT	WT	WT	WT
MB-0114	LumA	non-HER2A	MUT	WT	WT	WT	WT	WT	WT	WT	WT	WT	MUT	WT	WT	WT	WT	WT	WT	WT	WT	WT	WT
MB-0119	LumB	non-HER2A	WT	WT	WT	WT	WT	WT	WT	WT	WT	WT	WT	WT	WT	WT	WT	WT	WT	WT	WT	WT	WT
MB-0121	LumA	non-HER2A	WT	WT	WT	WT	MUT	WT	WT	WT	MUT	WT	MUT	WT	WT	WT	WT	WT	WT	WT	WT	WT	WT
MB-0123	LumB	non-HER2A	WT	WT	WT	WT	WT	MUT	WT	WT	WT	WT	WT	WT	WT	WT	WT	WT	WT	WT	MUT	WT	WT
MB-0124	LumA	non-HER2A	MUT	WT	WT	WT	WT	WT	WT	WT	WT	WT	WT	WT	WT	WT	WT	WT	WT	WT	WT	WT	WT
MB-0125	LumB	non-HER2A	MUT	WT	WT	WT	WT	WT	WT	WT	WT	WT	WT	MUT	WT	WT	WT	WT	WT	WT	WT	WT	WT
MB-0131	LumA	non-HER2A	MUT	WT	WT	WT	MUT	WT	WT	WT	WT	WT	WT	WT	WT	MUT	WT	WT	WT	WT	WT	WT	WT
MB-0134	LumB	non-HER2A	WT	WT	WT	WT	WT	WT	WT	WT	WT	WT	WT	WT	WT	WT	WT	WT	WT	WT	WT	WT	WT
MB-0139	LumA	non-HER2A	MUT	WT	WT	WT	WT	WT	WT	WT	WT	WT	WT	WT	WT	WT	WT	WT	WT	WT	WT	WT	WT
MB-0140	LumB	non-HER2A	WT	WT	WT	WT	WT	WT	WT	WT	WT	WT	WT	WT	WT	WT	WT	WT	WT	WT	WT	WT	WT
MB-0144	LumB	non-HER2A	MUT	WT	MUT	WT	WT	WT	WT	WT	WT	WT	MUT	WT	WT	WT	WT	WT	WT	WT	WT	WT	WT
MB-0147	LumA	non-HER2A	WT	WT	WT	WT	WT	MUT	WT	MUT	WT	WT	WT	WT	WT	WT	WT	WT	WT	WT	WT	WT	WT
MB-0164	Basal	non-HER2A	WT	MUT	WT	WT	WT	WT	WT	WT	WT	WT	WT	WT	WT	WT	WT	WT	WT	WT	WT	WT	WT
MB-0165	LumA	HER2A	MUT	MUT	WT	WT	WT	WT	WT	WT	WT	WT	WT	WT	WT	WT	WT	WT	WT	WT	WT	WT	WT
MB-0170	LumA	non-HER2A	MUT	WT	WT	WT	WT	WT	WT	WT	WT	MUT	WT	WT	WT	WT	WT	WT	WT	WT	WT	WT	WT
MB-0174	Basal	non-HER2A	WT	MUT	WT	WT	WT	WT	WT	WT	WT	WT	WT	WT	WT	WT	WT	WT	WT	WT	WT	WT	WT
MB-0175	LumA	non-HER2A	WT	WT	WT	WT	WT	WT	WT	WT	WT	WT	WT	WT	WT	WT	WT	WT	WT	WT	WT	WT	WT
MB-0176	LumA	non-HER2A	WT	WT	WT	WT	WT	WT	WT	WT	WT	WT	WT	WT	WT	WT	WT	WT	WT	WT	WT	WT	WT
MB-0177	LumA	non-HER2A	WT	WT	MUT	WT	WT	MUT	WT	WT	WT	MUT	WT	WT	WT	WT	WT	WT	WT	WT	WT	WT	WT
MB-0180	LumA	non-HER2A	MUT	WT	MUT	WT	WT	WT	WT	WT	WT	WT	WT	WT	WT	WT	WT	WT	WT	WT	WT	WT	WT
MB-0181	LumA	non-HER2A	WT	WT	MUT	WT	WT	WT	WT	WT	WT	WT	WT	WT	WT	WT	WT	WT	WT	WT	WT	WT	WT
MB-0184	LumA	non-HER2A	WT	WT	WT	WT	WT	WT	WT	WT	WT	WT	WT	WT	WT	WT	WT	WT	WT	WT	WT	WT	WT
MB-0188	HER2E	non-HER2A	MUT	WT	WT	WT	WT	WT	WT	WT	WT	WT	WT	WT	WT	WT	WT	WT	WT	WT	MUT	WT	WT
MB-0193	LumB	non-HER2A	MUT	WT	WT	WT	WT	WT	WT	WT	WT	WT	WT	WT	WT	WT	WT	WT	WT	WT	WT	WT	WT
MB-0198	LumB	non-HER2A	MUT	WT	MUT	WT	WT	WT	WT	WT	WT	WT	WT	WT	WT	WT	WT	WT	WT	WT	WT	WT	WT
MB-0199	LumA	non-HER2A	WT	WT	WT	WT	WT	WT	WT	WT	WT	WT	WT	WT	WT	WT	WT	WT	WT	WT	WT	WT	WT
MB-0204	LumA	non-HER2A	WT	WT	WT	WT	MUT	WT	MUT	WT	WT	WT	WT	WT	WT	WT	WT	WT	WT	WT	WT	WT	WT
MB-0207	LumA	non-HER2A	MUT	WT	MUT	WT	WT	WT	MUT	WT	WT	WT	WT	WT	WT	MUT	WT	WT	WT	WT	WT	WT	WT
MB-0224	LumA	non-HER2A	MUT	WT	WT	MUT	WT	WT	WT	WT	WT	WT	MUT	WT	WT	WT	WT	WT	WT	WT	WT	WT	WT
MB-0229	LumA	non-HER2A	MUT	WT	WT	WT	WT	WT	WT	WT	WT	MUT	WT	WT	WT	WT	WT	WT	WT	WT	WT	WT	WT
MB-0235	LumA	non-HER2A	MUT	WT	WT	WT	WT	WT	WT	WT	WT	WT	WT	WT	WT	WT	WT	WT	WT	WT	WT	WT	WT
MB-0239	LumA	non-HER2A	WT	WT	WT	WT	MUT	WT	WT	WT	WT	WT	WT	WT	WT	WT	WT	WT	WT	WT	WT	WT	WT
MB-0241	Basal	HER2A	WT	MUT	WT	MUT	WT	WT	WT	WT	WT	WT	WT	WT	WT	WT	WT	WT	WT	WT	WT	WT	WT
MB-0243	LumB	non-HER2A	WT	WT	MUT	WT	MUT	WT	WT	WT	MUT	WT	WT	WT	WT	WT	WT	WT	WT	WT	WT	WT	WT
MB-0247	LumA	non-HER2A	MUT	WT	MUT	WT	WT	WT	WT	WT	WT	WT	WT	WT	WT	WT	WT	WT	WT	WT	WT	WT	WT
MB-0249	HER2E	non-HER2A	MUT	MUT	WT	WT	WT	WT	WT	WT	WT	WT	WT	WT	WT	WT	WT	WT	WT	WT	WT	WT	WT
MB-0256	LumA	non-HER2A	MUT	WT	WT	WT	WT	WT	WT	WT	WT	WT	WT	WT	WT	WT	WT	WT	WT	WT	WT	WT	WT
MB-0257	LumA	non-HER2A	MUT	WT	WT	WT	WT	WT	WT	WT	WT	WT	WT	WT	WT	WT	WT	WT	WT	WT	WT	WT	WT
MB-0260	LumA	non-HER2A	WT	WT	WT	WT	WT	WT	WT	WT	WT	WT	WT	WT	WT	WT	WT	WT	WT	WT	WT	WT	WT
MB-0261	LumB	non-HER2A	MUT	WT	WT	WT	WT	WT	WT	WT	WT	WT	MUT	WT	WT	WT	WT	MUT	WT	WT	WT	WT	WT
MB-0263	LumA	non-HER2A	WT	WT	WT	WT	WT	WT	WT	WT	WT	WT	WT	WT	MUT	WT	WT	WT	WT	WT	WT	WT	WT
MB-0264	HER2E	non-HER2A	WT	WT	WT	WT	WT	WT	WT	WT	WT	WT	WT	WT	WT	WT	MUT	WT	WT	WT	WT	WT	WT
MB-0266	LumA	non-HER2A	WT	WT	MUT	WT	WT	MUT	WT	WT	WT	WT	WT	WT	WT	WT	WT	WT	WT	WT	WT	WT	WT
MB-0268	LumB	non-HER2A	MUT	MUT	MUT	WT	MUT	WT	WT	WT	WT	WT	WT	WT	WT	WT	WT	WT	WT	WT	WT	WT	WT
MB-0269	Basal	non-HER2A	WT	WT	WT	WT	WT	WT	WT	WT	WT	WT	WT	WT	WT	WT	WT	WT	WT	WT	WT	WT	WT
MB-0272	LumB	non-HER2A	MUT	WT	WT	WT	WT	WT	WT	WT	WT	WT	WT	WT	WT	WT	WT	WT	WT	WT	WT	WT	WT
MB-0273	LumA	non-HER2A	MUT	WT	WT	WT	MUT	WT	WT	WT	WT	WT	MUT	WT	WT	WT	WT	WT	WT	WT	WT	WT	WT
MB-0284	Basal	non-HER2A	WT	MUT	WT	WT	WT	WT	WT	WT	WT	WT	WT	WT	WT	WT	WT	WT	WT	WT	WT	WT	WT
MB-0286	LumA	non-HER2A	MUT	WT	WT	WT	WT	WT	WT	WT	WT	WT	WT	WT	WT	WT	WT	WT	WT	WT	WT	WT	WT
MB-0291	LumB	HER2A	WT	WT	WT	WT	WT	WT	WT	WT	WT	WT	WT	WT	WT	WT	WT	WT	WT	WT	WT	WT	WT
MB-0295	LumA	non-HER2A	MUT	WT	WT	MUT	WT	WT	WT	WT	WT	WT	WT	WT	WT	MUT	WT	WT	WT	WT	WT	WT	WT
MB-0301	LumA	non-HER2A	MUT	WT	WT	WT	WT	MUT	WT	WT	WT	WT	WT	WT	WT	WT	WT	WT	WT	WT	WT	WT	WT
MB-0303	Basal	non-HER2A	MUT	WT	WT	WT	WT	WT	WT	WT	WT	WT	WT	WT	WT	WT	WT	WT	WT	WT	WT	WT	WT
MB-0304	LumB	non-HER2A	WT	MUT	WT	WT	WT	WT	WT	WT	WT	WT	WT	WT	WT	WT	WT	WT	WT	WT	WT	WT	WT
MB-0309	LumA	non-HER2A	MUT	WT	WT	WT	MUT	WT	WT	WT	WT	WT	WT	WT	WT	WT	WT	WT	WT	WT	WT	WT	WT
MB-0313	LumB	non-HER2A	WT	MUT	WT	WT	WT	WT	WT	WT	WT	WT	WT	WT	WT	WT	WT	WT	WT	WT	WT	WT	WT
MB-0317	LumA	non-HER2A	MUT	WT	WT	WT	WT	WT	WT	WT	WT	WT	WT	WT	WT	WT	WT	WT	WT	WT	WT	WT	WT
MB-0319	LumB	non-HER2A	WT	WT	WT	WT	WT	WT	WT	WT	WT	WT	WT	WT	WT	WT	WT	WT	WT	WT	WT	WT	WT
MB-0324	LumA	non-HER2A	WT	WT	MUT	WT	WT	WT	WT	WT	WT	WT	WT	WT	WT	WT	WT	WT	WT	WT	WT	WT	WT
MB-0339	LumB	non-HER2A	WT	WT	WT	WT	WT	WT	WT	WT	WT	WT	WT	WT	WT	WT	WT	WT	WT	WT	WT	WT	WT
MB-0348	LumA	non-HER2A	MUT	WT	WT	WT	WT	WT	WT	WT	WT	WT	WT	WT	WT	WT	WT	WT	WT	WT	WT	WT	WT
MB-0349	LumB	non-HER2A	MUT	WT	WT	WT	WT	WT	WT	WT	WT	WT	WT	WT	WT	WT	WT	WT	WT	WT	WT	WT	MUT
MB-0352	HER2E	non-HER2A	WT	WT	WT	WT	WT	WT	WT	WT	WT	WT	WT	WT	WT	WT	WT	WT	WT	WT	WT	WT	WT
MB-0353	LumA	non-HER2A	MUT	MUT	WT	WT	WT	WT	WT	WT	WT	WT	WT	WT	WT	WT	WT	WT	WT	WT	WT	WT	WT
MB-0356	LumA	non-HER2A	MUT	WT	WT	WT	WT	WT	WT	WT	WT	WT	WT	WT	WT	WT	WT	WT	WT	WT	WT	WT	WT
MB-0359	LumA	non-HER2A	MUT	WT	WT	WT	WT	WT	WT	WT	WT	WT	WT	WT	WT	WT	WT	WT	WT	WT	WT	WT	WT
MB-0360	LumB	non-HER2A	MUT	WT	WT	WT	WT	WT	WT	WT	WT	WT	WT	WT	WT	WT	WT	WT	WT	WT	WT	WT	WT
MB-0361	HER2E	HER2A	WT	MUT	WT	WT	WT	WT	WT	WT	WT	WT	WT	WT	WT	WT	WT	WT	WT	MUT	WT	WT	WT
MB-0362	LumA	non-HER2A	MUT	WT	WT	WT	WT	WT	MUT	WT	WT	WT	WT	WT	WT	WT	WT	WT	WT	WT	WT	WT	WT
MB-0364	LumA	non-HER2A	MUT	WT	WT	WT	WT	WT	WT	WT	WT	WT	WT	WT	WT	WT	WT	WT	WT	WT	WT	WT	WT
MB-0365	HER2E	HER2A	WT	MUT	WT	WT	WT	WT	WT	WT	WT	WT	WT	WT	WT	WT	WT	WT	MUT	WT	WT	WT	WT
MB-0366	LumA	non-HER2A	WT	WT	WT	WT	MUT	WT	WT	WT	WT	WT	WT	WT	MUT	WT	WT	WT	WT	WT	WT	WT	WT
MB-0370	LumB	non-HER2A	WT	WT	WT	WT	WT	WT	WT	WT	WT	WT	WT	WT	WT	WT	WT	WT	WT	WT	WT	WT	WT
MB-0372	Basal	non-HER2A	WT	MUT	WT	WT	WT	WT	WT	WT	WT	WT	WT	WT	WT	WT	WT	WT	WT	WT	WT	WT	WT
MB-0377	LumA	non-HER2A	MUT	WT	WT	WT	WT	WT	MUT	WT	WT	WT	WT	WT	WT	WT	WT	WT	WT	WT	WT	WT	WT
MB-0379	LumA	non-HER2A	MUT	WT	WT	WT	WT	WT	WT	WT	WT	WT	WT	WT	WT	WT	WT	WT	WT	WT	WT	WT	WT
MB-0380	LumB	non-HER2A	WT	MUT	WT	WT	WT	WT	WT	WT	WT	WT	WT	WT	WT	WT	WT	WT	WT	WT	WT	WT	WT
MB-0381	HER2E	HER2A	WT	MUT	WT	WT	MUT	WT	WT	WT	WT	WT	WT	WT	WT	WT	WT	WT	WT	WT	WT	WT	WT
MB-0382	LumA	non-HER2A	MUT	MUT	WT	WT	WT	WT	WT	WT	WT	WT	MUT	WT	WT	WT	WT	WT	WT	WT	WT	WT	WT
MB-0384	LumB	non-HER2A	WT	WT	WT	MUT	WT	WT	WT	WT	MUT	WT	WT	WT	MUT	MUT	WT	WT	WT	WT	WT	WT	WT
MB-0385	LumB	non-HER2A	WT	WT	WT	WT	WT	WT	WT	WT	WT	WT	WT	WT	WT	WT	WT	WT	WT	WT	WT	WT	WT
MB-0391	HER2E	HER2A	WT	WT	WT	WT	WT	WT	WT	WT	WT	WT	WT	MUT	WT	WT	WT	WT	WT	WT	WT	WT	WT
MB-0397	LumA	non-HER2A	MUT	WT	WT	WT	WT	WT	WT	WT	WT	WT	WT	WT	WT	WT	WT	WT	WT	WT	WT	WT	WT
MB-0398	LumB	non-HER2A	MUT	MUT	WT	WT	WT	WT	WT	WT	WT	WT	WT	WT	WT	WT	WT	WT	WT	WT	WT	WT	WT
MB-0400	Basal	non-HER2A	WT	MUT	WT	WT	WT	WT	WT	WT	WT	WT	WT	WT	WT	WT	WT	WT	WT	WT	WT	WT	WT
MB-0404	LumA	non-HER2A	WT	WT	WT	WT	WT	WT	WT	WT	WT	WT	WT	WT	WT	WT	MUT	WT	WT	WT	WT	WT	WT
MB-0406	LumB	non-HER2A	MUT	WT	MUT	WT	WT	WT	WT	WT	WT	WT	WT	WT	WT	WT	WT	WT	WT	WT	WT	WT	WT
MB-0411	LumA	non-HER2A	WT	MUT	WT	WT	WT	WT	WT	WT	WT	WT	WT	WT	WT	WT	WT	WT	WT	WT	WT	WT	WT
MB-0413	LumA	non-HER2A	WT	WT	WT	WT	WT	WT	WT	WT	WT	WT	WT	WT	WT	WT	WT	WT	WT	WT	WT	WT	WT
MB-0418	HER2E	non-HER2A	WT	WT	WT	WT	WT	WT	WT	WT	WT	WT	WT	MUT	WT	WT	WT	WT	WT	WT	WT	WT	WT
MB-0419	LumA	non-HER2A	MUT	WT	WT	WT	WT	WT	WT	WT	WT	WT	WT	WT	MUT	WT	WT	WT	WT	WT	WT	WT	WT
MB-0421	HER2E	HER2A	WT	MUT	WT	WT	WT	WT	WT	WT	WT	WT	WT	WT	WT	WT	MUT	WT	WT	WT	WT	WT	WT
MB-0422	LumA	non-HER2A	MUT	WT	MUT	WT	WT	WT	MUT	WT	WT	WT	WT	WT	WT	WT	WT	WT	WT	WT	WT	WT	WT
MB-0425	LumA	non-HER2A	MUT	WT	WT	WT	WT	WT	WT	WT	WT	WT	WT	WT	WT	WT	WT	WT	WT	WT	MUT	WT	WT
MB-0427	LumA	non-HER2A	WT	WT	WT	WT	WT	MUT	WT	WT	WT	WT	WT	WT	WT	WT	WT	WT	WT	WT	WT	WT	WT
MB-0431	LumA	non-HER2A	WT	WT	WT	WT	WT	WT	WT	WT	WT	WT	WT	MUT	WT	WT	WT	WT	WT	WT	WT	WT	WT
MB-0436	HER2E	non-HER2A	WT	MUT	WT	WT	WT	WT	WT	WT	MUT	WT	WT	WT	WT	WT	WT	WT	WT	WT	WT	WT	WT
MB-0439	LumB	non-HER2A	WT	WT	WT	WT	WT	WT	WT	WT	WT	WT	WT	WT	WT	WT	WT	WT	WT	WT	WT	WT	WT
MB-0445	LumA	non-HER2A	WT	WT	WT	MUT	WT	WT	WT	WT	WT	WT	WT	WT	WT	WT	WT	WT	WT	WT	WT	WT	WT
MB-0446	Basal	non-HER2A	WT	MUT	WT	WT	WT	WT	WT	WT	WT	WT	WT	WT	WT	WT	WT	WT	WT	WT	WT	WT	WT
MB-0452	LumB	HER2A	MUT	MUT	WT	WT	WT	WT	WT	WT	WT	WT	MUT	WT	WT	WT	WT	WT	WT	WT	WT	WT	WT
MB-0459	LumB	non-HER2A	WT	MUT	WT	MUT	WT	WT	WT	WT	WT	WT	WT	WT	WT	WT	WT	WT	WT	WT	WT	WT	WT
MB-0463	LumA	non-HER2A	MUT	WT	MUT	WT	WT	WT	MUT	WT	WT	WT	WT	WT	WT	MUT	WT	WT	WT	WT	WT	WT	WT
MB-0470	Basal	non-HER2A	MUT	WT	MUT	WT	WT	MUT	WT	WT	WT	WT	WT	WT	WT	WT	WT	WT	WT	WT	WT	WT	WT
MB-0471	LumA	non-HER2A	WT	WT	WT	WT	MUT	WT	WT	WT	WT	WT	WT	WT	WT	WT	WT	WT	WT	WT	WT	WT	WT
MB-0472	LumB	non-HER2A	WT	WT	WT	WT	MUT	WT	WT	WT	MUT	WT	WT	WT	WT	WT	WT	WT	WT	WT	WT	WT	WT
MB-0475	LumA	non-HER2A	MUT	WT	WT	WT	WT	WT	WT	WT	WT	WT	WT	MUT	WT	WT	WT	WT	WT	WT	WT	WT	WT
MB-0478	LumA	non-HER2A	WT	WT	WT	WT	WT	WT	MUT	WT	WT	WT	WT	WT	WT	WT	WT	WT	WT	WT	WT	WT	WT
MB-0480	LumA	non-HER2A	MUT	MUT	WT	WT	WT	WT	WT	WT	WT	WT	WT	WT	WT	WT	WT	WT	WT	WT	WT	WT	WT
MB-0483	LumB	non-HER2A	WT	WT	WT	WT	WT	WT	WT	WT	WT	WT	WT	WT	WT	WT	WT	WT	MUT	WT	WT	WT	WT
MB-0485	LumA	non-HER2A	MUT	MUT	WT	WT	WT	WT	WT	WT	WT	WT	MUT	WT	WT	WT	WT	WT	WT	WT	WT	WT	WT
MB-0486	LumA	non-HER2A	MUT	WT	WT	WT	WT	WT	WT	WT	WT	WT	WT	WT	WT	WT	WT	WT	WT	WT	WT	WT	WT
MB-0490	LumA	non-HER2A	WT	WT	WT	WT	MUT	WT	WT	WT	WT	WT	WT	WT	WT	WT	WT	WT	WT	WT	WT	WT	WT
MB-0491	LumA	non-HER2A	MUT	WT	WT	WT	WT	MUT	WT	WT	WT	WT	WT	WT	WT	WT	WT	WT	WT	WT	WT	WT	WT
MB-0492	LumB	non-HER2A	WT	WT	WT	WT	WT	WT	WT	WT	WT	WT	WT	WT	WT	WT	WT	WT	WT	WT	WT	WT	WT
MB-0495	Basal	non-HER2A	WT	MUT	WT	WT	WT	WT	WT	WT	WT	WT	WT	WT	WT	WT	WT	WT	WT	WT	WT	WT	WT
MB-0497	LumA	non-HER2A	MUT	WT	WT	WT	WT	WT	MUT	WT	WT	WT	WT	WT	WT	WT	WT	WT	WT	WT	WT	WT	WT
MB-0500	Basal	non-HER2A	WT	MUT	WT	WT	WT	WT	WT	WT	WT	WT	WT	WT	WT	WT	WT	WT	WT	WT	WT	WT	WT
MB-0501	LumA	non-HER2A	WT	MUT	WT	WT	WT	WT	WT	WT	WT	WT	WT	WT	WT	WT	WT	WT	WT	WT	WT	WT	WT
MB-0503	LumA	non-HER2A	WT	WT	WT	WT	WT	WT	WT	WT	WT	WT	WT	WT	WT	WT	MUT	WT	WT	WT	WT	WT	WT
MB-0506	HER2E	non-HER2A	MUT	MUT	WT	WT	WT	WT	WT	WT	WT	WT	WT	WT	WT	WT	WT	WT	WT	WT	WT	WT	WT
MB-0509	Basal	non-HER2A	WT	MUT	WT	WT	WT	WT	WT	WT	WT	WT	WT	WT	WT	WT	WT	WT	WT	WT	WT	WT	WT
MB-0511	LumA	non-HER2A	MUT	WT	MUT	WT	WT	WT	WT	WT	WT	WT	WT	WT	WT	WT	WT	WT	WT	WT	WT	WT	WT
MB-0512	LumA	non-HER2A	MUT	WT	WT	WT	WT	WT	WT	WT	WT	WT	MUT	WT	WT	WT	WT	WT	WT	WT	WT	WT	WT
MB-0513	LumA	non-HER2A	WT	WT	WT	WT	MUT	WT	WT	WT	WT	WT	WT	WT	WT	WT	WT	MUT	WT	WT	WT	WT	WT
MB-0514	LumB	non-HER2A	MUT	WT	MUT	WT	WT	MUT	WT	WT	WT	WT	WT	MUT	WT	WT	WT	WT	WT	WT	WT	WT	WT
MB-0517	LumA	non-HER2A	WT	WT	WT	WT	MUT	WT	WT	WT	WT	WT	WT	WT	WT	WT	WT	WT	WT	WT	WT	WT	WT
MB-0521	LumA	non-HER2A	WT	WT	WT	WT	WT	WT	WT	WT	WT	WT	WT	WT	WT	WT	WT	WT	WT	WT	WT	WT	WT
MB-0522	HER2E	HER2A	WT	MUT	WT	WT	WT	MUT	WT	WT	WT	MUT	WT	WT	WT	WT	WT	WT	WT	WT	WT	WT	WT
MB-0525	Basal	non-HER2A	WT	MUT	WT	WT	WT	MUT	MUT	WT	WT	WT	WT	WT	WT	WT	WT	WT	WT	WT	WT	WT	WT
MB-0527	LumA	non-HER2A	WT	WT	WT	WT	WT	WT	WT	WT	WT	WT	WT	WT	WT	WT	WT	WT	WT	WT	WT	WT	WT
MB-0529	LumA	non-HER2A	WT	WT	WT	WT	WT	WT	MUT	MUT	WT	WT	WT	WT	WT	WT	WT	WT	WT	WT	WT	WT	WT
MB-0541	LumA	non-HER2A	WT	WT	WT	WT	WT	WT	WT	WT	WT	WT	WT	WT	WT	WT	WT	WT	WT	WT	WT	WT	WT
MB-0544	LumB	non-HER2A	WT	WT	WT	WT	WT	WT	WT	WT	WT	WT	WT	WT	WT	WT	WT	WT	WT	WT	WT	WT	WT
MB-0547	LumB	non-HER2A	MUT	WT	WT	WT	WT	WT	WT	WT	WT	WT	WT	WT	WT	WT	WT	WT	WT	WT	WT	WT	WT
MB-0550	LumB	non-HER2A	MUT	WT	WT	WT	WT	MUT	WT	WT	WT	WT	WT	WT	WT	WT	WT	WT	WT	WT	WT	WT	WT
MB-0553	LumA	HER2A	WT	WT	WT	WT	WT	WT	WT	WT	WT	WT	WT	WT	WT	WT	WT	WT	WT	WT	WT	WT	WT
MB-0554	LumA	non-HER2A	MUT	WT	MUT	WT	WT	WT	WT	WT	WT	WT	WT	WT	WT	WT	WT	WT	WT	WT	WT	WT	WT
MB-0558	Basal	non-HER2A	WT	WT	WT	WT	WT	WT	WT	WT	WT	WT	WT	WT	WT	WT	WT	WT	MUT	WT	MUT	WT	WT
MB-0569	LumB	non-HER2A	WT	WT	WT	WT	WT	WT	WT	WT	WT	WT	WT	WT	WT	WT	WT	WT	WT	WT	WT	WT	WT
MB-0571	LumA	non-HER2A	MUT	WT	MUT	WT	WT	WT	WT	WT	WT	WT	WT	WT	MUT	WT	WT	WT	WT	WT	WT	WT	WT
MB-0574	LumA	non-HER2A	MUT	MUT	MUT	WT	WT	WT	WT	WT	WT	WT	WT	WT	WT	WT	WT	WT	WT	WT	WT	WT	WT
MB-0577	LumB	non-HER2A	WT	WT	MUT	WT	WT	WT	WT	WT	WT	WT	WT	WT	WT	WT	WT	WT	WT	WT	WT	WT	WT
MB-0580	LumA	non-HER2A	MUT	MUT	WT	WT	WT	WT	WT	WT	WT	WT	WT	WT	WT	WT	WT	WT	WT	WT	WT	WT	WT
MB-0584	LumB	non-HER2A	WT	WT	WT	WT	WT	WT	WT	WT	WT	WT	WT	MUT	WT	WT	WT	WT	WT	WT	WT	WT	WT
MB-0586	LumA	non-HER2A	WT	WT	WT	WT	WT	WT	WT	WT	WT	WT	WT	WT	WT	WT	WT	WT	WT	WT	WT	WT	WT
MB-0587	LumA	non-HER2A	WT	MUT	WT	WT	MUT	WT	WT	WT	WT	WT	WT	MUT	WT	WT	WT	WT	WT	WT	WT	WT	WT
MB-0589	LumB	HER2A	WT	WT	WT	WT	MUT	WT	WT	WT	WT	WT	WT	WT	WT	WT	WT	WT	WT	WT	WT	WT	WT
MB-0591	LumB	non-HER2A	MUT	WT	WT	WT	WT	WT	WT	WT	WT	WT	WT	WT	WT	WT	WT	WT	WT	WT	WT	WT	WT
MB-0593	HER2E	HER2A	WT	WT	WT	WT	WT	MUT	WT	WT	WT	WT	WT	WT	WT	WT	WT	WT	WT	WT	WT	WT	WT
MB-0594	LumB	non-HER2A	MUT	WT	WT	WT	MUT	WT	WT	WT	WT	WT	WT	WT	WT	WT	WT	WT	WT	WT	WT	WT	WT
MB-0596	LumA	non-HER2A	MUT	WT	WT	WT	MUT	WT	WT	WT	WT	MUT	WT	MUT	WT	WT	WT	WT	WT	WT	WT	WT	WT
MB-0598	LumB	non-HER2A	MUT	WT	WT	WT	WT	WT	WT	WT	WT	WT	MUT	WT	WT	WT	WT	WT	WT	WT	WT	WT	WT
MB-0599	LumA	non-HER2A	WT	WT	WT	MUT	WT	WT	WT	WT	WT	WT	WT	WT	WT	WT	WT	WT	WT	WT	WT	WT	WT
MB-0600	LumA	non-HER2A	WT	WT	WT	WT	WT	WT	WT	WT	WT	WT	WT	WT	WT	WT	WT	WT	WT	WT	WT	WT	WT
MB-0601	LumB	non-HER2A	WT	MUT	WT	WT	WT	WT	WT	WT	MUT	WT	WT	WT	WT	WT	WT	WT	WT	WT	WT	WT	WT
MB-0603	LumA	non-HER2A	MUT	WT	MUT	WT	WT	WT	WT	WT	WT	WT	WT	MUT	WT	MUT	WT	WT	WT	WT	WT	WT	WT
MB-0605	LumA	non-HER2A	MUT	WT	WT	WT	WT	MUT	WT	WT	WT	WT	WT	WT	WT	WT	MUT	WT	WT	WT	WT	WT	WT
MB-0607	LumA	HER2A	MUT	MUT	WT	WT	WT	WT	WT	WT	WT	WT	WT	WT	WT	WT	WT	WT	WT	WT	WT	WT	WT
MB-0608	Basal	non-HER2A	WT	MUT	WT	WT	WT	WT	MUT	WT	WT	WT	WT	WT	WT	WT	WT	WT	WT	WT	WT	WT	WT
MB-0609	LumA	non-HER2A	WT	MUT	WT	WT	WT	WT	WT	WT	MUT	WT	WT	WT	WT	WT	WT	WT	WT	WT	WT	WT	WT
MB-0613	Basal	non-HER2A	MUT	MUT	WT	WT	WT	WT	WT	WT	WT	WT	WT	WT	WT	WT	WT	WT	WT	WT	WT	WT	WT
MB-0614	LumA	non-HER2A	WT	WT	WT	WT	WT	MUT	WT	WT	WT	WT	WT	WT	WT	WT	WT	WT	WT	WT	WT	WT	WT
MB-0616	LumB	non-HER2A	WT	WT	WT	WT	WT	WT	WT	WT	WT	WT	WT	WT	WT	WT	WT	WT	WT	WT	WT	WT	WT
MB-0621	LumA	non-HER2A	MUT	WT	WT	WT	WT	MUT	WT	WT	WT	WT	WT	WT	WT	WT	WT	WT	WT	WT	WT	WT	WT
MB-0624	LumA	non-HER2A	MUT	WT	WT	WT	WT	WT	WT	WT	WT	WT	WT	WT	WT	WT	WT	WT	WT	WT	MUT	WT	WT
MB-0627	Basal	non-HER2A	MUT	MUT	WT	WT	WT	WT	WT	WT	WT	WT	WT	WT	WT	WT	WT	WT	WT	WT	WT	WT	WT
MB-0631	LumA	non-HER2A	MUT	WT	WT	WT	WT	WT	WT	WT	WT	WT	WT	WT	WT	WT	WT	WT	WT	WT	WT	WT	WT
MB-0632	LumA	non-HER2A	MUT	WT	WT	WT	WT	WT	WT	WT	WT	WT	WT	MUT	WT	WT	WT	WT	WT	WT	WT	WT	WT
MB-0636	LumA	non-HER2A	WT	MUT	WT	WT	WT	WT	WT	WT	WT	WT	WT	WT	WT	WT	WT	WT	WT	WT	WT	WT	WT
MB-0637	LumB	non-HER2A	WT	MUT	WT	WT	WT	WT	WT	WT	WT	WT	WT	WT	WT	WT	WT	WT	WT	WT	WT	WT	WT
MB-0642	LumA	non-HER2A	MUT	WT	WT	WT	MUT	WT	WT	WT	WT	WT	WT	WT	WT	WT	WT	WT	WT	WT	WT	WT	WT
MB-0643	HER2E	HER2A	WT	MUT	WT	WT	WT	WT	WT	WT	WT	WT	WT	WT	WT	WT	WT	WT	WT	WT	WT	WT	WT
MB-0646	LumB	non-HER2A	MUT	WT	WT	WT	WT	WT	WT	WT	WT	WT	WT	WT	WT	WT	MUT	WT	WT	WT	WT	WT	WT
MB-0649	LumA	non-HER2A	MUT	WT	WT	WT	MUT	WT	WT	WT	WT	WT	WT	WT	WT	WT	WT	WT	WT	WT	WT	WT	WT
MB-0650	LumA	non-HER2A	WT	WT	WT	WT	MUT	WT	WT	WT	WT	WT	WT	WT	WT	WT	WT	WT	WT	WT	WT	WT	WT
MB-0652	HER2E	HER2A	MUT	MUT	WT	WT	WT	WT	WT	WT	WT	WT	WT	WT	WT	WT	WT	WT	WT	WT	WT	WT	WT
MB-0653	HER2E	non-HER2A	MUT	MUT	WT	WT	WT	MUT	MUT	WT	WT	WT	WT	WT	WT	WT	WT	WT	MUT	WT	WT	WT	WT
MB-0654	LumA	non-HER2A	MUT	WT	WT	WT	MUT	WT	WT	WT	WT	WT	WT	WT	WT	WT	WT	WT	WT	WT	WT	WT	WT
MB-0660	HER2E	non-HER2A	WT	MUT	WT	WT	WT	WT	WT	WT	WT	WT	WT	WT	WT	WT	WT	WT	WT	WT	WT	WT	WT
MB-0663	HER2E	HER2A	WT	MUT	WT	WT	WT	WT	WT	WT	WT	WT	WT	WT	WT	WT	WT	WT	WT	WT	WT	WT	WT
MB-0869	Basal	non-HER2A	WT	MUT	WT	WT	WT	WT	WT	WT	WT	WT	WT	WT	WT	WT	WT	WT	WT	WT	WT	WT	WT
MB-0880	LumA	non-HER2A	MUT	WT	WT	WT	WT	WT	WT	WT	WT	WT	WT	WT	WT	WT	WT	WT	WT	WT	WT	WT	WT
MB-2513	LumA	HER2A	MUT	MUT	WT	WT	WT	WT	WT	WT	WT	WT	WT	WT	WT	WT	WT	WT	WT	WT	WT	WT	WT
MB-2564	LumA	non-HER2A	MUT	WT	WT	WT	WT	WT	WT	WT	WT	WT	WT	WT	WT	WT	WT	WT	WT	WT	WT	WT	WT
MB-2617	LumB	non-HER2A	MUT	MUT	WT	MUT	WT	WT	WT	WT	WT	WT	WT	WT	WT	WT	WT	WT	WT	WT	WT	WT	WT
MB-2626	LumB	HER2A	WT	WT	WT	WT	WT	WT	WT	WT	WT	WT	WT	WT	WT	WT	WT	WT	WT	WT	WT	WT	WT
MB-2629	LumB	non-HER2A	WT	WT	WT	WT	MUT	WT	WT	WT	WT	WT	WT	WT	WT	WT	WT	WT	WT	WT	WT	WT	WT
MB-2632	HER2E	HER2A	WT	MUT	WT	WT	WT	WT	WT	WT	WT	WT	WT	WT	WT	WT	WT	WT	WT	WT	WT	WT	WT
MB-2643	Basal	non-HER2A	WT	WT	WT	WT	WT	WT	WT	WT	WT	WT	WT	WT	WT	WT	WT	WT	WT	WT	WT	WT	WT
MB-2669	LumA	non-HER2A	WT	WT	MUT	WT	WT	WT	WT	WT	WT	WT	WT	WT	WT	WT	WT	WT	WT	WT	WT	WT	WT
MB-2705	LumB	non-HER2A	MUT	WT	WT	WT	MUT	WT	WT	WT	WT	MUT	WT	WT	WT	WT	WT	WT	WT	WT	WT	WT	WT
MB-2708	LumB	non-HER2A	WT	MUT	WT	WT	WT	WT	WT	WT	WT	WT	WT	WT	WT	WT	WT	WT	WT	WT	WT	WT	WT
MB-2711	LumA	non-HER2A	WT	WT	WT	WT	MUT	WT	WT	WT	WT	WT	WT	WT	WT	WT	WT	WT	WT	WT	WT	WT	WT
MB-2712	LumA	non-HER2A	MUT	WT	MUT	WT	WT	WT	WT	WT	WT	WT	WT	WT	WT	MUT	WT	WT	WT	WT	WT	WT	WT
MB-2721	LumA	non-HER2A	MUT	WT	MUT	WT	WT	WT	WT	WT	WT	WT	WT	WT	WT	WT	WT	WT	WT	WT	WT	WT	WT
MB-2724	Basal	non-HER2A	WT	WT	WT	WT	WT	WT	WT	WT	WT	WT	WT	WT	WT	WT	WT	WT	WT	WT	WT	WT	WT
MB-2725	LumA	non-HER2A	WT	WT	WT	WT	MUT	WT	WT	WT	WT	WT	WT	WT	WT	WT	WT	WT	WT	WT	WT	WT	WT
MB-2728	LumB	non-HER2A	MUT	WT	WT	WT	WT	WT	WT	WT	WT	WT	WT	WT	WT	WT	WT	WT	WT	WT	WT	WT	WT
MB-2735	LumB	HER2A	MUT	WT	WT	WT	WT	WT	WT	WT	WT	WT	WT	WT	WT	WT	WT	WT	WT	WT	WT	WT	WT
MB-2742	HER2E	HER2A	MUT	MUT	WT	WT	WT	WT	WT	WT	WT	WT	WT	WT	WT	WT	WT	WT	WT	WT	WT	WT	WT
MB-2745	LumA	non-HER2A	MUT	WT	WT	WT	WT	WT	WT	WT	WT	MUT	WT	WT	WT	WT	WT	WT	WT	WT	WT	WT	WT
MB-2747	LumA	non-HER2A	WT	WT	WT	WT	WT	WT	WT	WT	MUT	WT	WT	WT	WT	WT	WT	WT	WT	WT	WT	WT	WT
MB-2750	LumA	non-HER2A	WT	WT	WT	WT	WT	WT	WT	WT	WT	WT	WT	MUT	WT	WT	WT	WT	WT	WT	WT	WT	WT
MB-2752	LumA	non-HER2A	WT	WT	WT	WT	MUT	WT	WT	WT	WT	WT	WT	WT	WT	WT	WT	WT	WT	WT	WT	WT	WT
MB-2758	Basal	HER2A	MUT	MUT	MUT	WT	WT	WT	WT	WT	WT	WT	WT	WT	WT	WT	WT	WT	WT	WT	WT	WT	WT
MB-2760	LumB	non-HER2A	MUT	WT	WT	WT	WT	WT	WT	WT	WT	WT	WT	WT	WT	WT	WT	WT	WT	WT	WT	WT	WT
MB-2763	LumB	non-HER2A	MUT	WT	WT	WT	WT	WT	WT	WT	WT	WT	WT	WT	WT	WT	WT	WT	WT	WT	WT	WT	WT
MB-2767	LumB	non-HER2A	WT	WT	WT	WT	WT	WT	MUT	WT	WT	WT	WT	WT	WT	WT	WT	WT	WT	WT	WT	WT	WT
MB-2769	LumB	non-HER2A	WT	WT	WT	WT	WT	MUT	WT	WT	WT	WT	WT	WT	WT	WT	WT	WT	WT	WT	WT	WT	WT
MB-2770	LumA	non-HER2A	WT	WT	WT	WT	WT	WT	WT	WT	WT	WT	WT	WT	WT	WT	WT	WT	WT	WT	WT	WT	WT
MB-2772	LumB	non-HER2A	WT	WT	WT	WT	WT	WT	MUT	WT	WT	WT	WT	WT	WT	WT	WT	WT	WT	WT	WT	WT	WT
MB-2786	LumA	HER2A	MUT	WT	WT	WT	WT	WT	WT	WT	WT	WT	WT	WT	WT	WT	WT	WT	WT	WT	WT	WT	WT
MB-2790	LumA	non-HER2A	MUT	WT	WT	WT	WT	WT	WT	WT	WT	WT	WT	WT	WT	WT	WT	WT	WT	WT	WT	WT	WT
MB-2791	LumA	non-HER2A	MUT	WT	WT	WT	MUT	MUT	WT	WT	WT	WT	WT	MUT	WT	WT	WT	WT	WT	WT	WT	WT	WT
MB-2795	LumB	non-HER2A	WT	WT	WT	WT	WT	WT	WT	WT	WT	WT	WT	WT	WT	WT	WT	WT	WT	WT	WT	WT	WT
MB-2797	LumA	non-HER2A	WT	WT	WT	WT	WT	WT	WT	WT	WT	WT	WT	WT	WT	WT	WT	WT	WT	WT	WT	WT	WT
MB-2803	LumB	non-HER2A	MUT	WT	WT	WT	WT	WT	WT	WT	WT	WT	WT	WT	WT	WT	WT	WT	WT	WT	WT	WT	WT
MB-2814	LumB	non-HER2A	WT	WT	MUT	WT	WT	WT	WT	WT	MUT	WT	WT	WT	WT	WT	WT	MUT	WT	WT	WT	WT	WT
MB-2820	LumA	non-HER2A	WT	WT	WT	WT	WT	WT	MUT	WT	WT	WT	WT	WT	WT	WT	WT	WT	WT	WT	WT	WT	WT
MB-2821	Basal	non-HER2A	WT	WT	WT	WT	WT	WT	WT	WT	WT	WT	WT	WT	WT	WT	WT	WT	WT	WT	WT	WT	WT
MB-2827	Basal	non-HER2A	WT	MUT	WT	WT	WT	WT	WT	WT	WT	WT	WT	WT	WT	WT	WT	WT	WT	WT	WT	WT	WT
MB-2834	HER2E	non-HER2A	WT	MUT	WT	WT	WT	WT	WT	WT	WT	WT	WT	WT	WT	WT	WT	WT	WT	WT	WT	WT	WT
MB-2838	LumA	non-HER2A	MUT	WT	MUT	WT	WT	MUT	WT	WT	WT	WT	WT	WT	WT	WT	WT	WT	WT	WT	WT	WT	WT
MB-2845	LumA	non-HER2A	MUT	WT	MUT	WT	WT	WT	WT	WT	WT	WT	MUT	WT	WT	WT	WT	WT	WT	WT	WT	WT	WT
MB-2846	Basal	non-HER2A	MUT	MUT	WT	WT	WT	WT	WT	WT	WT	WT	WT	WT	WT	WT	WT	WT	WT	WT	WT	WT	WT
MB-2848	LumA	non-HER2A	WT	WT	WT	WT	MUT	WT	WT	WT	WT	WT	MUT	WT	WT	WT	WT	WT	WT	WT	WT	WT	WT
MB-2850	Basal	non-HER2A	WT	WT	MUT	WT	WT	WT	WT	WT	WT	WT	WT	WT	WT	WT	WT	WT	WT	WT	WT	WT	WT
MB-2853	LumB	non-HER2A	WT	WT	MUT	WT	MUT	WT	WT	WT	WT	WT	WT	WT	WT	WT	WT	WT	WT	WT	WT	WT	WT
MB-2858	LumB	non-HER2A	MUT	MUT	WT	WT	WT	WT	WT	WT	WT	WT	WT	WT	WT	WT	WT	WT	WT	WT	WT	WT	WT
MB-2863	LumA	non-HER2A	WT	WT	WT	WT	MUT	WT	WT	WT	WT	WT	WT	WT	WT	WT	WT	WT	WT	WT	WT	WT	WT
MB-2867	LumA	non-HER2A	MUT	WT	MUT	WT	WT	WT	WT	WT	WT	WT	WT	WT	WT	WT	WT	WT	WT	WT	WT	WT	WT
MB-2895	Basal	HER2A	MUT	MUT	WT	WT	WT	WT	WT	WT	WT	WT	WT	WT	WT	WT	WT	WT	WT	WT	WT	WT	WT
MB-2901	LumB	non-HER2A	WT	WT	WT	MUT	MUT	WT	WT	WT	WT	WT	WT	WT	WT	WT	WT	WT	WT	WT	WT	WT	WT
MB-2916	LumA	non-HER2A	MUT	WT	WT	WT	MUT	WT	WT	WT	WT	WT	MUT	WT	WT	WT	WT	WT	WT	WT	WT	WT	WT
MB-2919	LumB	non-HER2A	WT	WT	MUT	WT	MUT	WT	WT	WT	WT	WT	WT	MUT	WT	WT	WT	WT	WT	WT	WT	WT	WT
MB-2923	HER2E	HER2A	MUT	WT	WT	WT	WT	WT	WT	WT	WT	WT	WT	WT	WT	WT	WT	WT	WT	WT	WT	WT	WT
MB-2933	LumA	non-HER2A	MUT	WT	WT	WT	WT	WT	WT	WT	WT	WT	WT	WT	WT	WT	WT	WT	WT	WT	WT	WT	WT
MB-2944	LumA	non-HER2A	MUT	MUT	WT	WT	WT	WT	WT	WT	WT	WT	WT	WT	WT	WT	WT	WT	WT	WT	WT	WT	MUT
MB-2947	LumA	non-HER2A	WT	WT	WT	WT	WT	WT	WT	WT	WT	WT	WT	MUT	WT	WT	WT	WT	WT	WT	WT	WT	WT
MB-2952	LumA	non-HER2A	MUT	WT	WT	WT	MUT	WT	WT	WT	WT	MUT	WT	WT	WT	WT	WT	WT	WT	WT	WT	WT	WT
MB-2953	LumB	non-HER2A	MUT	MUT	WT	WT	WT	WT	WT	WT	WT	WT	WT	WT	WT	WT	WT	WT	WT	WT	WT	WT	WT
MB-2954	LumB	non-HER2A	WT	WT	WT	WT	WT	WT	WT	WT	WT	WT	WT	WT	MUT	WT	WT	WT	WT	MUT	WT	WT	WT
MB-2957	Basal	non-HER2A	WT	MUT	WT	WT	WT	WT	WT	WT	WT	WT	WT	WT	WT	WT	WT	WT	WT	WT	WT	WT	WT
MB-2960	LumA	non-HER2A	WT	WT	MUT	WT	WT	WT	WT	WT	WT	WT	WT	WT	WT	WT	WT	WT	WT	WT	WT	WT	WT
MB-2963	HER2E	non-HER2A	WT	MUT	WT	WT	WT	WT	WT	WT	WT	WT	WT	WT	WT	WT	WT	WT	WT	WT	WT	WT	WT
MB-2964	HER2E	HER2A	MUT	MUT	WT	MUT	WT	WT	WT	WT	WT	WT	WT	WT	WT	WT	WT	WT	WT	WT	MUT	WT	MUT
MB-2966	LumA	non-HER2A	WT	WT	WT	WT	MUT	WT	WT	WT	WT	WT	MUT	WT	WT	WT	WT	WT	WT	WT	WT	WT	WT
MB-2971	LumA	non-HER2A	MUT	WT	WT	WT	WT	MUT	WT	WT	WT	WT	MUT	WT	WT	WT	WT	WT	WT	WT	WT	WT	WT
MB-2977	LumA	non-HER2A	MUT	WT	MUT	WT	WT	WT	WT	WT	WT	WT	WT	WT	WT	WT	WT	WT	WT	WT	MUT	WT	WT
MB-2983	LumB	HER2A	WT	MUT	WT	WT	WT	WT	WT	WT	WT	WT	WT	WT	WT	WT	WT	WT	WT	WT	WT	WT	WT
MB-2984	LumB	HER2A	WT	MUT	WT	WT	WT	WT	WT	WT	WT	WT	WT	WT	WT	WT	WT	WT	WT	WT	WT	WT	WT
MB-2990	LumA	non-HER2A	MUT	WT	WT	WT	MUT	WT	WT	WT	WT	WT	MUT	WT	WT	WT	WT	WT	WT	WT	WT	WT	WT
MB-2996	LumA	non-HER2A	WT	WT	MUT	WT	WT	WT	WT	WT	WT	WT	WT	WT	WT	WT	WT	WT	WT	WT	WT	WT	WT
MB-3005	LumA	non-HER2A	MUT	WT	WT	WT	WT	WT	WT	WT	WT	WT	WT	WT	WT	WT	WT	WT	WT	WT	WT	WT	WT
MB-3016	LumB	non-HER2A	WT	MUT	WT	WT	MUT	WT	WT	WT	WT	WT	WT	WT	WT	MUT	WT	WT	WT	MUT	WT	WT	WT
MB-3021	LumA	non-HER2A	WT	WT	WT	WT	WT	MUT	WT	WT	WT	WT	WT	WT	WT	WT	WT	WT	MUT	WT	WT	WT	WT
MB-3026	LumA	non-HER2A	WT	WT	WT	WT	WT	WT	WT	WT	WT	WT	WT	WT	WT	WT	WT	WT	WT	WT	MUT	WT	WT
MB-3031	HER2E	HER2A	WT	WT	WT	WT	WT	WT	WT	WT	WT	WT	WT	WT	WT	WT	WT	WT	WT	WT	WT	WT	WT
MB-3032	LumA	non-HER2A	MUT	WT	MUT	WT	WT	WT	WT	WT	WT	WT	MUT	WT	WT	WT	WT	WT	WT	WT	WT	WT	WT
MB-3035	LumA	non-HER2A	WT	WT	MUT	WT	WT	WT	WT	WT	WT	MUT	WT	WT	WT	WT	WT	WT	WT	WT	WT	WT	WT
MB-3037	LumA	non-HER2A	MUT	WT	MUT	WT	WT	WT	WT	WT	WT	WT	WT	WT	WT	WT	WT	WT	WT	WT	WT	WT	WT
MB-3046	Basal	non-HER2A	WT	MUT	WT	WT	WT	WT	WT	WT	WT	WT	WT	WT	WT	WT	WT	WT	WT	WT	WT	WT	WT
MB-3049	LumA	non-HER2A	MUT	WT	WT	WT	WT	MUT	WT	WT	WT	WT	WT	WT	WT	WT	WT	WT	WT	WT	WT	WT	WT
MB-3079	LumA	non-HER2A	MUT	WT	WT	WT	MUT	WT	WT	WT	WT	WT	MUT	WT	WT	WT	WT	WT	WT	WT	WT	WT	WT
MB-3088	LumA	non-HER2A	WT	WT	WT	WT	MUT	WT	WT	WT	WT	WT	WT	MUT	WT	WT	WT	WT	WT	WT	WT	WT	WT
MB-3092	LumB	non-HER2A	WT	WT	WT	WT	WT	WT	WT	WT	WT	WT	WT	WT	WT	WT	WT	WT	WT	WT	WT	WT	WT
MB-3102	LumA	non-HER2A	WT	WT	WT	WT	WT	WT	WT	WT	WT	WT	WT	WT	WT	WT	WT	WT	WT	WT	WT	WT	WT
MB-3103	LumB	HER2A	WT	WT	WT	WT	WT	WT	WT	WT	WT	WT	WT	WT	WT	WT	WT	WT	WT	WT	WT	WT	WT
MB-3104	LumA	HER2A	MUT	WT	WT	WT	WT	WT	WT	WT	WT	MUT	WT	WT	WT	WT	WT	WT	MUT	WT	WT	WT	WT
MB-3105	LumA	non-HER2A	MUT	WT	WT	WT	WT	WT	WT	WT	WT	WT	WT	WT	WT	WT	WT	WT	WT	WT	WT	WT	WT
MB-3121	LumA	non-HER2A	WT	WT	WT	WT	WT	WT	WT	WT	WT	WT	WT	WT	WT	WT	WT	WT	WT	WT	WT	WT	WT
MB-3123	Basal	HER2A	MUT	MUT	WT	WT	WT	WT	WT	MUT	WT	WT	WT	WT	WT	WT	WT	WT	WT	WT	WT	WT	WT
MB-3167	LumA	non-HER2A	WT	WT	WT	WT	WT	WT	WT	WT	WT	WT	WT	WT	WT	WT	WT	WT	WT	WT	WT	WT	WT
MB-3222	LumA	non-HER2A	MUT	WT	WT	WT	WT	WT	WT	WT	WT	WT	WT	WT	WT	WT	WT	WT	WT	WT	WT	WT	WT
MB-3228	LumA	non-HER2A	MUT	WT	MUT	WT	WT	WT	WT	WT	WT	WT	MUT	WT	WT	WT	WT	WT	WT	WT	WT	WT	WT
MB-3252	LumA	non-HER2A	WT	WT	WT	WT	WT	WT	WT	WT	WT	WT	WT	WT	WT	WT	WT	WT	WT	WT	WT	WT	WT
MB-3271	Basal	non-HER2A	WT	MUT	WT	WT	WT	WT	WT	WT	WT	WT	WT	WT	WT	WT	WT	WT	WT	WT	WT	WT	WT
MB-3275	LumB	non-HER2A	WT	WT	WT	WT	MUT	WT	WT	WT	WT	WT	WT	WT	WT	WT	WT	WT	WT	WT	WT	WT	WT
MB-3277	Basal	non-HER2A	WT	MUT	WT	WT	WT	WT	WT	WT	WT	WT	WT	WT	WT	WT	WT	WT	WT	WT	WT	WT	WT
MB-3292	Basal	non-HER2A	WT	MUT	WT	WT	WT	WT	WT	WT	WT	WT	WT	WT	WT	WT	WT	WT	WT	WT	WT	WT	WT
MB-3297	Basal	non-HER2A	WT	MUT	WT	WT	WT	WT	WT	WT	WT	WT	WT	WT	WT	WT	WT	WT	WT	WT	WT	WT	MUT
MB-3298	LumA	non-HER2A	MUT	WT	WT	WT	WT	MUT	WT	WT	WT	WT	WT	WT	WT	WT	WT	WT	WT	WT	WT	WT	WT
MB-3300	LumB	non-HER2A	WT	WT	WT	WT	MUT	WT	WT	WT	WT	WT	WT	WT	WT	WT	WT	WT	WT	WT	WT	WT	WT
MB-3301	LumB	non-HER2A	WT	WT	WT	WT	MUT	WT	WT	WT	WT	WT	WT	WT	WT	WT	WT	WT	WT	WT	WT	WT	WT
MB-3303	LumB	non-HER2A	WT	WT	WT	WT	WT	WT	WT	WT	WT	WT	WT	WT	WT	WT	WT	WT	WT	WT	WT	WT	WT
MB-3341	LumA	non-HER2A	WT	WT	WT	WT	WT	WT	MUT	WT	WT	WT	WT	MUT	WT	WT	WT	WT	WT	WT	WT	WT	WT
MB-3344	LumA	non-HER2A	MUT	WT	WT	WT	WT	WT	WT	WT	WT	WT	WT	WT	WT	WT	WT	WT	WT	WT	WT	WT	WT
MB-3350	LumB	non-HER2A	WT	WT	WT	WT	WT	WT	WT	WT	WT	WT	WT	WT	WT	WT	WT	WT	WT	WT	WT	WT	WT
MB-3355	HER2E	HER2A	WT	MUT	WT	WT	WT	WT	WT	WT	WT	WT	WT	WT	WT	WT	WT	WT	WT	WT	WT	WT	WT
MB-3361	LumB	HER2A	MUT	MUT	WT	WT	WT	WT	WT	WT	WT	WT	WT	WT	WT	WT	WT	WT	WT	WT	WT	WT	WT
MB-3363	Basal	non-HER2A	WT	WT	WT	WT	WT	WT	MUT	MUT	WT	WT	WT	WT	WT	WT	WT	WT	MUT	WT	WT	WT	MUT
MB-3365	LumA	non-HER2A	WT	WT	WT	WT	WT	WT	WT	WT	WT	WT	WT	WT	WT	WT	WT	WT	WT	WT	WT	WT	WT
MB-3371	LumB	non-HER2A	WT	WT	WT	WT	MUT	WT	WT	WT	WT	WT	WT	WT	WT	WT	WT	WT	WT	WT	WT	WT	WT
MB-3378	LumA	non-HER2A	MUT	WT	MUT	WT	WT	MUT	WT	WT	WT	WT	WT	WT	WT	WT	WT	WT	WT	WT	WT	WT	WT
MB-3379	LumA	HER2A	MUT	WT	WT	WT	WT	MUT	WT	WT	WT	WT	WT	WT	WT	WT	WT	WT	WT	WT	WT	WT	WT
MB-3381	LumA	non-HER2A	MUT	WT	WT	MUT	WT	WT	WT	WT	WT	WT	WT	WT	WT	WT	WT	WT	WT	WT	WT	WT	WT
MB-3382	LumB	HER2A	WT	WT	WT	WT	WT	WT	WT	WT	WT	WT	WT	WT	WT	WT	WT	WT	WT	WT	WT	WT	WT
MB-3402	LumB	HER2A	MUT	WT	WT	WT	WT	WT	WT	WT	WT	WT	WT	WT	WT	WT	WT	WT	WT	WT	WT	WT	WT
MB-3403	LumA	non-HER2A	MUT	WT	WT	WT	WT	WT	WT	WT	WT	WT	WT	WT	WT	WT	WT	WT	WT	WT	WT	WT	WT
MB-3412	LumA	non-HER2A	MUT	WT	MUT	WT	WT	WT	WT	WT	WT	WT	WT	WT	WT	WT	WT	WT	WT	WT	WT	WT	WT
MB-3417	LumB	non-HER2A	WT	WT	WT	WT	WT	WT	WT	WT	WT	WT	WT	WT	MUT	WT	WT	WT	WT	WT	WT	WT	WT
MB-3430	LumA	non-HER2A	MUT	WT	WT	WT	WT	WT	MUT	WT	WT	WT	WT	WT	WT	WT	MUT	WT	WT	WT	WT	WT	WT
MB-3436	LumB	non-HER2A	MUT	WT	MUT	WT	WT	WT	WT	WT	WT	WT	WT	WT	WT	WT	WT	MUT	WT	WT	WT	WT	WT
MB-3439	LumA	non-HER2A	MUT	WT	WT	WT	WT	WT	WT	WT	WT	WT	WT	WT	WT	WT	WT	WT	WT	WT	WT	WT	WT
MB-3450	LumA	non-HER2A	MUT	WT	WT	WT	WT	WT	WT	WT	WT	WT	WT	WT	WT	WT	WT	WT	WT	WT	WT	WT	WT
MB-3467	HER2E	HER2A	WT	MUT	WT	WT	WT	WT	WT	WT	WT	WT	WT	WT	WT	WT	WT	WT	WT	WT	WT	WT	WT
MB-3490	LumB	non-HER2A	MUT	WT	WT	WT	WT	WT	WT	WT	WT	WT	WT	WT	MUT	WT	WT	WT	WT	WT	WT	WT	WT
MB-3510	LumA	non-HER2A	MUT	WT	WT	WT	WT	WT	WT	WT	WT	WT	WT	WT	WT	WT	WT	WT	WT	WT	WT	WT	WT
MB-3530	HER2E	non-HER2A	MUT	WT	WT	WT	WT	WT	WT	WT	WT	WT	WT	MUT	WT	WT	MUT	WT	WT	WT	WT	WT	WT
MB-3548	LumA	non-HER2A	WT	WT	WT	WT	WT	MUT	WT	WT	MUT	WT	WT	WT	WT	WT	WT	WT	WT	WT	WT	WT	WT
MB-3556	HER2E	HER2A	WT	WT	WT	WT	WT	WT	WT	WT	WT	WT	WT	WT	WT	WT	WT	WT	WT	WT	WT	WT	WT
MB-3567	Basal	non-HER2A	WT	MUT	WT	WT	WT	WT	MUT	WT	WT	WT	WT	WT	WT	WT	WT	WT	WT	WT	WT	WT	WT
MB-3748	LumA	non-HER2A	WT	MUT	WT	WT	WT	WT	WT	WT	WT	WT	WT	WT	WT	WT	WT	WT	MUT	WT	WT	WT	WT
MB-3754	LumB	non-HER2A	MUT	WT	WT	WT	WT	WT	WT	WT	WT	WT	WT	WT	WT	WT	WT	WT	WT	WT	WT	MUT	WT
MB-3781	LumA	non-HER2A	MUT	WT	WT	WT	WT	WT	WT	WT	WT	WT	WT	WT	WT	WT	MUT	WT	WT	WT	WT	WT	WT
MB-3797	LumA	non-HER2A	WT	WT	WT	WT	MUT	WT	WT	WT	MUT	MUT	WT	WT	WT	WT	WT	WT	WT	WT	WT	WT	WT
MB-3824	LumB	non-HER2A	MUT	MUT	WT	WT	WT	WT	WT	WT	WT	WT	WT	WT	WT	WT	WT	WT	WT	WT	WT	WT	WT
MB-3838	LumB	non-HER2A	WT	WT	WT	WT	WT	WT	WT	WT	WT	WT	WT	WT	WT	WT	WT	WT	WT	WT	WT	WT	WT
MB-3840	LumB	non-HER2A	WT	MUT	WT	WT	WT	WT	WT	WT	WT	WT	WT	WT	WT	WT	WT	WT	WT	WT	WT	WT	WT
MB-3842	LumB	non-HER2A	WT	WT	WT	WT	WT	WT	WT	WT	WT	WT	WT	WT	WT	WT	WT	WT	WT	WT	WT	WT	WT
MB-3852	LumA	HER2A	MUT	MUT	WT	WT	WT	WT	WT	WT	WT	MUT	WT	WT	WT	WT	WT	WT	WT	WT	WT	WT	WT
MB-3865	LumA	non-HER2A	WT	WT	WT	WT	WT	WT	WT	WT	WT	WT	WT	WT	WT	WT	MUT	WT	WT	WT	WT	WT	WT
MB-3871	LumA	non-HER2A	MUT	WT	MUT	WT	WT	WT	WT	WT	WT	WT	WT	WT	WT	WT	WT	WT	WT	WT	WT	WT	WT
MB-3874	LumA	non-HER2A	MUT	MUT	WT	WT	WT	WT	MUT	WT	WT	WT	WT	WT	WT	WT	WT	WT	WT	WT	WT	WT	WT
MB-4000	LumA	non-HER2A	WT	WT	WT	WT	WT	WT	WT	WT	WT	WT	WT	WT	WT	WT	WT	WT	WT	WT	WT	WT	WT
MB-4001	LumA	non-HER2A	WT	WT	WT	WT	MUT	WT	WT	WT	WT	WT	WT	WT	WT	WT	WT	WT	WT	WT	WT	WT	WT
MB-4004	LumB	non-HER2A	WT	WT	WT	WT	WT	WT	WT	WT	WT	WT	WT	WT	WT	WT	WT	WT	WT	WT	WT	WT	WT
MB-4005	LumB	non-HER2A	WT	MUT	WT	WT	WT	WT	WT	WT	WT	WT	MUT	WT	WT	WT	WT	WT	WT	WT	WT	WT	WT
MB-4008	LumB	non-HER2A	MUT	WT	WT	WT	WT	WT	WT	WT	WT	WT	WT	WT	WT	WT	WT	WT	WT	WT	WT	WT	WT
MB-4011	LumA	non-HER2A	WT	MUT	WT	WT	WT	WT	WT	WT	WT	WT	WT	WT	WT	WT	WT	WT	WT	WT	WT	WT	WT
MB-4012	HER2E	non-HER2A	MUT	WT	WT	WT	WT	WT	WT	WT	WT	WT	MUT	WT	WT	WT	WT	WT	WT	WT	WT	WT	WT
MB-4015	HER2E	non-HER2A	WT	MUT	WT	WT	WT	WT	WT	WT	WT	WT	WT	WT	WT	WT	WT	WT	WT	WT	WT	WT	WT
MB-4018	LumA	non-HER2A	WT	WT	WT	WT	WT	WT	WT	WT	WT	WT	WT	WT	WT	WT	WT	WT	WT	WT	WT	WT	WT
MB-4033	LumA	non-HER2A	WT	MUT	WT	MUT	WT	MUT	WT	WT	WT	WT	WT	WT	WT	WT	WT	WT	WT	WT	WT	WT	WT
MB-4046	HER2E	non-HER2A	MUT	WT	WT	WT	WT	MUT	WT	WT	WT	WT	WT	WT	WT	WT	WT	WT	WT	MUT	WT	WT	WT
MB-4079	HER2E	non-HER2A	MUT	MUT	WT	WT	WT	WT	WT	WT	WT	WT	WT	WT	WT	WT	WT	WT	WT	WT	WT	WT	WT
MB-4091	LumA	non-HER2A	WT	WT	WT	WT	MUT	WT	WT	WT	WT	WT	WT	WT	WT	WT	WT	WT	WT	WT	WT	WT	WT
MB-4098	HER2E	non-HER2A	WT	WT	WT	WT	MUT	WT	WT	WT	WT	WT	WT	WT	WT	WT	WT	WT	WT	WT	WT	WT	WT
MB-4119	HER2E	non-HER2A	WT	WT	MUT	WT	WT	WT	WT	WT	WT	WT	WT	WT	WT	WT	WT	WT	WT	WT	WT	WT	WT
MB-4120	LumA	non-HER2A	WT	WT	WT	WT	WT	WT	MUT	WT	WT	WT	WT	WT	WT	WT	WT	WT	WT	WT	WT	WT	WT
MB-4126	HER2E	non-HER2A	MUT	MUT	WT	WT	WT	WT	WT	WT	WT	WT	WT	WT	WT	WT	WT	WT	WT	WT	WT	WT	WT
MB-4127	HER2E	HER2A	WT	MUT	WT	WT	WT	WT	WT	WT	WT	WT	WT	WT	WT	WT	WT	WT	WT	WT	WT	WT	WT
MB-4139	LumB	non-HER2A	WT	WT	WT	WT	WT	WT	WT	WT	WT	WT	WT	MUT	WT	MUT	WT	MUT	WT	WT	WT	WT	WT
MB-4140	LumA	non-HER2A	WT	WT	WT	WT	WT	WT	WT	WT	WT	WT	WT	MUT	WT	WT	WT	WT	WT	WT	WT	WT	WT
MB-4145	HER2E	non-HER2A	WT	MUT	WT	WT	WT	WT	WT	WT	WT	WT	WT	WT	WT	WT	WT	WT	WT	WT	WT	WT	WT
MB-4146	Basal	non-HER2A	WT	WT	WT	WT	WT	WT	WT	WT	WT	WT	WT	WT	WT	WT	WT	WT	WT	WT	WT	WT	WT
MB-4148	LumB	non-HER2A	WT	WT	WT	WT	WT	WT	WT	WT	WT	WT	WT	WT	WT	WT	WT	WT	WT	WT	WT	WT	WT
MB-4171	HER2E	non-HER2A	MUT	WT	WT	WT	WT	MUT	WT	WT	WT	WT	WT	WT	WT	WT	WT	WT	WT	WT	WT	WT	WT
MB-4173	LumA	non-HER2A	WT	WT	WT	WT	WT	WT	WT	WT	MUT	WT	WT	WT	WT	WT	WT	WT	WT	WT	WT	WT	WT
MB-4213	LumB	non-HER2A	WT	WT	WT	WT	WT	WT	WT	WT	WT	WT	WT	WT	WT	WT	WT	WT	WT	WT	WT	WT	WT
MB-4222	HER2E	non-HER2A	MUT	WT	WT	WT	WT	WT	WT	WT	WT	WT	WT	WT	WT	WT	WT	WT	WT	WT	WT	WT	WT
MB-4230	LumA	non-HER2A	MUT	WT	WT	WT	WT	WT	WT	WT	WT	WT	WT	MUT	WT	WT	WT	WT	WT	WT	WT	WT	WT
MB-4235	Basal	non-HER2A	MUT	WT	MUT	WT	WT	WT	WT	WT	WT	WT	MUT	WT	WT	WT	WT	WT	WT	WT	WT	WT	WT
MB-4236	HER2E	non-HER2A	WT	WT	MUT	WT	WT	MUT	WT	WT	WT	WT	WT	WT	WT	WT	WT	WT	WT	WT	WT	WT	WT
MB-4250	LumA	non-HER2A	WT	MUT	WT	WT	WT	WT	MUT	WT	WT	WT	WT	WT	WT	WT	WT	WT	WT	WT	WT	WT	WT
MB-4264	LumA	non-HER2A	WT	WT	WT	WT	MUT	WT	WT	WT	WT	MUT	MUT	WT	WT	WT	WT	WT	WT	WT	WT	WT	WT
MB-4266	LumA	non-HER2A	WT	WT	WT	WT	WT	WT	WT	WT	WT	WT	WT	WT	WT	WT	WT	WT	WT	WT	WT	WT	WT
MB-4270	HER2E	HER2A	WT	MUT	WT	WT	WT	WT	WT	WT	WT	WT	WT	WT	WT	WT	WT	WT	WT	WT	WT	WT	WT
MB-4274	LumB	non-HER2A	MUT	WT	WT	WT	WT	WT	WT	WT	WT	WT	MUT	WT	WT	WT	WT	WT	WT	WT	WT	WT	WT
MB-4276	HER2E	HER2A	WT	MUT	WT	WT	WT	WT	WT	MUT	WT	WT	WT	WT	WT	WT	WT	WT	WT	WT	WT	WT	WT
MB-4278	HER2E	non-HER2A	MUT	WT	MUT	WT	MUT	WT	WT	WT	WT	WT	WT	WT	MUT	WT	WT	WT	WT	WT	WT	WT	WT
MB-4282	LumA	non-HER2A	WT	MUT	WT	MUT	WT	WT	WT	WT	WT	WT	WT	WT	WT	WT	WT	WT	WT	WT	WT	WT	WT
MB-4283	LumA	non-HER2A	MUT	WT	WT	WT	MUT	WT	WT	WT	WT	WT	WT	WT	WT	WT	WT	WT	WT	WT	WT	WT	WT
MB-4289	HER2E	non-HER2A	WT	WT	WT	WT	WT	MUT	WT	WT	WT	WT	WT	MUT	WT	WT	WT	WT	WT	WT	WT	WT	WT
MB-4292	LumA	non-HER2A	WT	WT	WT	WT	WT	WT	WT	WT	WT	WT	WT	MUT	WT	WT	WT	WT	WT	WT	WT	WT	WT
MB-4300	HER2E	non-HER2A	WT	MUT	WT	WT	WT	WT	WT	WT	MUT	WT	WT	WT	WT	WT	WT	WT	WT	WT	WT	WT	WT
MB-4303	Basal	non-HER2A	WT	MUT	WT	WT	WT	WT	WT	MUT	WT	WT	WT	WT	WT	WT	WT	WT	WT	WT	WT	WT	WT
MB-4306	LumA	non-HER2A	MUT	WT	MUT	WT	WT	WT	WT	WT	WT	WT	WT	WT	WT	WT	WT	WT	WT	WT	WT	WT	WT
MB-4310	LumA	non-HER2A	MUT	WT	WT	WT	MUT	WT	WT	WT	WT	WT	WT	MUT	WT	WT	WT	WT	WT	WT	WT	WT	WT
MB-4313	LumA	non-HER2A	MUT	WT	MUT	WT	WT	WT	WT	WT	WT	WT	WT	WT	WT	WT	WT	WT	WT	WT	WT	WT	WT
MB-4317	HER2E	HER2A	WT	MUT	WT	WT	WT	WT	WT	WT	WT	MUT	WT	WT	WT	WT	WT	WT	WT	WT	WT	WT	WT
MB-4318	LumB	non-HER2A	WT	WT	WT	WT	WT	WT	WT	WT	WT	WT	WT	WT	WT	WT	WT	WT	WT	WT	WT	WT	WT
MB-4322	LumA	non-HER2A	MUT	WT	WT	WT	WT	WT	WT	WT	WT	WT	WT	WT	MUT	WT	WT	WT	WT	MUT	WT	WT	WT
MB-4323	LumA	non-HER2A	MUT	WT	MUT	WT	WT	WT	WT	WT	WT	WT	WT	WT	WT	WT	WT	WT	WT	WT	WT	WT	WT
MB-4324	HER2E	non-HER2A	WT	WT	WT	WT	MUT	WT	WT	WT	MUT	WT	WT	WT	WT	WT	WT	WT	WT	WT	WT	WT	WT
MB-4328	LumA	non-HER2A	WT	MUT	WT	WT	WT	WT	WT	WT	WT	WT	WT	WT	WT	WT	WT	WT	WT	WT	WT	WT	WT
MB-4329	LumA	non-HER2A	MUT	WT	WT	WT	WT	MUT	WT	WT	WT	WT	WT	WT	WT	WT	WT	WT	WT	WT	WT	WT	WT
MB-4331	HER2E	HER2A	WT	WT	WT	WT	WT	WT	WT	WT	WT	WT	WT	WT	WT	WT	WT	WT	WT	WT	WT	WT	WT
MB-4333	LumA	non-HER2A	MUT	MUT	MUT	WT	WT	WT	WT	WT	WT	MUT	WT	WT	WT	WT	WT	WT	WT	WT	WT	WT	WT
MB-4339	LumB	non-HER2A	WT	WT	WT	WT	WT	WT	WT	WT	WT	WT	WT	WT	WT	WT	WT	WT	WT	WT	WT	WT	WT
MB-4341	HER2E	non-HER2A	WT	MUT	WT	WT	WT	WT	WT	WT	WT	WT	WT	WT	WT	WT	WT	WT	WT	WT	WT	WT	WT
MB-4342	LumA	non-HER2A	MUT	WT	WT	WT	WT	WT	WT	WT	WT	WT	WT	WT	WT	WT	WT	WT	WT	WT	WT	WT	MUT
MB-4348	HER2E	HER2A	WT	WT	WT	WT	WT	WT	WT	WT	WT	WT	WT	WT	WT	WT	MUT	WT	MUT	WT	WT	WT	WT
MB-4353	LumB	non-HER2A	MUT	WT	WT	WT	WT	WT	WT	WT	WT	WT	WT	WT	WT	WT	WT	WT	WT	WT	WT	WT	WT
MB-4360	HER2E	HER2A	MUT	MUT	WT	WT	WT	WT	WT	WT	WT	WT	WT	WT	WT	WT	WT	WT	WT	WT	WT	WT	WT
MB-4368	LumA	non-HER2A	MUT	WT	WT	WT	WT	WT	WT	WT	WT	WT	WT	WT	WT	WT	WT	WT	WT	WT	WT	WT	WT
MB-4374	LumA	non-HER2A	MUT	WT	WT	WT	MUT	WT	WT	WT	WT	WT	WT	WT	WT	MUT	WT	WT	WT	WT	WT	WT	WT
MB-4395	HER2E	non-HER2A	WT	WT	WT	WT	WT	WT	WT	WT	WT	WT	WT	WT	WT	WT	WT	WT	WT	WT	WT	WT	WT
MB-4408	Basal	non-HER2A	WT	MUT	WT	WT	WT	WT	WT	WT	WT	WT	WT	WT	WT	WT	WT	WT	WT	WT	WT	WT	WT
MB-4417	Basal	non-HER2A	MUT	MUT	WT	WT	WT	WT	WT	WT	WT	WT	WT	WT	WT	WT	WT	WT	WT	WT	MUT	WT	WT
MB-4418	LumA	non-HER2A	WT	WT	WT	WT	WT	WT	WT	WT	MUT	MUT	WT	WT	MUT	WT	WT	WT	WT	WT	WT	WT	WT
MB-4426	Basal	non-HER2A	MUT	MUT	WT	WT	WT	WT	WT	WT	WT	WT	WT	WT	WT	WT	WT	WT	WT	WT	WT	WT	WT
MB-4442	LumA	non-HER2A	WT	WT	WT	WT	MUT	WT	WT	WT	WT	WT	MUT	WT	WT	WT	WT	WT	WT	WT	WT	WT	WT
MB-4548	HER2E	HER2A	WT	MUT	WT	WT	WT	WT	WT	WT	WT	WT	WT	WT	WT	WT	WT	WT	WT	WT	WT	WT	WT
MB-4557	LumA	non-HER2A	MUT	WT	WT	WT	MUT	WT	WT	WT	WT	WT	MUT	WT	WT	WT	WT	WT	WT	WT	WT	WT	WT
MB-4564	LumA	non-HER2A	WT	WT	MUT	WT	WT	WT	WT	WT	WT	MUT	WT	WT	WT	WT	WT	WT	WT	WT	WT	WT	WT
MB-4591	LumB	non-HER2A	WT	WT	WT	WT	WT	WT	WT	WT	WT	WT	WT	WT	WT	WT	WT	WT	WT	WT	WT	WT	WT
MB-4593	LumA	non-HER2A	WT	WT	WT	WT	MUT	WT	WT	WT	WT	WT	MUT	WT	WT	WT	WT	WT	WT	WT	WT	WT	WT
MB-4598	LumB	non-HER2A	MUT	WT	WT	WT	WT	WT	WT	WT	WT	WT	WT	WT	WT	WT	WT	WT	WT	WT	WT	WT	WT
MB-4599	LumA	non-HER2A	WT	WT	WT	WT	MUT	MUT	WT	WT	WT	WT	MUT	MUT	WT	WT	WT	WT	WT	WT	WT	WT	WT
MB-4602	LumB	non-HER2A	WT	WT	WT	WT	WT	WT	WT	WT	WT	WT	WT	WT	WT	WT	WT	WT	MUT	WT	WT	WT	WT
MB-4616	LumA	non-HER2A	MUT	WT	WT	WT	WT	WT	WT	WT	WT	WT	WT	WT	WT	WT	WT	WT	WT	WT	WT	WT	WT
MB-4621	Basal	non-HER2A	WT	MUT	WT	WT	WT	WT	WT	WT	WT	WT	WT	WT	WT	WT	WT	WT	WT	WT	WT	WT	WT
MB-4627	LumA	non-HER2A	MUT	WT	WT	WT	WT	WT	MUT	WT	WT	WT	WT	WT	WT	WT	MUT	WT	WT	WT	WT	WT	WT
MB-4630	LumB	non-HER2A	WT	WT	MUT	WT	WT	MUT	WT	WT	WT	WT	WT	MUT	WT	WT	WT	WT	WT	WT	WT	WT	WT
MB-4633	LumA	non-HER2A	MUT	WT	WT	WT	WT	WT	WT	WT	WT	WT	WT	WT	WT	WT	WT	WT	WT	WT	WT	WT	WT
MB-4634	LumA	non-HER2A	WT	WT	WT	WT	WT	WT	WT	WT	MUT	WT	MUT	WT	WT	MUT	WT	WT	WT	WT	WT	WT	WT
MB-4639	LumB	non-HER2A	MUT	WT	WT	WT	WT	WT	WT	WT	WT	WT	WT	WT	WT	WT	MUT	WT	WT	WT	WT	WT	WT
MB-4640	HER2E	non-HER2A	WT	MUT	WT	WT	WT	WT	WT	WT	WT	WT	WT	WT	WT	WT	WT	WT	WT	WT	WT	WT	WT
MB-4642	LumB	non-HER2A	WT	WT	WT	WT	WT	WT	WT	WT	WT	WT	WT	WT	WT	WT	WT	WT	MUT	WT	WT	WT	MUT
MB-4644	LumB	HER2A	MUT	MUT	WT	WT	WT	WT	WT	WT	WT	WT	WT	MUT	WT	WT	WT	WT	WT	WT	WT	WT	WT
MB-4648	LumB	non-HER2A	WT	WT	WT	WT	WT	WT	WT	WT	WT	WT	WT	WT	WT	WT	WT	WT	WT	WT	WT	WT	WT
MB-4649	LumB	non-HER2A	MUT	MUT	WT	WT	WT	WT	WT	WT	WT	MUT	WT	WT	WT	WT	WT	MUT	WT	WT	MUT	WT	WT
MB-4651	LumB	non-HER2A	WT	MUT	WT	WT	WT	WT	WT	WT	WT	WT	WT	WT	WT	WT	WT	WT	WT	WT	WT	WT	WT
MB-4654	LumB	non-HER2A	MUT	WT	WT	WT	WT	WT	MUT	WT	WT	WT	WT	WT	WT	WT	WT	WT	WT	WT	WT	WT	WT
MB-4655	LumA	non-HER2A	WT	MUT	WT	WT	WT	WT	WT	MUT	WT	WT	WT	WT	WT	WT	WT	WT	MUT	WT	WT	WT	WT
MB-4661	LumA	non-HER2A	MUT	WT	MUT	WT	WT	WT	WT	WT	WT	WT	WT	MUT	WT	WT	MUT	WT	WT	WT	WT	WT	WT
MB-4663	Basal	HER2A	MUT	MUT	WT	WT	WT	WT	WT	WT	WT	WT	WT	WT	WT	WT	WT	WT	WT	WT	WT	WT	WT
MB-4665	LumA	non-HER2A	WT	WT	WT	WT	WT	WT	WT	WT	WT	WT	WT	WT	WT	WT	WT	WT	WT	WT	WT	WT	WT
MB-4666	LumA	non-HER2A	MUT	MUT	WT	MUT	WT	WT	WT	WT	WT	WT	WT	WT	WT	WT	WT	WT	WT	WT	WT	WT	WT
MB-4667	HER2E	non-HER2A	WT	MUT	MUT	WT	MUT	MUT	WT	WT	MUT	WT	WT	WT	MUT	WT	WT	WT	MUT	WT	MUT	WT	MUT
MB-4669	LumB	non-HER2A	WT	WT	WT	WT	WT	MUT	WT	WT	WT	WT	WT	WT	WT	WT	MUT	WT	WT	WT	WT	WT	WT
MB-4670	LumA	non-HER2A	WT	WT	WT	WT	WT	WT	WT	WT	WT	WT	WT	MUT	WT	WT	WT	WT	WT	WT	WT	WT	WT
MB-4671	LumB	non-HER2A	WT	WT	WT	WT	WT	WT	WT	WT	MUT	WT	WT	WT	WT	WT	WT	WT	WT	WT	WT	WT	WT
MB-4672	LumA	non-HER2A	WT	WT	MUT	WT	WT	WT	WT	WT	WT	WT	WT	WT	WT	WT	MUT	WT	WT	WT	WT	WT	MUT
MB-4673	LumB	non-HER2A	WT	WT	WT	WT	WT	WT	WT	WT	WT	WT	WT	WT	WT	WT	WT	WT	WT	WT	WT	WT	WT
MB-4674	LumA	non-HER2A	WT	WT	WT	WT	WT	WT	WT	WT	WT	WT	WT	WT	WT	WT	WT	WT	WT	WT	WT	WT	WT
MB-4679	Basal	non-HER2A	WT	MUT	WT	WT	WT	WT	WT	WT	WT	WT	WT	WT	WT	WT	WT	WT	WT	WT	WT	WT	WT
MB-4681	LumA	non-HER2A	WT	WT	MUT	WT	WT	WT	MUT	WT	WT	WT	WT	WT	MUT	WT	WT	WT	WT	WT	WT	WT	WT
MB-4686	LumA	non-HER2A	MUT	WT	WT	WT	WT	WT	WT	WT	WT	WT	WT	WT	WT	WT	WT	WT	WT	WT	WT	WT	WT
MB-4687	LumA	non-HER2A	MUT	MUT	WT	WT	WT	WT	WT	WT	WT	WT	WT	WT	WT	WT	WT	WT	WT	WT	WT	WT	WT
MB-4688	LumB	HER2A	WT	WT	WT	WT	WT	WT	WT	WT	WT	WT	WT	WT	WT	WT	WT	WT	WT	WT	WT	WT	WT
MB-4691	LumA	non-HER2A	MUT	MUT	WT	WT	MUT	WT	WT	WT	WT	WT	WT	WT	WT	WT	WT	WT	MUT	WT	WT	WT	WT
MB-4692	LumA	non-HER2A	MUT	WT	WT	WT	WT	WT	WT	WT	WT	WT	WT	WT	WT	WT	WT	WT	WT	WT	WT	WT	WT
MB-4694	Basal	non-HER2A	WT	MUT	WT	WT	WT	WT	WT	WT	WT	WT	WT	WT	WT	WT	WT	WT	WT	WT	WT	WT	WT
MB-4696	Basal	non-HER2A	WT	MUT	WT	WT	WT	WT	WT	WT	WT	WT	WT	WT	WT	WT	WT	WT	MUT	WT	WT	WT	WT
MB-4701	LumA	non-HER2A	WT	WT	WT	WT	MUT	WT	WT	WT	WT	WT	MUT	WT	WT	WT	WT	WT	WT	WT	WT	WT	WT
MB-4704	LumA	non-HER2A	WT	WT	WT	WT	WT	MUT	WT	WT	WT	WT	WT	WT	WT	WT	WT	WT	WT	WT	WT	WT	WT
MB-4705	LumA	non-HER2A	MUT	WT	WT	WT	WT	WT	WT	WT	WT	WT	WT	WT	WT	WT	WT	WT	WT	WT	WT	WT	WT
MB-4706	LumA	non-HER2A	WT	WT	WT	WT	WT	MUT	WT	WT	MUT	WT	WT	WT	WT	WT	WT	WT	WT	WT	WT	WT	WT
MB-4708	LumA	non-HER2A	MUT	WT	WT	WT	WT	WT	WT	WT	WT	WT	WT	WT	WT	WT	WT	WT	WT	WT	WT	WT	WT
MB-4709	LumA	non-HER2A	MUT	WT	WT	WT	WT	WT	WT	WT	WT	MUT	WT	WT	WT	WT	WT	WT	WT	WT	WT	WT	WT
MB-4711	Basal	non-HER2A	WT	MUT	WT	WT	WT	WT	WT	WT	WT	WT	WT	WT	WT	WT	WT	WT	WT	WT	WT	WT	WT
MB-4719	LumA	non-HER2A	WT	MUT	WT	WT	WT	WT	WT	MUT	WT	WT	WT	WT	WT	WT	WT	WT	WT	WT	WT	WT	WT
MB-4721	LumA	non-HER2A	WT	WT	WT	WT	WT	WT	WT	WT	WT	WT	WT	WT	MUT	WT	WT	WT	WT	WT	WT	WT	WT
MB-4722	LumA	non-HER2A	MUT	WT	WT	WT	MUT	WT	WT	WT	WT	WT	WT	WT	WT	WT	WT	WT	WT	WT	WT	WT	WT
MB-4723	LumB	non-HER2A	MUT	WT	WT	WT	WT	WT	WT	WT	WT	WT	WT	WT	WT	WT	WT	WT	WT	WT	WT	WT	WT
MB-4724	HER2E	HER2A	MUT	MUT	WT	WT	WT	WT	WT	WT	WT	WT	WT	WT	WT	WT	WT	WT	WT	WT	WT	WT	WT
MB-4725	HER2E	HER2A	WT	MUT	WT	WT	WT	WT	WT	WT	WT	WT	WT	WT	WT	WT	WT	WT	WT	WT	WT	WT	WT
MB-4730	LumA	non-HER2A	MUT	WT	WT	WT	MUT	WT	WT	WT	WT	WT	MUT	WT	WT	WT	WT	WT	WT	WT	WT	WT	WT
MB-4732	Basal	non-HER2A	WT	MUT	WT	WT	WT	WT	WT	WT	WT	WT	WT	WT	WT	WT	WT	WT	WT	WT	WT	WT	WT
MB-4733	Basal	non-HER2A	MUT	MUT	WT	WT	WT	WT	WT	WT	WT	WT	WT	WT	WT	WT	WT	WT	WT	WT	WT	WT	WT
MB-4735	LumA	non-HER2A	WT	WT	WT	WT	WT	WT	WT	WT	WT	WT	WT	WT	WT	WT	WT	WT	WT	WT	WT	WT	WT
MB-4741	LumB	non-HER2A	MUT	WT	MUT	WT	WT	MUT	WT	WT	WT	WT	WT	WT	WT	WT	WT	WT	WT	WT	WT	WT	WT
MB-4742	LumA	non-HER2A	MUT	WT	MUT	WT	WT	WT	WT	WT	WT	WT	WT	WT	WT	WT	WT	WT	MUT	WT	WT	WT	WT
MB-4744	LumB	non-HER2A	WT	WT	WT	WT	MUT	WT	WT	WT	MUT	WT	MUT	WT	WT	WT	WT	WT	WT	WT	WT	WT	WT
MB-4745	HER2E	HER2A	WT	MUT	WT	WT	WT	WT	WT	WT	WT	WT	WT	MUT	WT	WT	WT	WT	WT	WT	WT	WT	WT
MB-4749	LumA	non-HER2A	MUT	WT	WT	WT	MUT	MUT	WT	WT	WT	MUT	WT	WT	MUT	WT	WT	WT	WT	WT	WT	WT	WT
MB-4752	LumA	non-HER2A	WT	MUT	WT	WT	WT	WT	WT	WT	WT	WT	WT	WT	MUT	WT	WT	WT	WT	WT	WT	WT	WT
MB-4762	LumA	non-HER2A	MUT	WT	MUT	WT	WT	WT	WT	WT	WT	WT	WT	WT	WT	WT	WT	WT	WT	WT	WT	WT	WT
MB-4764	LumA	non-HER2A	MUT	WT	WT	WT	WT	MUT	WT	WT	WT	WT	WT	WT	WT	WT	WT	WT	WT	WT	WT	WT	WT
MB-4771	LumA	non-HER2A	MUT	WT	WT	WT	WT	WT	WT	WT	WT	WT	WT	WT	WT	WT	WT	WT	WT	WT	WT	WT	WT
MB-4778	LumA	non-HER2A	WT	WT	WT	WT	WT	WT	WT	WT	WT	WT	WT	WT	WT	WT	WT	WT	WT	WT	WT	WT	WT
MB-4785	LumA	non-HER2A	WT	WT	WT	WT	MUT	WT	MUT	WT	WT	WT	MUT	WT	WT	WT	WT	WT	WT	WT	WT	WT	WT
MB-4787	LumA	non-HER2A	MUT	WT	WT	WT	MUT	WT	WT	WT	WT	WT	WT	WT	WT	WT	MUT	WT	WT	WT	WT	WT	WT
MB-4792	Basal	non-HER2A	WT	MUT	WT	WT	WT	WT	WT	WT	WT	WT	WT	WT	WT	WT	WT	WT	WT	WT	WT	WT	WT
MB-4793	Basal	non-HER2A	WT	MUT	WT	WT	WT	WT	WT	WT	WT	WT	WT	WT	WT	WT	WT	WT	WT	WT	WT	WT	WT
MB-4794	LumA	non-HER2A	WT	WT	WT	WT	MUT	WT	WT	WT	WT	WT	WT	WT	WT	WT	WT	WT	WT	WT	WT	WT	WT
MB-4797	LumA	non-HER2A	WT	WT	WT	WT	WT	MUT	WT	WT	WT	WT	WT	WT	WT	WT	WT	WT	WT	WT	WT	WT	WT
MB-4800	LumA	non-HER2A	MUT	WT	WT	WT	WT	WT	WT	WT	WT	WT	WT	WT	WT	WT	WT	WT	WT	WT	WT	WT	WT
MB-4801	LumA	non-HER2A	MUT	WT	MUT	WT	WT	WT	WT	WT	WT	WT	WT	WT	WT	WT	WT	WT	WT	WT	WT	WT	WT
MB-4802	LumB	non-HER2A	MUT	WT	WT	WT	WT	MUT	WT	WT	WT	WT	WT	WT	WT	WT	WT	WT	MUT	WT	WT	WT	WT
MB-4805	LumA	non-HER2A	WT	WT	WT	WT	WT	WT	WT	WT	MUT	WT	WT	WT	WT	WT	WT	WT	WT	WT	WT	WT	WT
MB-4806	LumA	non-HER2A	WT	WT	MUT	WT	WT	WT	WT	WT	WT	WT	WT	WT	WT	WT	WT	WT	WT	WT	WT	WT	WT
MB-4818	LumB	non-HER2A	WT	WT	WT	WT	WT	WT	WT	WT	WT	WT	WT	WT	WT	WT	WT	WT	WT	WT	WT	WT	WT
MB-4825	LumA	non-HER2A	WT	WT	WT	WT	WT	WT	WT	WT	WT	WT	WT	WT	WT	WT	WT	WT	WT	WT	WT	WT	WT
MB-4827	LumA	non-HER2A	MUT	WT	WT	WT	WT	WT	WT	WT	WT	WT	WT	WT	WT	WT	WT	WT	WT	WT	WT	WT	WT
MB-4828	LumB	non-HER2A	WT	WT	WT	WT	WT	MUT	WT	WT	WT	MUT	WT	WT	WT	WT	WT	WT	WT	WT	WT	WT	WT
MB-4829	LumB	non-HER2A	MUT	WT	WT	WT	WT	MUT	WT	WT	WT	WT	WT	WT	WT	WT	WT	WT	WT	WT	WT	WT	MUT
MB-4832	LumA	non-HER2A	MUT	WT	WT	MUT	WT	WT	WT	WT	WT	WT	WT	WT	WT	WT	WT	WT	WT	WT	WT	WT	WT
MB-4836	HER2E	non-HER2A	MUT	WT	WT	WT	MUT	WT	WT	WT	WT	WT	WT	WT	WT	WT	WT	WT	WT	WT	WT	WT	WT
MB-4839	LumB	non-HER2A	WT	WT	WT	WT	WT	WT	WT	WT	WT	WT	WT	WT	WT	WT	WT	WT	WT	WT	WT	WT	WT
MB-4843	LumA	non-HER2A	MUT	WT	MUT	WT	WT	WT	WT	WT	WT	WT	WT	WT	MUT	WT	WT	WT	WT	WT	WT	WT	WT
MB-4845	LumA	non-HER2A	MUT	WT	WT	WT	WT	WT	WT	WT	WT	WT	WT	WT	WT	WT	WT	WT	WT	WT	WT	WT	WT
MB-4846	LumB	HER2A	MUT	WT	WT	WT	WT	MUT	WT	WT	WT	WT	WT	WT	WT	WT	WT	WT	WT	WT	WT	WT	WT
MB-4849	LumA	non-HER2A	MUT	WT	WT	WT	WT	WT	WT	WT	WT	WT	WT	WT	WT	WT	WT	WT	WT	WT	WT	WT	WT
MB-4851	LumA	non-HER2A	MUT	WT	MUT	WT	WT	WT	WT	WT	WT	WT	WT	WT	WT	WT	MUT	WT	WT	WT	WT	WT	WT
MB-4853	LumA	non-HER2A	WT	WT	WT	WT	MUT	MUT	WT	WT	WT	WT	WT	WT	WT	WT	WT	WT	WT	WT	WT	WT	WT
MB-4865	Basal	non-HER2A	WT	MUT	WT	WT	WT	WT	WT	WT	WT	WT	WT	WT	WT	WT	WT	WT	WT	WT	WT	WT	WT
MB-4866	LumA	HER2A	WT	WT	WT	WT	WT	WT	WT	WT	WT	WT	WT	WT	WT	WT	WT	WT	WT	WT	WT	WT	WT
MB-4867	LumA	non-HER2A	MUT	WT	WT	WT	WT	WT	WT	WT	WT	WT	WT	WT	WT	WT	WT	WT	WT	WT	WT	WT	WT
MB-4869	LumA	non-HER2A	MUT	WT	WT	WT	WT	WT	WT	WT	WT	WT	WT	WT	WT	WT	WT	WT	WT	WT	WT	WT	WT
MB-4870	LumA	non-HER2A	WT	WT	WT	WT	WT	WT	WT	WT	WT	WT	WT	WT	WT	WT	WT	WT	WT	WT	WT	WT	WT
MB-4872	LumA	non-HER2A	MUT	WT	WT	WT	WT	WT	WT	WT	WT	WT	WT	WT	WT	WT	WT	WT	WT	WT	WT	WT	WT
MB-4873	LumB	non-HER2A	MUT	WT	WT	WT	MUT	WT	WT	WT	WT	WT	WT	MUT	WT	WT	WT	MUT	WT	WT	WT	WT	WT
MB-4876	Basal	non-HER2A	WT	WT	WT	WT	WT	WT	WT	WT	WT	WT	WT	WT	WT	WT	WT	WT	WT	WT	WT	WT	WT
MB-4878	LumA	HER2A	MUT	WT	WT	WT	WT	WT	WT	WT	WT	WT	WT	WT	WT	WT	WT	WT	WT	WT	WT	WT	WT
MB-4882	LumA	non-HER2A	MUT	WT	WT	WT	WT	WT	WT	WT	WT	WT	WT	WT	WT	WT	WT	MUT	WT	WT	WT	WT	WT
MB-4886	HER2E	HER2A	WT	MUT	WT	WT	WT	WT	WT	WT	WT	WT	WT	WT	WT	WT	WT	WT	WT	WT	WT	WT	MUT
MB-4888	Basal	non-HER2A	WT	MUT	WT	WT	WT	WT	WT	WT	WT	WT	WT	WT	WT	WT	WT	WT	MUT	WT	WT	WT	WT
MB-4893	Basal	non-HER2A	WT	MUT	WT	WT	WT	WT	WT	WT	WT	WT	WT	WT	WT	WT	WT	WT	WT	WT	WT	MUT	WT
MB-4896	Basal	HER2A	WT	MUT	WT	WT	WT	WT	WT	WT	WT	WT	WT	WT	WT	WT	WT	WT	WT	WT	WT	WT	WT
MB-4899	LumA	non-HER2A	MUT	WT	WT	WT	MUT	WT	WT	WT	WT	WT	WT	WT	WT	WT	WT	WT	WT	WT	WT	WT	WT
MB-4904	HER2E	HER2A	MUT	WT	WT	WT	WT	WT	WT	WT	WT	WT	WT	WT	WT	WT	WT	WT	WT	WT	WT	WT	WT
MB-4908	LumB	HER2A	WT	MUT	WT	WT	WT	WT	WT	WT	WT	WT	WT	WT	WT	WT	WT	WT	WT	WT	WT	WT	WT
MB-4912	LumB	non-HER2A	MUT	WT	WT	WT	WT	WT	WT	WT	WT	WT	WT	WT	WT	WT	WT	WT	WT	WT	WT	WT	WT
MB-4925	LumB	non-HER2A	WT	WT	WT	WT	WT	WT	WT	WT	WT	WT	WT	WT	WT	WT	WT	WT	WT	WT	WT	WT	WT
MB-4931	Basal	non-HER2A	WT	MUT	WT	WT	WT	WT	WT	WT	WT	MUT	WT	WT	WT	WT	WT	WT	MUT	WT	WT	WT	WT
MB-4934	LumB	non-HER2A	WT	WT	WT	WT	WT	WT	WT	WT	WT	WT	WT	WT	WT	WT	WT	WT	WT	WT	WT	WT	WT
MB-4938	Basal	non-HER2A	MUT	WT	WT	WT	WT	WT	WT	WT	WT	WT	WT	WT	WT	WT	WT	WT	WT	WT	WT	WT	WT
MB-4944	LumB	non-HER2A	MUT	WT	WT	WT	MUT	WT	WT	WT	WT	WT	WT	WT	WT	WT	WT	WT	WT	WT	WT	WT	WT
MB-4945	Basal	non-HER2A	WT	MUT	WT	WT	WT	WT	WT	WT	WT	WT	WT	WT	WT	WT	WT	WT	WT	WT	WT	WT	WT
MB-4949	LumB	non-HER2A	MUT	MUT	MUT	WT	WT	WT	WT	WT	WT	WT	WT	WT	MUT	MUT	WT	WT	WT	WT	WT	WT	WT
MB-4952	HER2E	non-HER2A	WT	MUT	WT	WT	MUT	WT	WT	WT	WT	WT	WT	WT	WT	WT	WT	WT	WT	WT	WT	WT	WT
MB-4961	LumA	non-HER2A	MUT	WT	MUT	WT	WT	MUT	WT	WT	WT	WT	WT	WT	WT	WT	WT	WT	WT	WT	WT	WT	WT
MB-4962	LumA	non-HER2A	MUT	WT	WT	WT	WT	WT	WT	WT	WT	WT	WT	WT	WT	WT	WT	WT	WT	WT	WT	WT	WT
MB-4965	LumA	non-HER2A	WT	WT	WT	WT	WT	WT	WT	WT	MUT	WT	WT	WT	WT	WT	MUT	WT	WT	WT	WT	WT	WT
MB-4966	LumB	non-HER2A	MUT	WT	WT	WT	WT	MUT	WT	WT	WT	WT	WT	WT	WT	WT	WT	WT	WT	MUT	WT	WT	WT
MB-4967	LumA	non-HER2A	MUT	WT	MUT	WT	WT	WT	WT	WT	WT	WT	WT	WT	WT	WT	WT	WT	WT	WT	WT	WT	WT
MB-4968	LumA	non-HER2A	WT	WT	WT	WT	WT	WT	WT	WT	WT	WT	WT	WT	MUT	WT	WT	WT	MUT	WT	WT	WT	WT
MB-4969	LumA	non-HER2A	MUT	WT	MUT	WT	WT	WT	WT	WT	WT	WT	WT	WT	MUT	MUT	WT	WT	WT	WT	WT	WT	WT
MB-4976	LumA	non-HER2A	MUT	WT	WT	WT	WT	WT	WT	WT	WT	WT	WT	WT	WT	WT	WT	WT	WT	WT	WT	WT	WT
MB-4977	LumA	non-HER2A	WT	WT	WT	WT	WT	MUT	WT	WT	WT	WT	WT	MUT	WT	WT	WT	WT	WT	WT	WT	WT	WT
MB-4981	LumA	non-HER2A	MUT	WT	WT	WT	WT	WT	WT	WT	WT	WT	WT	WT	WT	WT	WT	WT	WT	WT	MUT	WT	WT
MB-4982	HER2E	non-HER2A	MUT	MUT	WT	WT	WT	WT	WT	WT	WT	WT	WT	WT	WT	WT	WT	WT	WT	WT	WT	WT	WT
MB-4987	LumA	non-HER2A	WT	WT	WT	WT	WT	MUT	WT	WT	WT	WT	WT	WT	WT	WT	WT	WT	WT	WT	WT	WT	WT
MB-4992	LumA	non-HER2A	WT	WT	WT	WT	WT	MUT	WT	WT	WT	WT	WT	WT	WT	WT	WT	WT	WT	WT	WT	WT	WT
MB-4993	HER2E	non-HER2A	WT	MUT	WT	WT	WT	WT	WT	WT	MUT	WT	WT	WT	WT	WT	WT	WT	WT	WT	MUT	WT	WT
MB-4994	LumB	non-HER2A	WT	WT	WT	WT	WT	WT	WT	MUT	WT	MUT	WT	WT	WT	WT	WT	WT	WT	WT	WT	WT	WT
MB-4996	LumA	non-HER2A	MUT	WT	WT	WT	WT	WT	WT	WT	WT	WT	WT	WT	WT	WT	WT	WT	WT	WT	WT	WT	WT
MB-4999	LumA	non-HER2A	WT	WT	WT	WT	MUT	WT	WT	WT	WT	WT	WT	WT	WT	WT	WT	WT	WT	WT	WT	WT	WT
MB-5001	LumA	non-HER2A	WT	WT	WT	WT	MUT	WT	MUT	WT	WT	WT	WT	WT	WT	WT	WT	WT	WT	WT	WT	WT	WT
MB-5004	HER2E	non-HER2A	WT	MUT	WT	WT	WT	WT	MUT	MUT	WT	WT	WT	WT	WT	WT	WT	WT	MUT	WT	WT	WT	MUT
MB-5011	LumA	non-HER2A	MUT	WT	WT	WT	WT	WT	WT	WT	WT	WT	WT	WT	WT	WT	WT	WT	WT	WT	WT	WT	WT
MB-5013	LumA	non-HER2A	MUT	WT	WT	WT	WT	WT	WT	WT	WT	WT	WT	WT	WT	WT	WT	WT	WT	WT	WT	WT	WT
MB-5017	HER2E	non-HER2A	WT	MUT	WT	WT	WT	WT	WT	WT	WT	WT	WT	WT	WT	WT	WT	WT	WT	WT	WT	WT	WT
MB-5018	LumA	non-HER2A	WT	WT	WT	WT	WT	WT	WT	WT	WT	WT	WT	WT	WT	WT	WT	WT	WT	WT	WT	WT	WT
MB-5020	LumA	non-HER2A	MUT	WT	WT	WT	MUT	WT	WT	WT	WT	WT	MUT	WT	WT	WT	WT	WT	WT	WT	WT	WT	WT
MB-5027	LumA	non-HER2A	MUT	WT	WT	WT	MUT	WT	WT	WT	WT	WT	WT	MUT	WT	WT	WT	WT	WT	WT	WT	WT	WT
MB-5033	LumB	non-HER2A	WT	WT	WT	MUT	MUT	WT	WT	WT	WT	WT	WT	WT	WT	WT	WT	WT	WT	WT	WT	WT	WT
MB-5035	LumA	non-HER2A	MUT	WT	WT	WT	MUT	WT	WT	WT	WT	WT	WT	WT	WT	WT	WT	WT	WT	WT	WT	WT	WT
MB-5045	LumA	non-HER2A	WT	MUT	WT	WT	WT	WT	WT	WT	WT	WT	WT	WT	WT	WT	WT	WT	WT	WT	WT	WT	WT
MB-5048	LumA	non-HER2A	MUT	WT	WT	MUT	MUT	WT	WT	WT	WT	WT	WT	WT	WT	WT	WT	WT	WT	WT	WT	WT	WT
MB-5050	LumA	non-HER2A	MUT	WT	MUT	WT	WT	WT	WT	WT	WT	WT	WT	MUT	WT	WT	WT	WT	WT	WT	WT	WT	WT
MB-5052	HER2E	non-HER2A	MUT	MUT	WT	WT	WT	WT	WT	WT	WT	WT	WT	WT	WT	WT	WT	WT	WT	WT	WT	WT	WT
MB-5053	LumA	non-HER2A	MUT	WT	WT	WT	WT	MUT	WT	WT	WT	WT	WT	WT	WT	WT	WT	WT	WT	WT	WT	WT	WT
MB-5054	Basal	HER2A	MUT	MUT	WT	WT	WT	WT	WT	WT	WT	WT	WT	WT	WT	WT	WT	WT	WT	WT	WT	WT	WT
MB-5057	Basal	non-HER2A	WT	MUT	WT	WT	WT	WT	MUT	WT	WT	WT	WT	WT	WT	WT	WT	WT	WT	WT	WT	WT	WT
MB-5059	LumA	non-HER2A	WT	WT	WT	WT	MUT	WT	WT	WT	MUT	WT	MUT	WT	WT	WT	WT	WT	WT	WT	WT	WT	WT
MB-5061	LumB	non-HER2A	WT	WT	WT	WT	WT	WT	WT	WT	WT	WT	WT	WT	WT	WT	WT	WT	WT	WT	WT	WT	WT
MB-5062	LumB	HER2A	WT	WT	WT	WT	MUT	WT	WT	WT	WT	WT	WT	WT	WT	WT	WT	WT	WT	WT	WT	WT	WT
MB-5063	HER2E	HER2A	WT	MUT	WT	WT	WT	WT	WT	WT	WT	WT	WT	WT	WT	WT	WT	WT	MUT	WT	WT	WT	WT
MB-5064	LumA	non-HER2A	WT	WT	WT	WT	WT	WT	WT	WT	WT	WT	WT	WT	WT	WT	WT	WT	WT	WT	WT	WT	WT
MB-5065	Basal	non-HER2A	WT	MUT	WT	WT	WT	WT	WT	WT	WT	WT	WT	WT	WT	WT	WT	WT	WT	WT	WT	WT	WT
MB-5068	LumA	non-HER2A	WT	WT	WT	WT	WT	WT	WT	WT	WT	WT	WT	WT	WT	WT	WT	WT	WT	WT	WT	WT	WT
MB-5072	HER2E	non-HER2A	MUT	MUT	WT	WT	WT	WT	WT	WT	WT	WT	WT	WT	WT	WT	WT	WT	WT	WT	WT	WT	WT
MB-5073	LumA	non-HER2A	WT	WT	WT	WT	WT	WT	WT	WT	WT	WT	WT	MUT	WT	WT	WT	WT	WT	WT	WT	WT	WT
MB-5074	LumA	non-HER2A	WT	WT	WT	WT	MUT	MUT	WT	WT	WT	WT	MUT	WT	WT	WT	WT	WT	WT	WT	WT	WT	WT
MB-5084	LumA	non-HER2A	WT	WT	WT	WT	WT	WT	WT	WT	WT	WT	MUT	WT	WT	WT	WT	WT	WT	WT	WT	WT	WT
MB-5086	LumA	non-HER2A	MUT	WT	WT	WT	WT	WT	WT	WT	WT	WT	WT	WT	WT	WT	WT	WT	WT	WT	WT	WT	WT
MB-5088	LumA	non-HER2A	MUT	WT	WT	WT	WT	WT	WT	WT	WT	WT	WT	WT	WT	WT	MUT	WT	WT	WT	WT	WT	WT
MB-5093	HER2E	non-HER2A	WT	WT	WT	WT	MUT	WT	WT	WT	WT	WT	WT	WT	WT	WT	WT	WT	WT	WT	WT	MUT	WT
MB-5098	LumA	non-HER2A	WT	WT	WT	WT	WT	WT	WT	WT	WT	WT	WT	WT	WT	WT	WT	WT	WT	WT	WT	WT	WT
MB-5100	Basal	non-HER2A	WT	MUT	WT	WT	WT	WT	WT	WT	WT	WT	WT	WT	WT	WT	WT	WT	WT	WT	WT	WT	WT
MB-5105	LumA	non-HER2A	MUT	WT	WT	WT	WT	WT	WT	WT	WT	WT	WT	WT	WT	WT	WT	WT	WT	WT	WT	WT	WT
MB-5114	Basal	HER2A	WT	MUT	WT	WT	WT	WT	WT	WT	WT	WT	WT	MUT	WT	WT	WT	WT	WT	WT	WT	WT	WT
MB-5116	LumB	non-HER2A	WT	WT	WT	MUT	WT	WT	WT	WT	WT	WT	WT	WT	WT	WT	WT	WT	WT	WT	WT	WT	WT
MB-5117	LumA	non-HER2A	WT	WT	WT	WT	MUT	WT	WT	WT	WT	WT	MUT	WT	WT	WT	WT	WT	WT	WT	WT	WT	WT
MB-5118	LumA	non-HER2A	WT	WT	WT	WT	WT	WT	WT	WT	MUT	WT	WT	MUT	WT	WT	WT	WT	WT	WT	WT	WT	WT
MB-5119	LumA	non-HER2A	MUT	MUT	WT	WT	WT	WT	WT	WT	WT	WT	WT	WT	WT	WT	WT	WT	WT	WT	WT	WT	WT
MB-5121	LumB	non-HER2A	MUT	WT	WT	WT	WT	MUT	WT	WT	WT	WT	WT	WT	WT	WT	WT	WT	WT	WT	WT	WT	WT
MB-5122	LumA	non-HER2A	WT	WT	WT	WT	WT	WT	WT	WT	WT	WT	WT	WT	WT	WT	WT	WT	WT	WT	WT	WT	WT
MB-5123	LumA	non-HER2A	MUT	WT	WT	WT	WT	WT	WT	WT	WT	WT	WT	WT	WT	WT	WT	WT	WT	WT	WT	WT	WT
MB-5126	Basal	non-HER2A	WT	MUT	WT	WT	WT	WT	WT	WT	WT	WT	WT	WT	WT	WT	WT	WT	MUT	WT	MUT	WT	WT
MB-5130	LumA	non-HER2A	MUT	MUT	WT	WT	WT	MUT	WT	MUT	WT	WT	WT	WT	WT	WT	WT	WT	WT	WT	WT	WT	WT
MB-5138	Basal	non-HER2A	MUT	MUT	MUT	WT	WT	WT	WT	WT	WT	WT	WT	WT	WT	WT	WT	WT	WT	WT	WT	WT	WT
MB-5139	LumB	non-HER2A	WT	WT	WT	WT	WT	WT	WT	WT	WT	WT	WT	WT	WT	WT	WT	WT	WT	WT	MUT	WT	WT
MB-5143	LumA	non-HER2A	MUT	WT	WT	WT	WT	WT	WT	WT	WT	WT	WT	WT	WT	WT	WT	WT	WT	WT	WT	WT	WT
MB-5148	HER2E	non-HER2A	MUT	WT	WT	WT	WT	WT	WT	WT	WT	WT	WT	WT	WT	WT	WT	WT	WT	WT	WT	WT	WT
MB-5152	LumA	non-HER2A	WT	WT	WT	WT	WT	WT	MUT	WT	WT	WT	WT	WT	WT	WT	MUT	WT	WT	WT	WT	WT	WT
MB-5160	LumB	non-HER2A	WT	WT	WT	WT	WT	MUT	WT	WT	WT	WT	WT	WT	WT	WT	WT	WT	WT	WT	WT	WT	WT
MB-5162	Basal	non-HER2A	WT	WT	WT	WT	WT	WT	WT	WT	WT	WT	WT	WT	WT	WT	WT	WT	WT	WT	WT	WT	WT
MB-5163	LumA	non-HER2A	MUT	WT	WT	WT	WT	WT	WT	WT	WT	WT	WT	WT	WT	WT	WT	WT	WT	WT	MUT	WT	WT
MB-5167	LumB	non-HER2A	MUT	WT	WT	WT	WT	MUT	WT	WT	WT	MUT	WT	WT	WT	WT	WT	WT	WT	WT	WT	WT	MUT
MB-5172	HER2E	HER2A	WT	WT	WT	WT	WT	WT	WT	WT	WT	WT	WT	WT	WT	WT	WT	WT	WT	WT	WT	WT	WT
MB-5175	Basal	non-HER2A	WT	MUT	WT	WT	WT	WT	WT	WT	WT	WT	WT	WT	WT	WT	WT	WT	WT	WT	WT	WT	MUT
MB-5176	LumA	non-HER2A	WT	WT	WT	WT	WT	WT	WT	WT	WT	WT	WT	WT	WT	MUT	WT	WT	WT	WT	WT	WT	WT
MB-5182	LumA	non-HER2A	MUT	WT	MUT	WT	WT	WT	WT	WT	WT	WT	WT	WT	WT	WT	WT	WT	WT	WT	WT	WT	WT
MB-5183	LumA	non-HER2A	MUT	WT	WT	WT	WT	MUT	WT	WT	WT	MUT	WT	WT	WT	WT	WT	WT	WT	WT	WT	WT	WT
MB-5184	LumA	non-HER2A	MUT	WT	WT	WT	WT	MUT	WT	WT	WT	WT	WT	WT	WT	WT	WT	WT	WT	WT	WT	WT	WT
MB-5185	LumA	non-HER2A	MUT	WT	MUT	WT	WT	WT	WT	WT	WT	WT	WT	WT	WT	WT	WT	WT	WT	WT	WT	WT	WT
MB-5188	Basal	non-HER2A	WT	WT	WT	WT	WT	WT	WT	WT	WT	WT	WT	WT	WT	WT	WT	WT	WT	WT	WT	WT	WT
MB-5189	LumA	non-HER2A	WT	MUT	WT	WT	WT	WT	WT	WT	WT	WT	WT	WT	WT	WT	WT	WT	WT	WT	WT	WT	WT
MB-5190	Basal	HER2A	MUT	MUT	WT	WT	WT	WT	WT	WT	WT	WT	WT	WT	WT	WT	WT	WT	WT	WT	WT	WT	WT
MB-5191	LumA	non-HER2A	WT	WT	WT	WT	WT	MUT	WT	WT	WT	WT	WT	WT	WT	WT	WT	WT	WT	WT	WT	WT	WT
MB-5193	LumA	non-HER2A	MUT	WT	WT	WT	MUT	WT	WT	WT	WT	WT	WT	WT	WT	WT	WT	WT	WT	WT	WT	WT	MUT
MB-5196	LumA	non-HER2A	MUT	WT	WT	WT	WT	WT	WT	WT	WT	WT	WT	WT	WT	MUT	WT	WT	WT	WT	WT	WT	WT
MB-5199	Basal	HER2A	WT	MUT	WT	WT	WT	WT	WT	MUT	WT	WT	WT	WT	WT	WT	WT	WT	WT	WT	WT	WT	WT
MB-5201	LumA	non-HER2A	MUT	WT	WT	WT	WT	WT	WT	WT	WT	WT	WT	WT	WT	WT	WT	WT	WT	WT	WT	WT	WT
MB-5205	Basal	non-HER2A	WT	MUT	WT	WT	WT	WT	WT	WT	WT	WT	WT	WT	WT	WT	WT	WT	WT	WT	WT	WT	WT
MB-5206	LumA	non-HER2A	WT	WT	WT	WT	WT	WT	WT	WT	WT	WT	WT	WT	WT	WT	WT	WT	WT	WT	WT	WT	WT
MB-5209	Basal	non-HER2A	WT	MUT	WT	WT	WT	WT	WT	WT	WT	WT	WT	WT	WT	WT	WT	WT	WT	WT	WT	WT	WT
MB-5212	LumB	HER2A	WT	WT	WT	WT	WT	WT	WT	WT	WT	WT	WT	WT	WT	WT	WT	WT	WT	WT	WT	WT	WT
MB-5213	HER2E	HER2A	MUT	MUT	WT	WT	WT	WT	WT	WT	WT	WT	WT	WT	WT	WT	WT	WT	WT	WT	WT	WT	MUT
MB-5215	LumB	non-HER2A	WT	WT	WT	WT	WT	WT	WT	WT	WT	WT	WT	WT	WT	WT	WT	WT	WT	WT	WT	WT	WT
MB-5218	LumB	non-HER2A	WT	WT	WT	WT	WT	WT	WT	WT	WT	WT	WT	WT	WT	WT	WT	WT	WT	WT	WT	WT	WT
MB-5221	LumA	non-HER2A	MUT	WT	MUT	WT	WT	WT	WT	WT	WT	WT	WT	WT	WT	WT	WT	WT	WT	WT	WT	WT	WT
MB-5222	HER2E	non-HER2A	WT	WT	WT	WT	WT	WT	WT	WT	WT	WT	WT	WT	WT	WT	WT	WT	WT	WT	WT	WT	WT
MB-5223	Basal	non-HER2A	WT	MUT	WT	WT	WT	WT	WT	WT	WT	WT	WT	WT	WT	WT	WT	WT	WT	WT	WT	WT	WT
MB-5224	LumA	non-HER2A	MUT	WT	MUT	WT	WT	MUT	WT	WT	WT	WT	WT	WT	WT	WT	MUT	WT	WT	WT	WT	WT	WT
MB-5225	Basal	non-HER2A	MUT	MUT	MUT	WT	WT	WT	WT	WT	WT	WT	WT	WT	WT	WT	WT	WT	WT	WT	WT	WT	WT
MB-5226	LumB	non-HER2A	WT	WT	WT	WT	MUT	WT	WT	WT	WT	WT	WT	MUT	WT	WT	WT	WT	WT	WT	WT	WT	WT
MB-5227	LumA	non-HER2A	MUT	WT	WT	WT	WT	WT	WT	WT	MUT	WT	WT	WT	WT	WT	WT	WT	WT	WT	WT	WT	WT
MB-5229	Basal	HER2A	MUT	MUT	WT	WT	WT	MUT	WT	WT	WT	WT	WT	WT	WT	WT	WT	WT	WT	WT	WT	WT	WT
MB-5231	HER2E	HER2A	WT	MUT	WT	WT	WT	WT	WT	WT	WT	WT	WT	WT	WT	WT	WT	WT	WT	WT	WT	WT	WT
MB-5232	Basal	non-HER2A	WT	MUT	WT	MUT	WT	WT	WT	WT	WT	WT	WT	WT	WT	WT	WT	WT	WT	WT	WT	WT	WT
MB-5233	LumB	non-HER2A	MUT	WT	WT	WT	WT	WT	WT	WT	WT	WT	WT	WT	WT	WT	WT	WT	WT	WT	WT	WT	WT
MB-5236	Basal	non-HER2A	WT	MUT	WT	WT	WT	WT	WT	WT	WT	WT	WT	WT	WT	WT	WT	WT	WT	WT	WT	WT	WT
MB-5239	LumB	non-HER2A	WT	WT	WT	WT	WT	WT	WT	WT	WT	WT	WT	WT	WT	WT	WT	WT	WT	WT	WT	WT	WT
MB-5240	LumA	non-HER2A	WT	WT	WT	WT	WT	WT	WT	WT	WT	WT	WT	WT	WT	WT	WT	WT	WT	WT	WT	WT	WT
MB-5244	LumB	non-HER2A	MUT	WT	WT	WT	MUT	WT	WT	WT	WT	WT	WT	WT	MUT	WT	WT	WT	WT	WT	WT	WT	WT
MB-5251	LumA	non-HER2A	MUT	WT	WT	WT	WT	WT	WT	WT	WT	WT	WT	WT	WT	WT	WT	WT	WT	WT	WT	WT	WT
MB-5256	LumA	non-HER2A	WT	WT	MUT	WT	MUT	WT	WT	WT	MUT	WT	WT	WT	WT	WT	WT	WT	WT	WT	WT	WT	WT
MB-5259	HER2E	HER2A	MUT	MUT	WT	WT	WT	WT	WT	WT	WT	WT	WT	WT	WT	WT	WT	WT	WT	WT	WT	WT	WT
MB-5260	LumB	non-HER2A	WT	WT	WT	WT	WT	WT	WT	WT	WT	WT	WT	WT	WT	WT	WT	WT	WT	WT	WT	WT	WT
MB-5261	LumB	non-HER2A	WT	WT	WT	WT	WT	WT	WT	WT	WT	WT	WT	WT	WT	WT	WT	WT	WT	WT	WT	WT	WT
MB-5264	LumA	non-HER2A	WT	WT	WT	WT	MUT	WT	WT	WT	WT	WT	WT	WT	WT	WT	WT	WT	WT	WT	MUT	WT	WT
MB-5267	LumA	non-HER2A	MUT	WT	WT	WT	WT	WT	WT	WT	WT	WT	WT	WT	WT	WT	WT	WT	WT	WT	WT	WT	WT
MB-5268	LumA	non-HER2A	MUT	WT	WT	WT	MUT	WT	WT	WT	WT	WT	WT	WT	WT	WT	WT	WT	WT	WT	WT	WT	MUT
MB-5270	LumA	non-HER2A	MUT	WT	WT	WT	MUT	WT	WT	WT	WT	WT	WT	WT	WT	WT	WT	WT	WT	WT	WT	WT	WT
MB-5271	LumB	non-HER2A	WT	MUT	WT	WT	WT	WT	WT	WT	WT	WT	WT	WT	WT	WT	WT	WT	WT	WT	WT	WT	WT
MB-5279	LumA	non-HER2A	MUT	WT	MUT	WT	MUT	WT	WT	WT	WT	WT	WT	WT	WT	WT	WT	WT	WT	WT	WT	WT	WT
MB-5281	LumA	non-HER2A	MUT	WT	WT	MUT	WT	WT	WT	WT	WT	WT	WT	WT	WT	WT	WT	WT	WT	WT	WT	WT	WT
MB-5284	LumA	non-HER2A	WT	WT	MUT	WT	WT	WT	WT	WT	WT	WT	WT	WT	WT	WT	WT	WT	WT	WT	WT	WT	WT
MB-5287	LumA	non-HER2A	MUT	WT	WT	MUT	WT	MUT	WT	WT	WT	MUT	WT	WT	WT	WT	WT	WT	WT	WT	WT	WT	WT
MB-5288	LumB	non-HER2A	MUT	MUT	MUT	WT	MUT	WT	WT	WT	WT	WT	MUT	MUT	WT	WT	WT	WT	WT	WT	MUT	WT	MUT
MB-5290	LumA	non-HER2A	WT	WT	WT	WT	MUT	WT	WT	WT	MUT	WT	WT	WT	WT	MUT	WT	WT	WT	WT	WT	MUT	WT
MB-5291	LumB	non-HER2A	WT	WT	WT	MUT	WT	WT	WT	WT	WT	WT	WT	WT	WT	MUT	WT	WT	WT	WT	WT	WT	WT
MB-5293	LumA	non-HER2A	MUT	WT	WT	WT	WT	WT	WT	WT	WT	WT	WT	WT	WT	WT	WT	WT	WT	WT	WT	WT	WT
MB-5294	Basal	non-HER2A	WT	MUT	WT	WT	WT	WT	WT	WT	WT	WT	WT	WT	WT	WT	WT	WT	WT	WT	WT	WT	WT
MB-5296	Basal	HER2A	WT	MUT	WT	WT	WT	WT	WT	WT	WT	MUT	WT	WT	WT	WT	WT	WT	WT	WT	WT	WT	WT
MB-5300	LumA	non-HER2A	WT	WT	WT	WT	MUT	WT	WT	WT	WT	WT	MUT	WT	WT	WT	WT	WT	WT	WT	WT	WT	WT
MB-5305	LumA	non-HER2A	WT	WT	WT	WT	MUT	WT	WT	WT	WT	WT	WT	WT	WT	WT	WT	WT	WT	WT	WT	WT	WT
MB-5306	LumA	non-HER2A	WT	WT	WT	WT	MUT	WT	WT	WT	WT	WT	WT	WT	WT	MUT	WT	WT	WT	WT	WT	WT	MUT
MB-5310	LumA	non-HER2A	MUT	WT	WT	WT	WT	WT	WT	WT	WT	WT	WT	WT	WT	WT	WT	WT	WT	WT	WT	WT	WT
MB-5312	HER2E	HER2A	WT	WT	WT	WT	WT	WT	WT	WT	WT	WT	WT	WT	WT	WT	WT	WT	WT	WT	WT	WT	WT
MB-5313	HER2E	non-HER2A	MUT	MUT	WT	WT	WT	WT	WT	WT	WT	WT	WT	WT	WT	WT	WT	WT	WT	WT	WT	WT	WT
MB-5317	LumB	non-HER2A	WT	WT	WT	WT	WT	WT	WT	WT	WT	WT	WT	WT	WT	WT	WT	WT	WT	WT	WT	WT	WT
MB-5322	LumA	non-HER2A	MUT	WT	MUT	WT	WT	WT	WT	WT	WT	WT	WT	WT	WT	MUT	WT	WT	WT	WT	WT	WT	WT
MB-5323	Basal	non-HER2A	WT	WT	MUT	WT	WT	WT	WT	WT	WT	WT	WT	WT	WT	WT	WT	WT	WT	WT	WT	WT	MUT
MB-5324	LumA	non-HER2A	MUT	WT	WT	MUT	WT	WT	WT	WT	WT	WT	WT	WT	MUT	WT	WT	WT	WT	WT	WT	WT	WT
MB-5327	HER2E	HER2A	WT	MUT	WT	WT	WT	WT	WT	WT	WT	WT	WT	WT	WT	WT	WT	WT	WT	WT	WT	WT	WT
MB-5329	LumA	non-HER2A	MUT	MUT	WT	WT	WT	MUT	WT	MUT	WT	WT	WT	WT	WT	WT	WT	WT	WT	WT	WT	WT	WT
MB-5330	LumA	non-HER2A	WT	WT	MUT	WT	WT	WT	WT	MUT	WT	WT	WT	MUT	WT	WT	WT	WT	WT	WT	WT	WT	WT
MB-5331	LumA	HER2A	WT	WT	WT	WT	WT	WT	WT	WT	WT	WT	WT	WT	WT	WT	WT	WT	WT	WT	WT	WT	WT
MB-5334	LumA	non-HER2A	MUT	WT	WT	WT	WT	WT	WT	WT	WT	WT	WT	WT	WT	WT	WT	WT	WT	WT	WT	WT	WT
MB-5335	Basal	non-HER2A	WT	MUT	WT	WT	WT	WT	WT	WT	WT	WT	WT	WT	WT	WT	WT	WT	WT	WT	WT	WT	WT
MB-5341	LumB	non-HER2A	WT	WT	WT	WT	WT	WT	WT	WT	WT	WT	WT	WT	WT	WT	WT	WT	WT	WT	WT	WT	WT
MB-5347	LumB	non-HER2A	WT	WT	WT	WT	WT	WT	WT	WT	MUT	WT	WT	WT	WT	MUT	WT	WT	WT	WT	WT	WT	WT
MB-5348	Basal	non-HER2A	WT	MUT	WT	WT	WT	WT	WT	WT	WT	WT	WT	WT	WT	WT	WT	WT	WT	WT	WT	WT	WT
MB-5350	LumB	non-HER2A	WT	WT	WT	WT	WT	MUT	WT	WT	WT	WT	WT	WT	WT	WT	WT	WT	WT	WT	WT	WT	WT
MB-5358	LumA	non-HER2A	WT	WT	WT	WT	WT	WT	WT	WT	WT	WT	WT	WT	WT	WT	WT	WT	WT	WT	WT	WT	WT
MB-5360	LumA	non-HER2A	MUT	WT	MUT	WT	WT	WT	WT	WT	WT	WT	MUT	WT	WT	WT	WT	WT	WT	WT	MUT	WT	WT
MB-5369	LumA	non-HER2A	WT	WT	WT	WT	WT	WT	WT	WT	WT	WT	WT	MUT	MUT	WT	WT	WT	WT	WT	WT	WT	WT
MB-5370	LumB	non-HER2A	WT	WT	WT	WT	WT	MUT	WT	WT	WT	WT	WT	WT	WT	WT	WT	WT	WT	WT	WT	WT	WT
MB-5377	LumB	non-HER2A	MUT	WT	WT	WT	WT	WT	WT	WT	WT	WT	WT	WT	WT	WT	WT	WT	WT	WT	WT	WT	WT
MB-5381	HER2E	HER2A	WT	MUT	WT	WT	WT	WT	WT	WT	WT	WT	WT	WT	WT	WT	WT	WT	WT	WT	WT	WT	WT
MB-5382	LumA	non-HER2A	MUT	WT	MUT	WT	MUT	WT	MUT	WT	WT	WT	WT	WT	WT	WT	WT	WT	WT	WT	WT	WT	WT
MB-5383	LumA	non-HER2A	MUT	WT	WT	WT	WT	WT	WT	WT	WT	WT	WT	WT	WT	WT	WT	WT	WT	WT	WT	WT	WT
MB-5384	LumA	non-HER2A	WT	WT	WT	WT	WT	WT	WT	WT	WT	WT	WT	WT	WT	WT	WT	WT	WT	WT	WT	WT	WT
MB-5386	LumB	non-HER2A	MUT	WT	WT	WT	WT	WT	WT	WT	WT	WT	WT	WT	WT	WT	WT	WT	WT	WT	WT	WT	WT
MB-5388	LumA	non-HER2A	MUT	WT	WT	WT	WT	WT	WT	WT	WT	WT	WT	WT	WT	WT	WT	WT	WT	WT	WT	WT	WT
MB-5389	LumA	non-HER2A	WT	WT	WT	MUT	WT	WT	WT	WT	WT	WT	WT	WT	WT	WT	WT	WT	WT	WT	WT	WT	WT
MB-5392	HER2E	non-HER2A	MUT	MUT	WT	WT	WT	WT	WT	WT	WT	WT	WT	WT	WT	WT	WT	WT	WT	WT	WT	WT	WT
MB-5393	LumB	non-HER2A	WT	WT	WT	WT	WT	WT	WT	WT	WT	WT	WT	WT	WT	WT	WT	WT	WT	WT	MUT	WT	WT
MB-5395	LumA	non-HER2A	MUT	WT	WT	WT	WT	MUT	WT	WT	WT	WT	WT	WT	WT	WT	WT	WT	WT	WT	WT	WT	WT
MB-5398	LumA	non-HER2A	MUT	WT	WT	WT	WT	WT	WT	WT	WT	WT	WT	WT	WT	WT	WT	WT	WT	MUT	WT	WT	WT
MB-5401	LumA	non-HER2A	MUT	WT	MUT	WT	WT	WT	WT	WT	WT	WT	WT	WT	WT	WT	WT	WT	WT	WT	WT	WT	WT
MB-5402	LumA	non-HER2A	MUT	WT	WT	WT	MUT	WT	WT	WT	WT	WT	WT	WT	WT	WT	WT	WT	WT	WT	WT	WT	WT
MB-5403	LumA	non-HER2A	WT	WT	WT	WT	WT	WT	WT	WT	WT	WT	WT	WT	WT	WT	WT	WT	WT	WT	WT	WT	WT
MB-5404	LumA	non-HER2A	WT	WT	MUT	WT	WT	WT	WT	WT	MUT	WT	WT	WT	WT	WT	WT	WT	WT	WT	WT	WT	WT
MB-5405	LumB	non-HER2A	WT	WT	WT	WT	WT	WT	WT	WT	WT	WT	WT	WT	WT	WT	WT	WT	WT	WT	WT	WT	WT
MB-5406	LumB	non-HER2A	MUT	WT	WT	WT	WT	WT	MUT	WT	WT	WT	WT	WT	WT	WT	MUT	WT	WT	WT	WT	WT	WT
MB-5409	HER2E	HER2A	MUT	MUT	WT	WT	WT	WT	WT	MUT	WT	WT	WT	WT	WT	WT	WT	WT	WT	WT	WT	WT	WT
MB-5410	LumA	non-HER2A	MUT	WT	WT	WT	WT	MUT	WT	WT	WT	MUT	WT	WT	WT	WT	WT	WT	WT	WT	WT	WT	WT
MB-5412	LumA	non-HER2A	MUT	WT	WT	WT	WT	WT	WT	WT	MUT	WT	MUT	WT	WT	WT	WT	WT	WT	WT	WT	WT	WT
MB-5414	LumB	HER2A	WT	MUT	WT	WT	WT	WT	WT	WT	WT	WT	WT	WT	WT	WT	WT	WT	WT	WT	WT	WT	WT
MB-5417	HER2E	HER2A	MUT	MUT	WT	WT	WT	WT	WT	WT	WT	WT	WT	WT	WT	WT	WT	WT	WT	WT	WT	WT	WT
MB-5418	LumB	HER2A	MUT	WT	WT	WT	WT	MUT	WT	WT	WT	WT	WT	WT	WT	WT	WT	WT	WT	WT	WT	WT	WT
MB-5422	LumA	non-HER2A	MUT	WT	WT	WT	WT	MUT	WT	WT	WT	WT	WT	WT	WT	WT	WT	WT	WT	WT	WT	WT	WT
MB-5424	LumA	non-HER2A	MUT	WT	WT	WT	WT	MUT	WT	WT	WT	WT	WT	WT	WT	WT	WT	WT	WT	WT	WT	WT	WT
MB-5425	LumA	non-HER2A	MUT	WT	WT	WT	WT	MUT	WT	WT	WT	WT	WT	WT	WT	WT	WT	WT	WT	WT	WT	WT	WT
MB-5426	Basal	HER2A	WT	MUT	MUT	WT	WT	WT	WT	WT	WT	WT	WT	WT	WT	WT	WT	WT	WT	WT	WT	WT	WT
MB-5427	Basal	non-HER2A	WT	MUT	WT	WT	WT	WT	WT	MUT	WT	WT	WT	WT	WT	WT	WT	WT	WT	WT	WT	WT	WT
MB-5428	LumA	non-HER2A	MUT	WT	WT	MUT	WT	WT	WT	WT	WT	WT	WT	WT	WT	WT	WT	WT	WT	WT	WT	WT	WT
MB-5431	Basal	non-HER2A	WT	MUT	WT	WT	WT	WT	WT	WT	WT	WT	WT	WT	WT	WT	WT	WT	WT	WT	WT	WT	WT
MB-5432	LumA	non-HER2A	WT	WT	MUT	WT	WT	WT	WT	WT	WT	WT	WT	WT	WT	WT	WT	WT	WT	WT	WT	WT	WT
MB-5433	LumA	non-HER2A	WT	WT	WT	WT	WT	WT	WT	WT	WT	WT	WT	WT	WT	WT	MUT	WT	WT	WT	WT	WT	WT
MB-5434	LumB	non-HER2A	MUT	WT	WT	WT	WT	WT	WT	WT	WT	WT	WT	WT	WT	WT	MUT	WT	WT	WT	WT	WT	WT
MB-5435	LumB	non-HER2A	WT	WT	WT	WT	WT	WT	WT	WT	WT	WT	WT	WT	WT	WT	WT	WT	WT	WT	WT	WT	WT
MB-5440	Basal	non-HER2A	WT	MUT	WT	WT	WT	WT	WT	WT	WT	WT	WT	WT	WT	WT	WT	WT	MUT	WT	WT	WT	WT
MB-5441	HER2E	non-HER2A	MUT	MUT	WT	WT	WT	WT	WT	WT	WT	WT	WT	WT	MUT	WT	WT	WT	WT	WT	WT	WT	WT
MB-5444	LumA	non-HER2A	WT	WT	WT	WT	MUT	WT	WT	WT	WT	WT	WT	WT	WT	MUT	WT	WT	WT	WT	WT	WT	WT
MB-5446	HER2E	non-HER2A	MUT	WT	MUT	WT	WT	WT	WT	WT	WT	WT	WT	WT	WT	WT	WT	WT	WT	WT	MUT	WT	WT
MB-5447	LumB	non-HER2A	WT	WT	WT	WT	WT	WT	WT	WT	WT	WT	WT	WT	WT	WT	WT	WT	WT	WT	WT	WT	WT
MB-5451	LumA	non-HER2A	MUT	WT	WT	WT	MUT	WT	WT	WT	WT	WT	MUT	WT	WT	WT	WT	WT	WT	WT	WT	WT	WT
MB-5452	LumA	non-HER2A	MUT	WT	WT	WT	WT	WT	WT	WT	WT	WT	WT	WT	WT	WT	WT	WT	WT	WT	WT	WT	WT
MB-5454	LumB	non-HER2A	WT	MUT	WT	WT	WT	WT	MUT	WT	WT	WT	WT	WT	WT	WT	WT	WT	WT	WT	WT	WT	WT
MB-5457	LumA	non-HER2A	WT	WT	WT	WT	WT	WT	WT	MUT	WT	WT	WT	WT	WT	WT	WT	WT	WT	WT	WT	WT	MUT
MB-5459	LumB	HER2A	WT	WT	WT	WT	WT	WT	WT	WT	WT	WT	WT	WT	WT	WT	WT	WT	WT	WT	WT	WT	WT
MB-5463	LumB	non-HER2A	WT	WT	WT	WT	WT	MUT	WT	WT	WT	WT	WT	WT	WT	WT	WT	WT	WT	WT	WT	WT	WT
MB-5464	LumA	non-HER2A	WT	WT	WT	WT	WT	WT	WT	WT	WT	WT	WT	WT	WT	WT	WT	WT	WT	WT	WT	WT	WT
MB-5472	LumA	non-HER2A	MUT	WT	WT	WT	WT	WT	WT	WT	WT	MUT	WT	WT	WT	WT	WT	WT	WT	WT	WT	WT	WT
MB-5473	LumA	non-HER2A	MUT	WT	WT	WT	WT	WT	WT	WT	WT	WT	WT	WT	WT	WT	WT	WT	WT	WT	WT	WT	WT
MB-5474	HER2E	HER2A	WT	MUT	WT	WT	WT	WT	WT	WT	WT	WT	WT	WT	WT	WT	WT	WT	WT	WT	WT	WT	WT
MB-5475	LumB	non-HER2A	WT	WT	WT	WT	MUT	WT	WT	WT	WT	WT	WT	MUT	WT	WT	WT	WT	WT	WT	WT	WT	WT
MB-5477	LumB	non-HER2A	WT	WT	WT	WT	WT	WT	MUT	WT	WT	WT	WT	WT	WT	WT	WT	WT	WT	WT	WT	WT	WT
MB-5478	LumA	non-HER2A	MUT	WT	WT	WT	WT	WT	WT	WT	WT	WT	WT	WT	WT	WT	WT	WT	WT	WT	WT	WT	WT
MB-5482	Basal	non-HER2A	MUT	MUT	WT	WT	WT	WT	WT	WT	WT	WT	WT	WT	WT	WT	WT	WT	WT	WT	WT	WT	WT
MB-5483	HER2E	HER2A	MUT	MUT	WT	WT	WT	WT	WT	WT	WT	WT	WT	WT	WT	WT	WT	WT	WT	WT	WT	WT	WT
MB-5484	LumA	non-HER2A	MUT	WT	WT	WT	WT	WT	WT	WT	WT	MUT	WT	WT	WT	WT	WT	WT	WT	WT	WT	WT	WT
MB-5486	LumB	non-HER2A	MUT	WT	WT	WT	WT	WT	WT	WT	WT	WT	WT	WT	WT	WT	WT	WT	WT	WT	WT	WT	WT
MB-5497	LumB	non-HER2A	WT	WT	WT	WT	WT	WT	WT	WT	WT	WT	WT	WT	WT	WT	WT	WT	WT	WT	WT	WT	WT
MB-5499	LumA	non-HER2A	MUT	WT	WT	WT	WT	WT	WT	WT	WT	WT	WT	WT	WT	WT	MUT	WT	WT	WT	WT	WT	WT
MB-5505	LumB	non-HER2A	MUT	WT	WT	WT	WT	WT	WT	WT	WT	WT	WT	WT	WT	WT	WT	WT	WT	WT	WT	WT	WT
MB-5511	HER2E	non-HER2A	MUT	MUT	MUT	WT	WT	WT	WT	WT	WT	WT	WT	WT	WT	WT	WT	WT	WT	WT	WT	WT	WT
MB-5513	Basal	non-HER2A	MUT	MUT	WT	MUT	WT	WT	WT	WT	WT	WT	WT	WT	WT	WT	WT	WT	WT	WT	MUT	WT	MUT
MB-5514	LumA	non-HER2A	WT	WT	WT	WT	WT	WT	WT	WT	WT	WT	WT	WT	WT	WT	WT	WT	WT	WT	WT	WT	WT
MB-5519	LumA	non-HER2A	WT	WT	WT	WT	WT	WT	MUT	MUT	WT	WT	WT	WT	WT	WT	WT	WT	WT	WT	WT	WT	WT
MB-5520	LumA	non-HER2A	MUT	MUT	WT	WT	WT	WT	WT	WT	WT	WT	WT	WT	WT	WT	WT	WT	WT	WT	WT	WT	WT
MB-5521	LumB	non-HER2A	MUT	WT	WT	WT	MUT	WT	WT	WT	WT	WT	WT	WT	WT	WT	WT	WT	WT	WT	MUT	WT	WT
MB-5525	LumB	non-HER2A	MUT	MUT	WT	WT	MUT	WT	WT	WT	WT	WT	WT	WT	WT	WT	WT	WT	WT	WT	WT	WT	WT
MB-5526	Basal	non-HER2A	MUT	MUT	WT	WT	WT	WT	WT	WT	WT	WT	WT	WT	WT	WT	WT	WT	WT	WT	WT	WT	WT
MB-5527	HER2E	non-HER2A	MUT	WT	WT	WT	WT	WT	WT	WT	WT	WT	WT	WT	WT	WT	WT	WT	WT	WT	WT	WT	WT
MB-5530	Basal	non-HER2A	WT	WT	WT	WT	WT	WT	WT	WT	WT	WT	WT	WT	WT	WT	WT	WT	WT	WT	WT	MUT	WT
MB-5531	Basal	non-HER2A	WT	MUT	WT	WT	WT	WT	WT	WT	WT	WT	WT	WT	WT	WT	WT	WT	WT	WT	WT	WT	WT
MB-5541	LumA	HER2A	WT	WT	WT	WT	WT	WT	WT	WT	WT	WT	WT	WT	WT	WT	WT	WT	WT	WT	MUT	WT	WT
MB-5543	LumA	non-HER2A	MUT	MUT	WT	WT	WT	WT	WT	WT	WT	WT	WT	WT	WT	WT	WT	WT	WT	WT	WT	WT	WT
MB-5550	LumA	non-HER2A	WT	WT	WT	WT	WT	WT	WT	WT	MUT	WT	WT	WT	WT	WT	WT	WT	WT	WT	WT	WT	WT
MB-5552	LumB	non-HER2A	WT	WT	WT	WT	WT	WT	MUT	WT	WT	WT	WT	WT	WT	WT	MUT	WT	WT	WT	WT	WT	WT
MB-5553	LumB	non-HER2A	MUT	WT	WT	WT	WT	WT	WT	WT	WT	WT	WT	MUT	WT	WT	WT	WT	WT	WT	WT	WT	WT
MB-5554	LumA	non-HER2A	MUT	WT	WT	WT	WT	MUT	WT	WT	WT	WT	WT	WT	WT	WT	WT	WT	WT	WT	WT	WT	WT
MB-5556	LumB	non-HER2A	WT	WT	WT	WT	MUT	WT	WT	WT	WT	WT	WT	WT	WT	WT	WT	WT	WT	WT	WT	WT	WT
MB-5559	Basal	non-HER2A	WT	MUT	WT	WT	WT	WT	WT	WT	WT	WT	WT	WT	WT	WT	WT	WT	WT	WT	WT	WT	WT
MB-5562	LumB	non-HER2A	WT	WT	WT	WT	WT	WT	WT	WT	WT	WT	WT	WT	WT	WT	WT	WT	WT	WT	WT	WT	WT
MB-5563	LumA	non-HER2A	WT	WT	WT	WT	WT	MUT	WT	WT	WT	MUT	WT	WT	WT	WT	WT	WT	WT	WT	WT	WT	WT
MB-5565	Basal	non-HER2A	WT	MUT	WT	WT	WT	WT	WT	WT	WT	WT	WT	WT	WT	WT	WT	WT	WT	WT	WT	WT	WT
MB-5566	Basal	non-HER2A	WT	MUT	WT	WT	WT	WT	WT	WT	WT	WT	WT	WT	WT	WT	WT	WT	WT	WT	WT	WT	WT
MB-5567	LumA	non-HER2A	MUT	WT	WT	WT	MUT	WT	WT	WT	WT	WT	WT	WT	WT	WT	WT	WT	WT	WT	WT	WT	WT
MB-5571	LumA	non-HER2A	WT	WT	WT	WT	WT	WT	WT	WT	MUT	WT	WT	WT	WT	MUT	WT	WT	WT	WT	WT	WT	WT
MB-5572	Basal	non-HER2A	WT	WT	WT	WT	WT	WT	WT	WT	WT	WT	WT	WT	WT	WT	WT	WT	WT	WT	WT	WT	WT
MB-5577	HER2E	non-HER2A	WT	MUT	WT	WT	WT	WT	WT	WT	MUT	WT	WT	WT	WT	WT	WT	WT	WT	WT	WT	WT	WT
MB-5579	LumA	non-HER2A	MUT	WT	WT	WT	WT	MUT	WT	WT	WT	WT	WT	WT	WT	WT	WT	WT	WT	WT	WT	WT	WT
MB-5582	LumA	non-HER2A	MUT	WT	WT	WT	WT	WT	WT	WT	WT	WT	WT	WT	WT	WT	WT	WT	WT	WT	WT	WT	WT
MB-5583	LumA	non-HER2A	WT	WT	WT	WT	WT	WT	WT	WT	WT	WT	WT	WT	WT	WT	WT	WT	WT	WT	WT	WT	WT
MB-5589	LumA	non-HER2A	MUT	WT	WT	WT	WT	WT	WT	WT	WT	WT	WT	WT	WT	WT	WT	MUT	WT	WT	WT	WT	WT
MB-5591	LumA	non-HER2A	MUT	WT	MUT	WT	WT	WT	WT	WT	MUT	WT	WT	WT	WT	WT	WT	WT	WT	MUT	WT	WT	WT
MB-5592	LumB	non-HER2A	MUT	WT	WT	WT	MUT	MUT	WT	WT	WT	WT	WT	WT	WT	WT	WT	MUT	WT	WT	WT	WT	WT
MB-5593	HER2E	HER2A	MUT	MUT	WT	WT	WT	WT	WT	WT	WT	WT	WT	WT	WT	WT	WT	WT	WT	WT	WT	WT	WT
MB-5599	LumA	non-HER2A	MUT	WT	MUT	WT	WT	WT	WT	WT	WT	WT	WT	WT	WT	WT	WT	WT	WT	WT	WT	WT	WT
MB-5601	LumA	non-HER2A	MUT	WT	WT	WT	WT	WT	WT	WT	WT	WT	WT	WT	WT	WT	WT	WT	WT	WT	WT	WT	WT
MB-5602	Basal	non-HER2A	WT	MUT	WT	WT	WT	WT	WT	WT	WT	WT	WT	WT	WT	WT	WT	WT	WT	WT	WT	WT	WT
MB-5603	LumA	non-HER2A	MUT	WT	WT	WT	WT	WT	WT	WT	WT	WT	WT	WT	WT	WT	WT	WT	WT	WT	WT	WT	WT
MB-5604	LumB	non-HER2A	WT	WT	MUT	WT	WT	WT	WT	WT	WT	WT	WT	WT	WT	WT	WT	WT	WT	WT	WT	WT	WT
MB-5605	LumB	non-HER2A	WT	WT	WT	WT	WT	WT	WT	WT	WT	WT	MUT	WT	WT	WT	WT	WT	WT	WT	WT	WT	WT
MB-5616	Basal	non-HER2A	WT	MUT	WT	WT	WT	WT	WT	WT	WT	WT	WT	WT	WT	WT	WT	WT	WT	WT	WT	WT	WT
MB-5617	LumA	non-HER2A	WT	WT	WT	WT	WT	WT	WT	WT	WT	WT	WT	WT	WT	WT	WT	WT	WT	WT	WT	WT	WT
MB-5620	LumA	non-HER2A	MUT	WT	WT	WT	WT	WT	WT	WT	WT	WT	WT	WT	WT	WT	WT	WT	WT	WT	WT	WT	WT
MB-5622	LumB	non-HER2A	WT	WT	WT	WT	WT	WT	MUT	WT	WT	WT	WT	WT	WT	WT	WT	WT	WT	WT	WT	WT	WT
MB-5626	LumA	non-HER2A	MUT	WT	MUT	WT	WT	WT	WT	WT	WT	WT	WT	WT	WT	WT	WT	WT	WT	WT	WT	WT	WT
MB-5628	LumB	HER2A	MUT	MUT	WT	WT	WT	WT	WT	WT	WT	WT	WT	WT	WT	WT	WT	WT	WT	WT	WT	WT	WT
MB-5629	LumA	non-HER2A	MUT	WT	WT	WT	WT	WT	WT	WT	WT	WT	WT	WT	WT	WT	WT	WT	WT	WT	WT	WT	WT
MB-5632	LumB	HER2A	WT	WT	WT	WT	WT	WT	WT	WT	WT	WT	WT	WT	WT	WT	WT	WT	WT	WT	WT	WT	WT
MB-5633	Basal	non-HER2A	WT	WT	WT	WT	WT	WT	WT	WT	WT	WT	WT	WT	WT	WT	WT	WT	WT	WT	WT	WT	WT
MB-5635	LumA	non-HER2A	WT	WT	WT	WT	WT	WT	WT	WT	WT	WT	WT	WT	WT	WT	WT	WT	WT	WT	WT	WT	WT
MB-5636	LumB	non-HER2A	WT	WT	MUT	WT	WT	WT	WT	WT	WT	WT	WT	WT	WT	WT	WT	WT	WT	WT	WT	WT	WT
MB-5642	LumA	non-HER2A	WT	WT	MUT	WT	WT	WT	WT	WT	WT	WT	WT	WT	WT	WT	WT	WT	WT	WT	WT	WT	WT
MB-5645	LumA	non-HER2A	MUT	WT	MUT	WT	WT	WT	WT	WT	WT	WT	WT	WT	WT	WT	WT	WT	WT	WT	WT	WT	WT
MB-5647	LumA	non-HER2A	WT	WT	WT	WT	WT	WT	WT	WT	WT	WT	WT	WT	WT	WT	WT	WT	WT	WT	WT	WT	WT
MB-5651	Basal	non-HER2A	WT	MUT	WT	WT	WT	WT	WT	WT	WT	WT	WT	WT	WT	WT	WT	WT	WT	WT	MUT	WT	WT
MB-5653	LumB	non-HER2A	MUT	WT	WT	WT	WT	WT	WT	WT	WT	WT	WT	WT	WT	WT	WT	WT	WT	WT	WT	WT	WT
MB-5654	LumB	non-HER2A	MUT	WT	WT	WT	WT	WT	WT	WT	WT	WT	WT	WT	WT	WT	WT	WT	MUT	WT	WT	WT	WT
MB-5655	Basal	non-HER2A	WT	MUT	WT	WT	WT	WT	WT	WT	WT	WT	WT	WT	WT	WT	WT	WT	WT	WT	WT	MUT	WT
MB-6001	LumA	non-HER2A	WT	MUT	WT	WT	WT	WT	WT	WT	WT	WT	MUT	WT	WT	WT	WT	WT	WT	WT	WT	WT	WT
MB-6006	LumA	non-HER2A	MUT	WT	MUT	WT	WT	WT	WT	WT	WT	WT	WT	WT	WT	WT	WT	WT	WT	WT	WT	WT	WT
MB-6007	HER2E	non-HER2A	MUT	MUT	WT	WT	WT	MUT	WT	WT	WT	MUT	WT	WT	WT	WT	WT	WT	WT	WT	WT	WT	WT
MB-6011	LumB	HER2A	WT	WT	WT	WT	MUT	WT	WT	WT	WT	MUT	WT	WT	WT	WT	WT	WT	WT	WT	WT	WT	WT
MB-6012	LumA	non-HER2A	MUT	WT	WT	WT	MUT	WT	WT	WT	WT	MUT	WT	WT	WT	WT	WT	WT	WT	WT	WT	WT	WT
MB-6016	LumA	non-HER2A	WT	WT	WT	WT	WT	WT	WT	WT	WT	WT	WT	WT	WT	WT	WT	WT	WT	WT	WT	WT	WT
MB-6017	LumA	non-HER2A	MUT	WT	WT	WT	MUT	WT	WT	WT	WT	WT	WT	WT	WT	WT	WT	WT	WT	WT	WT	WT	WT
MB-6018	LumA	non-HER2A	MUT	WT	WT	MUT	WT	WT	WT	WT	WT	WT	WT	WT	WT	WT	WT	WT	WT	WT	WT	WT	WT
MB-6029	LumA	non-HER2A	MUT	WT	MUT	WT	WT	WT	WT	WT	WT	WT	WT	WT	WT	WT	WT	WT	WT	WT	WT	WT	WT
MB-6030	LumA	non-HER2A	MUT	WT	MUT	WT	WT	WT	WT	WT	WT	WT	WT	WT	WT	WT	WT	WT	WT	WT	WT	WT	WT
MB-6049	HER2E	HER2A	MUT	MUT	WT	WT	WT	WT	WT	WT	WT	WT	WT	WT	WT	WT	WT	WT	WT	WT	WT	WT	MUT
MB-6050	LumA	non-HER2A	MUT	WT	WT	WT	WT	WT	WT	WT	WT	WT	WT	WT	WT	WT	WT	WT	WT	WT	WT	WT	WT
MB-6051	LumA	non-HER2A	MUT	WT	WT	WT	WT	WT	WT	WT	WT	WT	MUT	WT	WT	WT	MUT	WT	WT	WT	WT	WT	WT
MB-6052	Basal	non-HER2A	WT	WT	WT	WT	WT	WT	WT	WT	WT	WT	WT	WT	WT	WT	WT	WT	WT	WT	WT	WT	WT
MB-6055	Basal	non-HER2A	WT	MUT	WT	WT	WT	WT	WT	WT	WT	WT	WT	WT	WT	WT	WT	WT	WT	WT	WT	WT	WT
MB-6058	Basal	non-HER2A	WT	MUT	WT	WT	WT	WT	WT	WT	WT	WT	WT	WT	WT	WT	WT	WT	WT	WT	WT	WT	WT
MB-6065	LumA	non-HER2A	MUT	WT	MUT	WT	WT	WT	WT	WT	WT	WT	WT	MUT	WT	WT	WT	WT	WT	WT	WT	WT	MUT
MB-6068	Basal	non-HER2A	WT	MUT	MUT	WT	WT	WT	WT	WT	WT	WT	WT	WT	WT	WT	WT	WT	WT	WT	WT	WT	WT
MB-6069	LumA	non-HER2A	MUT	WT	MUT	WT	WT	WT	WT	WT	WT	WT	WT	WT	WT	WT	WT	WT	WT	WT	WT	WT	WT
MB-6075	LumB	non-HER2A	WT	WT	WT	WT	WT	WT	WT	WT	WT	WT	WT	WT	WT	WT	WT	WT	WT	WT	WT	WT	WT
MB-6079	LumB	non-HER2A	MUT	WT	WT	WT	WT	WT	WT	WT	WT	WT	WT	WT	WT	WT	WT	WT	WT	WT	WT	WT	WT
MB-6080	LumB	non-HER2A	MUT	MUT	WT	WT	WT	WT	WT	WT	WT	WT	WT	WT	WT	WT	WT	WT	WT	WT	WT	WT	WT
MB-6083	LumA	non-HER2A	WT	WT	MUT	WT	WT	WT	WT	WT	WT	WT	WT	WT	WT	WT	WT	WT	WT	WT	WT	WT	WT
MB-6085	HER2E	HER2A	MUT	WT	MUT	WT	WT	WT	WT	WT	WT	WT	WT	WT	WT	WT	WT	WT	WT	WT	WT	WT	WT
MB-6097	LumA	non-HER2A	WT	WT	WT	WT	WT	WT	WT	WT	MUT	WT	WT	MUT	WT	WT	WT	WT	WT	WT	WT	WT	WT
MB-6100	HER2E	HER2A	WT	MUT	WT	WT	WT	WT	WT	WT	WT	WT	WT	WT	WT	WT	WT	WT	WT	WT	MUT	WT	WT
MB-6105	HER2E	non-HER2A	MUT	WT	MUT	WT	MUT	WT	WT	WT	WT	WT	WT	WT	WT	WT	WT	WT	WT	WT	WT	WT	WT
MB-6108	LumA	non-HER2A	WT	WT	WT	WT	WT	WT	WT	WT	MUT	WT	WT	WT	WT	WT	WT	WT	WT	WT	WT	WT	WT
MB-6114	HER2E	HER2A	WT	MUT	WT	WT	WT	WT	MUT	WT	WT	MUT	WT	WT	WT	WT	WT	WT	WT	WT	WT	WT	WT
MB-6116	HER2E	HER2A	MUT	MUT	WT	WT	WT	WT	WT	WT	WT	MUT	WT	WT	MUT	WT	WT	WT	WT	WT	WT	WT	WT
MB-6131	HER2E	HER2A	WT	MUT	WT	WT	WT	WT	WT	WT	MUT	WT	WT	WT	WT	WT	WT	WT	WT	WT	MUT	WT	MUT
MB-6133	LumA	non-HER2A	MUT	WT	WT	WT	WT	MUT	WT	WT	WT	WT	WT	WT	WT	WT	MUT	WT	WT	WT	WT	WT	WT
MB-6135	LumB	non-HER2A	MUT	MUT	WT	WT	WT	WT	WT	WT	WT	WT	WT	MUT	WT	WT	WT	WT	WT	WT	WT	WT	WT
MB-6138	LumB	non-HER2A	MUT	WT	WT	WT	WT	MUT	WT	WT	WT	WT	WT	WT	WT	WT	WT	WT	WT	WT	WT	WT	WT
MB-6141	LumB	non-HER2A	WT	WT	WT	WT	WT	WT	WT	WT	WT	WT	WT	WT	WT	WT	WT	WT	WT	WT	WT	WT	WT
MB-6143	Basal	non-HER2A	WT	MUT	WT	WT	WT	WT	MUT	WT	WT	WT	WT	WT	WT	WT	WT	WT	WT	WT	WT	WT	WT
MB-6144	Basal	non-HER2A	WT	MUT	WT	WT	WT	WT	WT	WT	WT	WT	WT	WT	WT	WT	WT	WT	WT	WT	WT	WT	WT
MB-6145	LumB	non-HER2A	WT	WT	WT	WT	WT	WT	WT	WT	WT	WT	WT	WT	WT	WT	WT	WT	WT	WT	MUT	WT	WT
MB-6149	LumA	non-HER2A	WT	WT	WT	WT	WT	WT	WT	WT	WT	WT	WT	WT	WT	WT	WT	WT	WT	WT	WT	WT	WT
MB-6154	LumB	non-HER2A	WT	WT	WT	WT	WT	MUT	WT	WT	WT	WT	WT	WT	WT	WT	WT	WT	WT	WT	WT	WT	MUT
MB-6156	HER2E	HER2A	WT	MUT	WT	WT	WT	WT	WT	WT	WT	WT	WT	MUT	WT	WT	WT	WT	WT	WT	WT	WT	WT
MB-6157	Basal	HER2A	WT	MUT	WT	WT	WT	WT	WT	WT	WT	WT	WT	WT	WT	WT	WT	WT	WT	WT	WT	WT	WT
MB-6164	LumB	non-HER2A	MUT	WT	WT	WT	WT	WT	WT	WT	WT	WT	WT	WT	WT	WT	MUT	WT	MUT	WT	MUT	WT	WT
MB-6167	LumA	non-HER2A	WT	WT	WT	WT	WT	MUT	WT	WT	WT	WT	WT	WT	WT	WT	WT	WT	WT	WT	WT	WT	WT
MB-6168	LumA	non-HER2A	MUT	WT	MUT	WT	WT	WT	WT	WT	WT	WT	WT	WT	WT	WT	WT	WT	WT	WT	WT	WT	WT
MB-6181	LumA	non-HER2A	WT	WT	WT	MUT	MUT	WT	WT	WT	WT	WT	WT	MUT	WT	WT	WT	WT	WT	WT	WT	WT	WT
MB-6184	HER2E	non-HER2A	MUT	MUT	WT	WT	MUT	WT	WT	WT	WT	WT	WT	WT	WT	WT	WT	WT	WT	WT	WT	WT	WT
MB-6188	Basal	non-HER2A	WT	MUT	WT	WT	WT	WT	WT	WT	WT	WT	WT	WT	WT	WT	WT	WT	WT	WT	WT	WT	WT
MB-6189	LumB	non-HER2A	WT	WT	WT	WT	WT	WT	WT	WT	WT	WT	WT	WT	WT	WT	WT	WT	WT	WT	WT	WT	WT
MB-6190	LumA	non-HER2A	WT	WT	WT	WT	MUT	WT	WT	WT	WT	WT	WT	WT	WT	WT	WT	WT	WT	WT	WT	WT	WT
MB-6195	LumA	non-HER2A	MUT	WT	WT	WT	WT	MUT	WT	WT	WT	WT	WT	MUT	WT	WT	WT	WT	WT	WT	WT	WT	WT
MB-6200	LumA	non-HER2A	MUT	MUT	WT	WT	WT	WT	WT	WT	WT	WT	WT	WT	WT	WT	WT	WT	WT	WT	WT	WT	WT
MB-6201	LumB	non-HER2A	WT	WT	WT	WT	WT	WT	WT	WT	WT	WT	WT	WT	WT	WT	WT	MUT	WT	WT	WT	WT	WT
MB-6206	LumA	non-HER2A	MUT	WT	WT	WT	WT	WT	WT	WT	WT	WT	WT	WT	WT	WT	WT	WT	WT	WT	WT	WT	WT
MB-6207	LumA	non-HER2A	MUT	WT	WT	WT	WT	WT	WT	WT	WT	WT	WT	WT	WT	WT	WT	WT	WT	WT	WT	WT	WT
MB-6211	LumA	non-HER2A	MUT	WT	WT	WT	WT	WT	WT	WT	WT	WT	MUT	WT	WT	WT	WT	WT	WT	WT	WT	WT	WT
MB-6212	LumA	non-HER2A	MUT	WT	MUT	WT	WT	WT	WT	WT	WT	WT	WT	WT	WT	WT	WT	WT	WT	WT	WT	WT	WT
MB-6217	LumB	non-HER2A	WT	WT	WT	WT	WT	WT	WT	WT	WT	WT	WT	WT	WT	WT	WT	WT	WT	WT	WT	WT	WT
MB-6224	HER2E	HER2A	WT	MUT	WT	WT	WT	WT	WT	WT	WT	WT	WT	WT	WT	WT	WT	WT	WT	WT	WT	WT	WT
MB-6225	LumA	non-HER2A	MUT	MUT	WT	MUT	WT	WT	WT	WT	WT	WT	WT	WT	MUT	WT	WT	WT	WT	WT	WT	WT	WT
MB-6228	Basal	non-HER2A	WT	MUT	WT	WT	WT	WT	WT	WT	WT	WT	WT	WT	WT	WT	WT	WT	WT	WT	WT	WT	WT
MB-6229	LumA	non-HER2A	MUT	WT	WT	WT	WT	WT	WT	WT	WT	WT	MUT	WT	WT	WT	WT	WT	WT	WT	WT	WT	WT
MB-6233	LumB	non-HER2A	WT	WT	WT	WT	WT	WT	WT	WT	MUT	WT	WT	WT	WT	WT	WT	WT	WT	WT	WT	WT	WT
MB-6238	LumA	non-HER2A	WT	WT	WT	WT	MUT	WT	WT	WT	WT	WT	MUT	WT	WT	WT	WT	WT	WT	WT	WT	WT	WT
MB-6245	Basal	non-HER2A	WT	WT	WT	WT	WT	WT	WT	WT	WT	WT	WT	WT	WT	WT	WT	WT	MUT	WT	WT	WT	WT
MB-6253	LumA	non-HER2A	MUT	WT	WT	WT	WT	WT	WT	WT	WT	WT	WT	WT	MUT	WT	WT	WT	WT	WT	WT	WT	WT
MB-6254	LumB	non-HER2A	WT	WT	WT	WT	WT	WT	WT	WT	WT	WT	WT	WT	WT	WT	WT	WT	WT	WT	WT	WT	WT
MB-6256	LumA	non-HER2A	WT	WT	WT	WT	WT	WT	WT	WT	WT	WT	WT	WT	WT	WT	WT	WT	WT	WT	WT	WT	WT
MB-6257	LumB	non-HER2A	WT	WT	WT	WT	WT	WT	WT	WT	WT	WT	WT	WT	WT	WT	WT	MUT	WT	WT	WT	WT	WT
MB-6263	LumA	non-HER2A	WT	WT	MUT	WT	WT	WT	WT	WT	MUT	WT	WT	WT	WT	WT	WT	WT	WT	WT	WT	WT	WT
MB-6271	LumA	non-HER2A	WT	MUT	WT	WT	WT	WT	WT	WT	WT	WT	WT	WT	WT	WT	WT	WT	WT	MUT	WT	WT	MUT
MB-6280	Basal	non-HER2A	WT	MUT	WT	WT	WT	WT	WT	WT	WT	WT	WT	WT	WT	WT	WT	WT	WT	WT	WT	WT	WT
MB-6281	LumB	non-HER2A	WT	MUT	WT	WT	WT	WT	WT	WT	WT	WT	WT	WT	WT	WT	WT	WT	WT	WT	WT	WT	WT
MB-6283	LumA	non-HER2A	MUT	WT	WT	WT	MUT	WT	WT	WT	WT	WT	WT	WT	WT	WT	MUT	WT	WT	WT	WT	WT	WT
MB-6286	LumA	non-HER2A	WT	MUT	WT	WT	WT	WT	WT	WT	WT	WT	WT	WT	WT	WT	WT	WT	WT	WT	WT	WT	WT
MB-6288	LumB	non-HER2A	WT	MUT	WT	WT	WT	WT	WT	WT	WT	WT	WT	WT	WT	WT	WT	WT	WT	WT	WT	WT	WT
MB-6297	LumA	non-HER2A	WT	WT	MUT	WT	WT	WT	WT	WT	WT	WT	WT	WT	WT	WT	WT	WT	WT	MUT	WT	WT	WT
MB-6305	Basal	HER2A	WT	MUT	WT	WT	WT	WT	WT	WT	WT	WT	WT	MUT	WT	WT	WT	WT	WT	MUT	WT	WT	WT
MB-6314	HER2E	HER2A	WT	WT	WT	WT	MUT	WT	WT	WT	WT	WT	WT	WT	WT	WT	WT	WT	WT	WT	WT	WT	WT
MB-6318	HER2E	non-HER2A	WT	MUT	WT	WT	WT	WT	WT	WT	MUT	WT	WT	WT	MUT	WT	WT	WT	WT	WT	WT	WT	WT
MB-6322	LumB	non-HER2A	MUT	WT	MUT	WT	WT	WT	WT	WT	WT	WT	WT	WT	WT	WT	WT	WT	WT	WT	WT	WT	WT
MB-6327	LumB	non-HER2A	WT	WT	MUT	WT	WT	WT	WT	WT	WT	WT	WT	WT	WT	WT	WT	WT	WT	WT	WT	WT	WT
MB-6328	LumA	non-HER2A	MUT	WT	WT	WT	WT	WT	WT	WT	WT	WT	WT	WT	WT	WT	WT	WT	WT	WT	WT	WT	WT
MB-6330	HER2E	HER2A	MUT	WT	WT	WT	WT	WT	WT	WT	WT	WT	WT	WT	WT	WT	WT	WT	WT	MUT	WT	WT	WT
MB-6336	Basal	non-HER2A	WT	MUT	WT	WT	WT	WT	WT	WT	WT	WT	WT	WT	WT	WT	WT	WT	WT	WT	WT	WT	WT
MB-6337	Basal	HER2A	WT	MUT	WT	WT	WT	WT	WT	WT	WT	WT	WT	WT	WT	WT	WT	WT	WT	WT	WT	WT	WT
MB-6344	LumB	non-HER2A	WT	MUT	WT	WT	WT	WT	WT	WT	WT	WT	WT	WT	WT	WT	WT	WT	WT	WT	WT	WT	WT
MB-6346	LumB	non-HER2A	WT	WT	WT	WT	WT	WT	WT	WT	WT	WT	WT	WT	WT	MUT	WT	WT	WT	WT	WT	WT	WT
MB-6359	HER2E	non-HER2A	WT	MUT	WT	WT	MUT	WT	WT	WT	WT	WT	WT	WT	WT	WT	MUT	WT	WT	WT	MUT	WT	WT
MB-6363	Basal	HER2A	WT	WT	WT	WT	WT	WT	WT	WT	WT	WT	WT	WT	WT	WT	WT	WT	WT	WT	WT	WT	WT
MB-7001	LumA	HER2A	WT	WT	WT	WT	WT	WT	WT	WT	WT	WT	WT	MUT	MUT	WT	WT	WT	WT	WT	WT	WT	WT
MB-7002	LumB	non-HER2A	MUT	WT	WT	WT	WT	MUT	WT	WT	WT	WT	WT	WT	WT	WT	WT	WT	WT	WT	WT	WT	MUT
MB-7004	LumA	non-HER2A	WT	WT	MUT	WT	WT	WT	WT	MUT	WT	WT	WT	WT	WT	WT	WT	WT	WT	WT	WT	WT	WT
MB-7005	LumB	non-HER2A	MUT	WT	WT	WT	WT	WT	WT	WT	WT	WT	WT	WT	WT	WT	WT	WT	WT	WT	WT	WT	WT
MB-7006	LumA	non-HER2A	MUT	WT	WT	WT	MUT	WT	WT	WT	WT	WT	WT	WT	WT	WT	WT	WT	WT	WT	WT	WT	WT
MB-7008	Basal	non-HER2A	WT	WT	WT	WT	MUT	WT	WT	WT	WT	WT	WT	WT	WT	WT	WT	WT	WT	WT	WT	WT	WT
MB-7009	Basal	non-HER2A	WT	WT	WT	WT	WT	WT	WT	WT	WT	WT	WT	WT	WT	WT	WT	WT	WT	WT	WT	WT	WT
MB-7010	LumA	non-HER2A	MUT	WT	MUT	WT	WT	WT	WT	WT	WT	WT	WT	WT	WT	WT	WT	WT	WT	WT	WT	WT	WT
MB-7013	LumA	non-HER2A	WT	WT	WT	WT	WT	WT	WT	WT	WT	WT	WT	WT	WT	WT	WT	WT	WT	WT	WT	WT	WT
MB-7015	LumB	non-HER2A	WT	WT	WT	WT	MUT	WT	WT	WT	MUT	WT	WT	WT	WT	WT	WT	WT	WT	WT	WT	WT	WT
MB-7017	Basal	non-HER2A	WT	MUT	WT	WT	WT	WT	WT	WT	WT	WT	WT	WT	WT	WT	WT	WT	WT	WT	WT	WT	WT
MB-7019	LumB	non-HER2A	MUT	WT	WT	WT	WT	WT	WT	WT	WT	WT	WT	WT	WT	WT	WT	WT	WT	WT	WT	WT	WT
MB-7022	LumB	non-HER2A	MUT	WT	WT	WT	WT	MUT	WT	WT	WT	WT	WT	WT	WT	WT	WT	WT	WT	WT	MUT	WT	WT
MB-7025	Basal	non-HER2A	WT	MUT	WT	WT	WT	WT	WT	WT	WT	WT	WT	WT	WT	WT	WT	WT	WT	WT	WT	WT	WT
MB-7026	LumB	non-HER2A	WT	WT	MUT	WT	WT	WT	WT	WT	WT	WT	WT	WT	WT	WT	WT	WT	WT	WT	WT	WT	WT
MB-7029	LumA	non-HER2A	MUT	MUT	WT	WT	WT	WT	WT	WT	WT	WT	WT	WT	WT	WT	WT	MUT	WT	WT	WT	WT	WT
MB-7030	Basal	non-HER2A	MUT	WT	WT	WT	WT	WT	WT	WT	WT	WT	WT	WT	WT	WT	WT	WT	WT	MUT	WT	WT	WT
MB-7031	Basal	non-HER2A	WT	MUT	WT	WT	WT	WT	WT	WT	WT	WT	WT	WT	WT	WT	WT	WT	MUT	WT	WT	WT	WT
MB-7032	LumA	non-HER2A	MUT	WT	WT	WT	WT	WT	WT	WT	WT	WT	WT	WT	WT	WT	WT	WT	WT	WT	WT	WT	WT
MB-7034	LumA	non-HER2A	WT	WT	WT	WT	WT	WT	WT	WT	WT	WT	WT	WT	WT	WT	WT	WT	WT	WT	WT	WT	WT
MB-7036	Basal	non-HER2A	WT	MUT	WT	WT	WT	WT	WT	WT	WT	WT	WT	WT	WT	WT	WT	WT	WT	WT	WT	WT	WT
MB-7037	LumA	non-HER2A	WT	WT	WT	WT	WT	WT	WT	WT	WT	WT	WT	WT	WT	WT	WT	WT	WT	WT	WT	WT	WT
MB-7039	Basal	non-HER2A	WT	MUT	WT	WT	WT	WT	WT	WT	WT	WT	WT	WT	WT	WT	WT	WT	WT	WT	WT	WT	WT
MB-7040	LumA	non-HER2A	WT	WT	WT	WT	WT	WT	WT	WT	WT	WT	WT	WT	WT	WT	WT	WT	WT	WT	WT	WT	WT
MB-7041	LumA	non-HER2A	MUT	WT	WT	WT	WT	MUT	WT	WT	WT	MUT	WT	WT	WT	WT	WT	WT	WT	WT	MUT	WT	WT
MB-7048	HER2E	non-HER2A	WT	MUT	WT	WT	WT	WT	WT	WT	WT	WT	WT	WT	WT	WT	WT	WT	WT	WT	WT	WT	WT
MB-7052	Basal	non-HER2A	WT	MUT	WT	WT	WT	WT	WT	WT	WT	WT	WT	WT	WT	WT	WT	WT	WT	WT	WT	WT	WT
MB-7053	LumA	non-HER2A	WT	MUT	WT	MUT	WT	WT	WT	WT	WT	WT	WT	WT	WT	WT	WT	WT	WT	WT	WT	WT	WT
MB-7054	Basal	non-HER2A	WT	MUT	WT	WT	WT	WT	WT	WT	WT	WT	WT	WT	WT	WT	WT	WT	WT	WT	WT	WT	WT
MB-7055	Basal	non-HER2A	WT	MUT	WT	WT	WT	WT	WT	WT	WT	WT	WT	WT	WT	WT	WT	WT	MUT	WT	WT	WT	WT
MB-7056	LumA	non-HER2A	WT	WT	WT	WT	MUT	WT	WT	WT	MUT	WT	WT	WT	WT	MUT	MUT	WT	WT	WT	WT	WT	WT
MB-7059	HER2E	HER2A	MUT	MUT	WT	WT	WT	WT	WT	WT	WT	WT	WT	WT	WT	WT	WT	WT	WT	WT	WT	WT	WT
MB-7063	LumA	non-HER2A	MUT	WT	WT	WT	MUT	WT	WT	WT	WT	WT	WT	WT	WT	WT	MUT	WT	WT	WT	WT	WT	WT
MB-7065	LumB	non-HER2A	WT	WT	MUT	WT	WT	WT	WT	WT	WT	WT	WT	MUT	WT	WT	WT	WT	WT	WT	WT	WT	WT
MB-7066	HER2E	non-HER2A	WT	WT	WT	WT	WT	WT	WT	MUT	WT	WT	WT	WT	WT	WT	WT	WT	WT	WT	WT	WT	WT
MB-7067	HER2E	HER2A	MUT	MUT	WT	WT	WT	WT	WT	WT	WT	WT	WT	WT	WT	WT	WT	WT	WT	WT	WT	WT	WT
MB-7068	HER2E	HER2A	WT	MUT	WT	WT	WT	WT	WT	WT	WT	WT	WT	WT	WT	WT	WT	WT	WT	WT	WT	WT	WT
MB-7069	HER2E	HER2A	MUT	MUT	WT	WT	WT	WT	WT	WT	WT	WT	WT	WT	WT	WT	WT	WT	WT	WT	WT	WT	WT
MB-7071	HER2E	non-HER2A	MUT	WT	MUT	WT	WT	WT	MUT	WT	WT	WT	WT	WT	WT	WT	WT	WT	WT	WT	WT	WT	WT
MB-7072	LumB	non-HER2A	WT	MUT	WT	WT	WT	WT	WT	WT	WT	WT	WT	WT	WT	WT	WT	WT	WT	WT	WT	WT	WT
MB-7073	Basal	HER2A	MUT	MUT	WT	WT	WT	WT	WT	WT	WT	WT	WT	WT	WT	WT	WT	WT	WT	WT	WT	WT	WT
MB-7075	LumB	non-HER2A	WT	WT	WT	WT	WT	WT	WT	WT	WT	WT	WT	WT	WT	WT	WT	WT	WT	WT	WT	WT	WT
MB-7076	LumA	non-HER2A	WT	WT	WT	WT	WT	WT	WT	WT	WT	WT	WT	WT	WT	WT	WT	WT	WT	WT	WT	WT	WT
MB-7078	Basal	non-HER2A	MUT	WT	WT	WT	WT	WT	WT	WT	WT	WT	WT	WT	WT	MUT	WT	WT	WT	WT	WT	WT	WT
MB-7080	LumA	non-HER2A	MUT	WT	WT	WT	MUT	WT	WT	WT	WT	WT	MUT	WT	WT	WT	WT	WT	WT	WT	WT	WT	WT
MB-7086	LumB	non-HER2A	WT	WT	WT	WT	WT	WT	WT	WT	WT	WT	WT	WT	WT	WT	WT	WT	WT	WT	WT	WT	WT
MB-7089	Basal	non-HER2A	WT	MUT	WT	WT	WT	WT	WT	WT	WT	WT	WT	WT	WT	WT	WT	WT	WT	WT	WT	WT	WT
MB-7091	LumA	non-HER2A	MUT	MUT	WT	WT	WT	WT	WT	WT	WT	WT	WT	WT	WT	WT	WT	WT	WT	WT	WT	WT	WT
MB-7094	LumB	non-HER2A	MUT	WT	WT	WT	WT	WT	WT	WT	WT	WT	WT	WT	WT	WT	WT	WT	WT	WT	WT	WT	WT
MB-7095	LumA	non-HER2A	MUT	WT	WT	WT	WT	WT	MUT	WT	WT	WT	WT	WT	WT	WT	WT	WT	WT	WT	WT	WT	WT
MB-7097	LumB	non-HER2A	MUT	WT	WT	WT	WT	MUT	WT	WT	WT	WT	WT	WT	WT	WT	WT	WT	WT	WT	WT	WT	WT
MB-7104	Basal	non-HER2A	WT	MUT	WT	WT	WT	WT	WT	WT	WT	WT	WT	WT	WT	WT	WT	WT	WT	WT	WT	WT	WT
MB-7106	LumA	non-HER2A	MUT	WT	WT	WT	WT	WT	WT	WT	WT	WT	WT	WT	WT	WT	WT	WT	WT	WT	WT	WT	WT
MB-7107	LumA	non-HER2A	MUT	WT	WT	WT	WT	WT	WT	WT	WT	WT	WT	WT	WT	WT	WT	WT	WT	WT	WT	WT	WT
MB-7109	LumB	non-HER2A	WT	WT	WT	WT	WT	MUT	WT	WT	WT	WT	WT	WT	WT	WT	WT	WT	WT	WT	WT	WT	WT
MB-7111	Basal	non-HER2A	MUT	MUT	WT	WT	WT	WT	WT	WT	WT	WT	WT	WT	WT	WT	WT	WT	WT	WT	MUT	WT	WT
MB-7112	LumB	non-HER2A	WT	WT	WT	WT	WT	WT	WT	WT	WT	WT	WT	WT	WT	WT	WT	WT	WT	WT	WT	WT	WT
MB-7113	LumA	non-HER2A	MUT	WT	MUT	WT	WT	WT	WT	WT	WT	WT	WT	WT	WT	WT	WT	WT	WT	WT	WT	WT	WT
MB-7114	Basal	non-HER2A	WT	MUT	WT	WT	WT	WT	WT	WT	WT	WT	WT	WT	WT	WT	MUT	WT	WT	WT	WT	WT	WT
MB-7115	HER2E	HER2A	WT	WT	WT	WT	WT	WT	WT	WT	WT	WT	WT	WT	MUT	WT	WT	WT	WT	WT	WT	WT	WT
MB-7116	LumB	non-HER2A	WT	WT	WT	WT	WT	MUT	MUT	WT	MUT	WT	MUT	WT	WT	WT	MUT	WT	WT	WT	WT	WT	WT
MB-7118	LumA	non-HER2A	WT	WT	WT	WT	WT	WT	WT	WT	MUT	WT	WT	WT	WT	WT	WT	WT	WT	WT	WT	WT	WT
MB-7119	Basal	non-HER2A	WT	MUT	WT	WT	WT	WT	WT	MUT	WT	WT	WT	WT	WT	WT	WT	WT	WT	WT	WT	WT	WT
MB-7121	Basal	non-HER2A	WT	WT	WT	WT	WT	WT	WT	WT	WT	WT	WT	WT	WT	WT	WT	WT	WT	WT	WT	WT	WT
MB-7123	LumA	non-HER2A	WT	WT	WT	MUT	WT	WT	WT	WT	WT	WT	WT	WT	WT	WT	WT	WT	WT	WT	WT	WT	MUT
MB-7124	LumA	non-HER2A	WT	WT	MUT	WT	WT	WT	WT	WT	WT	WT	WT	WT	WT	WT	WT	WT	WT	WT	WT	WT	WT
MB-7131	LumB	non-HER2A	WT	WT	WT	WT	WT	WT	WT	WT	WT	WT	WT	WT	WT	WT	WT	WT	WT	WT	WT	MUT	WT
MB-7132	LumB	non-HER2A	MUT	WT	WT	WT	WT	WT	WT	WT	WT	WT	WT	WT	WT	WT	WT	WT	WT	WT	WT	WT	WT
MB-7135	HER2E	HER2A	WT	WT	WT	WT	WT	WT	WT	WT	WT	WT	WT	WT	WT	WT	WT	WT	WT	WT	WT	WT	WT
MB-7137	LumA	non-HER2A	WT	WT	WT	WT	MUT	WT	WT	WT	WT	WT	WT	WT	WT	WT	WT	WT	WT	WT	WT	WT	WT
MB-7138	LumB	non-HER2A	WT	WT	WT	WT	WT	WT	WT	WT	WT	WT	WT	WT	WT	WT	WT	WT	WT	WT	WT	WT	WT
MB-7140	LumB	non-HER2A	WT	WT	WT	WT	WT	WT	WT	WT	WT	WT	WT	WT	MUT	WT	WT	WT	WT	WT	WT	WT	WT
MB-7142	LumB	non-HER2A	WT	WT	MUT	WT	WT	WT	WT	WT	WT	WT	WT	WT	WT	MUT	WT	WT	WT	WT	WT	WT	WT
MB-7143	HER2E	HER2A	WT	WT	WT	WT	WT	WT	WT	WT	WT	WT	WT	WT	WT	WT	WT	WT	WT	WT	WT	WT	WT
MB-7144	LumB	non-HER2A	MUT	MUT	WT	WT	WT	WT	WT	WT	WT	WT	WT	WT	MUT	WT	WT	WT	WT	WT	WT	WT	WT
MB-7145	Basal	non-HER2A	WT	MUT	WT	WT	WT	WT	WT	WT	WT	WT	WT	WT	WT	WT	WT	WT	WT	WT	WT	WT	WT
MB-7147	LumB	non-HER2A	WT	WT	WT	WT	MUT	WT	WT	WT	WT	WT	WT	WT	WT	WT	WT	WT	WT	WT	WT	WT	WT
MB-7151	Basal	non-HER2A	WT	MUT	WT	WT	WT	WT	WT	WT	WT	WT	WT	WT	WT	WT	WT	WT	WT	WT	WT	WT	WT
MB-7153	HER2E	non-HER2A	MUT	WT	WT	WT	WT	WT	WT	WT	WT	WT	WT	WT	WT	WT	WT	WT	WT	WT	WT	WT	WT
MB-7155	Basal	non-HER2A	WT	MUT	WT	WT	WT	WT	WT	WT	WT	WT	WT	WT	WT	WT	WT	WT	WT	WT	WT	WT	WT
MB-7157	LumB	non-HER2A	WT	WT	WT	WT	MUT	WT	WT	WT	WT	WT	MUT	WT	WT	WT	WT	WT	WT	WT	WT	WT	WT
MB-7158	Basal	non-HER2A	WT	MUT	WT	WT	WT	WT	WT	WT	WT	WT	WT	WT	MUT	WT	WT	WT	WT	WT	WT	WT	WT
MB-7161	LumA	non-HER2A	WT	WT	WT	WT	WT	WT	WT	WT	WT	WT	WT	WT	WT	WT	WT	WT	WT	WT	WT	WT	WT
MB-7162	LumA	non-HER2A	WT	WT	WT	WT	WT	WT	WT	WT	MUT	WT	WT	WT	WT	WT	WT	WT	WT	WT	WT	WT	WT
MB-7163	LumA	non-HER2A	MUT	WT	WT	WT	WT	MUT	WT	WT	WT	MUT	WT	WT	WT	WT	WT	WT	WT	WT	WT	WT	WT
MB-7164	LumA	non-HER2A	MUT	WT	WT	WT	WT	WT	WT	WT	WT	WT	WT	WT	WT	WT	WT	WT	WT	WT	WT	WT	WT
MB-7167	HER2E	non-HER2A	MUT	WT	MUT	WT	MUT	WT	WT	WT	WT	MUT	WT	WT	WT	WT	WT	WT	WT	WT	WT	WT	WT
MB-7168	LumA	non-HER2A	MUT	WT	WT	WT	MUT	WT	WT	WT	WT	WT	WT	MUT	WT	WT	WT	WT	WT	WT	WT	WT	WT
MB-7170	LumA	non-HER2A	WT	WT	WT	WT	MUT	WT	WT	WT	MUT	WT	WT	WT	WT	WT	WT	WT	WT	WT	WT	WT	WT
MB-7172	LumB	non-HER2A	WT	WT	WT	WT	WT	WT	WT	MUT	WT	WT	WT	WT	WT	WT	WT	WT	WT	WT	WT	WT	WT
MB-7174	LumB	non-HER2A	WT	MUT	WT	WT	WT	WT	WT	MUT	WT	WT	WT	WT	WT	WT	WT	WT	WT	WT	WT	WT	WT
MB-7176	LumA	non-HER2A	MUT	WT	WT	WT	WT	WT	WT	WT	WT	WT	WT	WT	WT	WT	WT	WT	WT	WT	WT	WT	WT
MB-7181	LumB	non-HER2A	WT	WT	WT	WT	WT	WT	WT	WT	WT	WT	WT	WT	WT	WT	WT	WT	WT	WT	WT	WT	WT
MB-7185	LumA	non-HER2A	MUT	WT	MUT	WT	WT	WT	WT	WT	WT	WT	WT	WT	WT	WT	WT	WT	WT	WT	WT	WT	MUT
MB-7186	LumB	non-HER2A	WT	WT	MUT	WT	MUT	WT	WT	WT	MUT	WT	WT	WT	WT	WT	WT	WT	WT	WT	WT	WT	WT
MB-7193	LumB	non-HER2A	WT	WT	WT	WT	WT	WT	WT	WT	WT	MUT	WT	WT	WT	WT	WT	WT	WT	WT	WT	WT	WT
MB-7194	LumB	non-HER2A	WT	WT	WT	WT	WT	WT	WT	WT	WT	WT	WT	WT	WT	WT	WT	WT	WT	WT	WT	WT	WT
MB-7195	LumA	non-HER2A	MUT	WT	WT	WT	WT	WT	WT	WT	WT	WT	WT	WT	WT	WT	WT	WT	WT	WT	WT	WT	WT
MB-7196	HER2E	non-HER2A	MUT	MUT	WT	WT	WT	WT	WT	WT	WT	WT	WT	WT	WT	WT	WT	WT	WT	WT	WT	WT	WT
MB-7197	LumB	non-HER2A	MUT	WT	WT	WT	WT	WT	WT	WT	WT	WT	MUT	WT	WT	WT	WT	WT	WT	WT	WT	WT	WT
MB-7199	LumB	non-HER2A	WT	WT	WT	WT	WT	WT	WT	WT	WT	WT	WT	WT	WT	WT	WT	WT	WT	WT	WT	WT	WT
MB-7200	LumB	non-HER2A	MUT	WT	WT	WT	MUT	WT	WT	WT	WT	WT	WT	WT	WT	WT	WT	WT	WT	WT	WT	WT	WT
MB-7201	Basal	non-HER2A	WT	MUT	WT	WT	WT	WT	WT	WT	WT	WT	WT	WT	WT	WT	WT	WT	WT	WT	WT	WT	WT
MB-7205	Basal	non-HER2A	WT	MUT	WT	WT	WT	WT	MUT	WT	WT	WT	WT	WT	WT	WT	WT	WT	WT	WT	WT	MUT	WT
MB-7207	HER2E	HER2A	MUT	MUT	WT	WT	WT	WT	WT	WT	WT	WT	WT	WT	WT	WT	WT	WT	WT	WT	WT	WT	WT
MB-7215	LumA	non-HER2A	MUT	WT	WT	WT	WT	WT	WT	WT	WT	WT	WT	MUT	WT	WT	WT	WT	WT	WT	MUT	WT	WT
MB-7216	LumB	non-HER2A	WT	WT	WT	WT	WT	WT	WT	WT	WT	WT	WT	WT	WT	WT	WT	WT	WT	WT	WT	WT	WT
MB-7219	LumA	non-HER2A	MUT	WT	WT	WT	WT	WT	WT	WT	WT	WT	WT	WT	WT	WT	WT	WT	WT	WT	WT	WT	WT
MB-7220	LumB	non-HER2A	MUT	WT	WT	WT	WT	MUT	WT	WT	WT	WT	WT	WT	WT	WT	WT	WT	WT	WT	WT	WT	WT
MB-7229	LumA	non-HER2A	MUT	WT	MUT	WT	WT	WT	WT	WT	WT	WT	WT	WT	WT	WT	WT	WT	WT	WT	WT	WT	WT
MB-7231	LumA	non-HER2A	WT	WT	WT	WT	WT	WT	WT	WT	WT	WT	WT	WT	WT	WT	WT	WT	WT	WT	WT	WT	MUT
MB-7232	LumA	non-HER2A	MUT	WT	WT	WT	WT	WT	WT	WT	WT	WT	WT	WT	WT	WT	WT	WT	WT	WT	WT	WT	WT
MB-7234	LumB	non-HER2A	WT	WT	WT	WT	MUT	WT	WT	WT	WT	WT	WT	WT	WT	WT	WT	WT	WT	WT	WT	WT	WT
MB-7235	LumA	non-HER2A	MUT	WT	WT	WT	WT	WT	WT	WT	WT	WT	WT	WT	WT	WT	WT	WT	WT	WT	WT	WT	WT
MB-7238	HER2E	non-HER2A	MUT	MUT	MUT	WT	WT	WT	WT	WT	WT	WT	WT	WT	WT	WT	WT	WT	WT	WT	MUT	WT	WT
MB-7241	LumB	non-HER2A	MUT	WT	MUT	WT	WT	WT	WT	WT	WT	WT	WT	WT	WT	WT	WT	WT	WT	WT	WT	WT	WT
MB-7243	LumA	non-HER2A	MUT	WT	WT	WT	WT	WT	WT	WT	WT	WT	MUT	WT	WT	WT	WT	WT	WT	WT	WT	WT	WT
MB-7244	LumA	non-HER2A	MUT	WT	MUT	WT	WT	WT	WT	WT	WT	WT	MUT	WT	WT	WT	WT	WT	WT	WT	WT	WT	WT
MB-7250	HER2E	HER2A	MUT	MUT	WT	WT	WT	WT	WT	WT	WT	WT	WT	WT	WT	WT	WT	WT	WT	WT	WT	WT	WT
MB-7252	HER2E	non-HER2A	MUT	MUT	WT	WT	WT	WT	WT	WT	WT	WT	WT	WT	WT	WT	WT	WT	WT	WT	WT	WT	WT
MB-7253	LumB	non-HER2A	MUT	WT	WT	WT	WT	WT	WT	WT	WT	WT	WT	WT	WT	WT	MUT	WT	WT	WT	WT	WT	WT
MB-7254	LumA	non-HER2A	MUT	WT	MUT	WT	WT	WT	WT	WT	WT	WT	WT	WT	WT	WT	WT	WT	WT	WT	WT	WT	WT
MB-7256	HER2E	HER2A	WT	MUT	WT	WT	WT	WT	WT	WT	WT	WT	WT	WT	WT	WT	WT	WT	WT	WT	WT	WT	WT
MB-7258	Basal	non-HER2A	WT	MUT	WT	WT	WT	WT	WT	WT	WT	WT	WT	WT	WT	WT	WT	WT	WT	WT	WT	WT	WT
MB-7263	LumB	non-HER2A	MUT	MUT	WT	WT	WT	WT	WT	WT	WT	WT	WT	WT	WT	WT	WT	WT	WT	WT	WT	WT	WT
MB-7266	LumB	non-HER2A	MUT	WT	WT	WT	WT	WT	WT	WT	WT	WT	WT	WT	WT	WT	WT	WT	WT	WT	WT	WT	WT
MB-7267	Basal	non-HER2A	WT	MUT	WT	WT	WT	WT	WT	WT	WT	WT	WT	WT	WT	WT	WT	WT	WT	WT	WT	WT	WT
MB-7269	Basal	non-HER2A	WT	WT	WT	WT	WT	WT	WT	WT	WT	WT	WT	WT	WT	WT	WT	WT	WT	WT	WT	WT	WT
MB-7275	HER2E	HER2A	MUT	MUT	WT	WT	WT	WT	WT	WT	WT	WT	WT	WT	WT	WT	WT	WT	WT	WT	WT	WT	WT
MB-7276	LumA	non-HER2A	MUT	WT	WT	WT	WT	WT	WT	WT	WT	WT	WT	WT	WT	WT	WT	WT	WT	WT	WT	WT	WT
MB-7277	LumA	non-HER2A	WT	WT	WT	WT	MUT	WT	WT	WT	WT	WT	WT	WT	WT	WT	WT	WT	WT	WT	WT	WT	WT
MB-7278	LumA	non-HER2A	MUT	WT	MUT	WT	WT	WT	WT	WT	WT	WT	WT	WT	WT	WT	WT	WT	WT	WT	WT	WT	WT
MB-7279	HER2E	HER2A	WT	MUT	WT	WT	WT	WT	WT	WT	WT	WT	WT	WT	WT	WT	WT	WT	WT	WT	MUT	WT	WT
MB-7280	LumA	non-HER2A	WT	WT	MUT	WT	WT	WT	WT	WT	WT	WT	WT	WT	WT	WT	WT	WT	WT	WT	WT	WT	WT
MB-7281	HER2E	non-HER2A	MUT	MUT	WT	WT	WT	WT	WT	WT	WT	WT	WT	WT	WT	WT	WT	WT	WT	WT	WT	WT	WT
MB-7283	LumB	non-HER2A	MUT	MUT	WT	WT	WT	MUT	WT	WT	WT	WT	WT	WT	WT	WT	WT	WT	WT	WT	MUT	WT	WT
MB-7284	LumA	non-HER2A	WT	WT	WT	WT	WT	MUT	WT	WT	WT	WT	WT	WT	WT	WT	WT	WT	WT	WT	WT	WT	WT
MB-7285	LumB	non-HER2A	WT	MUT	WT	WT	WT	WT	WT	WT	WT	WT	WT	WT	WT	WT	WT	WT	WT	WT	WT	WT	WT
MB-7286	LumB	non-HER2A	WT	WT	WT	WT	WT	WT	WT	WT	WT	WT	WT	WT	WT	WT	WT	WT	WT	WT	WT	WT	WT
MB-7288	LumB	non-HER2A	WT	WT	WT	WT	WT	WT	WT	WT	WT	WT	WT	WT	WT	WT	WT	WT	WT	WT	WT	WT	WT
MB-7291	HER2E	non-HER2A	MUT	MUT	WT	WT	WT	WT	WT	WT	WT	WT	WT	WT	WT	WT	WT	WT	WT	WT	WT	WT	WT
MB-7292	LumB	non-HER2A	WT	WT	WT	WT	WT	WT	WT	WT	WT	WT	WT	WT	WT	WT	WT	WT	WT	WT	WT	WT	WT
MB-7293	LumA	non-HER2A	MUT	MUT	WT	WT	WT	WT	WT	WT	WT	WT	WT	WT	WT	WT	WT	WT	WT	WT	WT	WT	WT
MB-7294	LumB	non-HER2A	WT	MUT	WT	WT	WT	WT	WT	WT	WT	WT	WT	WT	WT	WT	WT	WT	WT	WT	WT	WT	WT
MB-7296	LumB	HER2A	WT	MUT	WT	WT	WT	WT	WT	WT	WT	WT	WT	WT	WT	WT	WT	WT	WT	WT	WT	WT	WT

## Sheet: C - TCGA, CNVs
Copy number data for 28 genes in 864 TCGA breast tumors (Amp = ploidy-corrected copy number >=2; Del = ploidy-corrected copy number <=0.5)
Tumor ID	PAM50	HER2A	PIK3R3	JAK1	ALK	ERBB4	PIK3CA	PIK3R1	PDGFRB	FGFR4	DDR1	ROS1	CDK6	MET	BRAF	JAK2	FGFR2	CCND1	ERBB3	CDK4	AKT1	TYK2	JAK3	CCNE1	AKT2	INPP4B	PTEN	RB1	MAP2K4	BRCA1
TCGA-A2-A3KC-01A-11R-A213-07	LumA	non-HER2A	Neutral	Neutral	Neutral	Neutral	Neutral	Neutral	Neutral	Neutral	Neutral	Neutral	Neutral	Neutral	Neutral	Neutral	Neutral	Amp	Neutral	Neutral	Neutral	Neutral	Neutral	Neutral	Neutral	Neutral	Neutral	Neutral	Neutral	Neutral
TCGA-AC-A2FE-01A-11R-A19W-07	LumA	non-HER2A	Neutral	Neutral	Neutral	Neutral	Neutral	Neutral	Neutral	Neutral	Neutral	Neutral	Neutral	Neutral	Neutral	Neutral	Neutral	Neutral	Neutral	Neutral	Neutral	Neutral	Neutral	Neutral	Neutral	Neutral	Neutral	Neutral	Neutral	Neutral
TCGA-AR-A2LJ-01A-12R-A19W-07	LumA	HER2A	Neutral	Neutral	Neutral	Neutral	Neutral	Neutral	Neutral	Neutral	Neutral	Neutral	Neutral	Neutral	Neutral	Neutral	Neutral	Amp	Neutral	Neutral	Neutral	Neutral	Neutral	Neutral	Neutral	Neutral	Neutral	Neutral	Neutral	Neutral
TCGA-BH-A2L8-01A-11R-A18M-07	LumA	non-HER2A	Neutral	Neutral	Neutral	Neutral	Neutral	Neutral	Neutral	Neutral	Neutral	Neutral	Neutral	Neutral	Neutral	Neutral	Neutral	Neutral	Neutral	Neutral	Neutral	Neutral	Neutral	Neutral	Neutral	Neutral	Neutral	Neutral	Neutral	Neutral
TCGA-C8-A3M8-01A-11R-A213-07	LumB	non-HER2A	Neutral	Neutral	Neutral	Neutral	Amp	Neutral	Neutral	Neutral	Neutral	Neutral	Neutral	Neutral	Neutral	Neutral	Neutral	Amp	Neutral	Neutral	Neutral	Neutral	Neutral	Neutral	Neutral	Neutral	Del	Del	Del	Neutral
TCGA-E9-A3HO-01A-11R-A213-07	LumB	non-HER2A	Neutral	Neutral	Neutral	Neutral	Neutral	Neutral	Neutral	Neutral	Neutral	Neutral	Neutral	Neutral	Neutral	Neutral	Neutral	Neutral	Neutral	Neutral	Neutral	Neutral	Neutral	Neutral	Neutral	Del	Neutral	Del	Del	Neutral
TCGA-HN-A2NL-01A-11R-A18M-07	Basal	non-HER2A	Neutral	Neutral	Neutral	Neutral	Neutral	Neutral	Neutral	Neutral	Neutral	Neutral	Neutral	Amp	Neutral	Neutral	Neutral	Neutral	Neutral	Neutral	Neutral	Neutral	Neutral	Neutral	Neutral	Del	Neutral	Del	Neutral	Del
TCGA-A1-A0SD-01A-11R-A115-07	LumA	non-HER2A	Neutral	Neutral	Neutral	Neutral	Neutral	Neutral	Neutral	Neutral	Neutral	Neutral	Neutral	Neutral	Neutral	Neutral	Neutral	Neutral	Neutral	Neutral	Neutral	Neutral	Neutral	Neutral	Neutral	Neutral	Neutral	Neutral	Neutral	Neutral
TCGA-A1-A0SE-01A-11R-A084-07	LumA	non-HER2A	Neutral	Neutral	Neutral	Neutral	Neutral	Neutral	Neutral	Neutral	Neutral	Neutral	Neutral	Neutral	Neutral	Neutral	Neutral	Amp	Neutral	Neutral	Neutral	Neutral	Neutral	Neutral	Neutral	Neutral	Neutral	Neutral	Neutral	Neutral
TCGA-A1-A0SF-01A-11R-A144-07	LumA	non-HER2A	Neutral	Neutral	Neutral	Neutral	Neutral	Neutral	Neutral	Neutral	Neutral	Neutral	Neutral	Neutral	Neutral	Neutral	Neutral	Neutral	Neutral	Neutral	Neutral	Neutral	Neutral	Neutral	Neutral	Neutral	Neutral	Neutral	Neutral	Neutral
TCGA-A1-A0SG-01A-11R-A144-07	LumA	non-HER2A	Neutral	Neutral	Neutral	Neutral	Neutral	Neutral	Neutral	Neutral	Neutral	Neutral	Neutral	Neutral	Neutral	Neutral	Neutral	Neutral	Neutral	Neutral	Neutral	Neutral	Neutral	Neutral	Neutral	Neutral	Neutral	Neutral	Neutral	Neutral
TCGA-A1-A0SH-01A-11R-A084-07	LumA	non-HER2A	Neutral	Neutral	Neutral	Neutral	Neutral	Neutral	Neutral	Neutral	Neutral	Neutral	Neutral	Neutral	Neutral	Neutral	Neutral	Neutral	Neutral	Neutral	Neutral	Neutral	Neutral	Neutral	Neutral	Neutral	Neutral	Neutral	Neutral	Neutral
TCGA-A1-A0SI-01A-11R-A144-07	LumB	non-HER2A	Neutral	Neutral	Neutral	Neutral	Neutral	Neutral	Neutral	Neutral	Neutral	Neutral	Neutral	Neutral	Neutral	Neutral	Neutral	Neutral	Neutral	Neutral	Neutral	Neutral	Neutral	Neutral	Neutral	Neutral	Neutral	Neutral	Neutral	Neutral
TCGA-A1-A0SJ-01A-11R-A084-07	LumA	non-HER2A	Neutral	Neutral	Neutral	Neutral	Neutral	Neutral	Neutral	Neutral	Neutral	Neutral	Neutral	Neutral	Neutral	Neutral	Neutral	Neutral	Neutral	Amp	Neutral	Neutral	Neutral	Neutral	Neutral	Neutral	Neutral	Neutral	Del	Neutral
TCGA-A1-A0SK-01A-12R-A084-07	Basal	non-HER2A	Neutral	Neutral	Neutral	Neutral	Neutral	Neutral	Neutral	Neutral	Neutral	Neutral	Neutral	Neutral	Neutral	Neutral	Neutral	Neutral	Neutral	Neutral	Neutral	Neutral	Neutral	Neutral	Neutral	Neutral	Neutral	Del	Neutral	Neutral
TCGA-A1-A0SM-01A-11R-A084-07	LumB	HER2A	Neutral	Neutral	Neutral	Neutral	Neutral	Neutral	Neutral	Neutral	Neutral	Neutral	Neutral	Neutral	Neutral	Neutral	Neutral	Amp	Neutral	Neutral	Neutral	Neutral	Neutral	Neutral	Neutral	Neutral	Neutral	Neutral	Neutral	Neutral
TCGA-A1-A0SN-01A-11R-A144-07	LumB	HER2A	Neutral	Neutral	Neutral	Neutral	Neutral	Neutral	Neutral	Neutral	Neutral	Neutral	Neutral	Neutral	Neutral	Neutral	Neutral	Neutral	Neutral	Neutral	Neutral	Neutral	Neutral	Neutral	Neutral	Neutral	Neutral	Neutral	Neutral	Neutral
TCGA-A1-A0SO-01A-22R-A084-07	Basal	non-HER2A	Neutral	Amp	Amp	Neutral	Neutral	Neutral	Neutral	Neutral	Neutral	Neutral	Neutral	Neutral	Neutral	Neutral	Amp	Neutral	Neutral	Neutral	Neutral	Neutral	Neutral	Neutral	Amp	Del	Del	Neutral	Neutral	Neutral
TCGA-A1-A0SP-01A-11R-A084-07	Basal	non-HER2A	Neutral	Neutral	Neutral	Neutral	Neutral	Neutral	Neutral	Neutral	Neutral	Amp	Neutral	Neutral	Neutral	Neutral	Neutral	Neutral	Neutral	Neutral	Neutral	Neutral	Neutral	Neutral	Neutral	Neutral	Neutral	Neutral	Neutral	Neutral
TCGA-A1-A0SQ-01A-21R-A144-07	LumA	non-HER2A	Neutral	Neutral	Neutral	Neutral	Neutral	Neutral	Neutral	Neutral	Neutral	Neutral	Neutral	Neutral	Neutral	Neutral	Neutral	Amp	Neutral	Neutral	Neutral	Neutral	Neutral	Neutral	Neutral	Neutral	Neutral	Neutral	Del	Neutral
TCGA-A2-A04N-01A-11R-A115-07	LumA	non-HER2A	Neutral	Neutral	Neutral	Neutral	Neutral	Neutral	Neutral	Neutral	Neutral	Neutral	Neutral	Neutral	Neutral	Neutral	Neutral	Neutral	Neutral	Neutral	Neutral	Neutral	Neutral	Neutral	Neutral	Neutral	Neutral	Neutral	Neutral	Neutral
TCGA-A2-A04P-01A-31R-A034-07	Basal	non-HER2A	Neutral	Neutral	Neutral	Neutral	Neutral	Neutral	Neutral	Neutral	Neutral	Neutral	Neutral	Neutral	Neutral	Neutral	Neutral	Neutral	Neutral	Neutral	Neutral	Neutral	Amp	Neutral	Neutral	Neutral	Neutral	Neutral	Neutral	Neutral
TCGA-A2-A04Q-01A-21R-A034-07	Basal	non-HER2A	Neutral	Neutral	Neutral	Neutral	Neutral	Neutral	Neutral	Neutral	Neutral	Neutral	Neutral	Neutral	Neutral	Neutral	Neutral	Neutral	Neutral	Neutral	Neutral	Neutral	Neutral	Neutral	Neutral	Neutral	Neutral	Neutral	Neutral	Neutral
TCGA-A2-A04R-01A-41R-A109-07	LumB	non-HER2A	Neutral	Neutral	Neutral	Neutral	Neutral	Neutral	Neutral	Neutral	Neutral	Neutral	Neutral	Neutral	Neutral	Neutral	Neutral	Neutral	Neutral	Neutral	Neutral	Neutral	Neutral	Neutral	Neutral	Neutral	Neutral	Del	Del	Neutral
TCGA-A2-A04T-01A-21R-A034-07	Basal	non-HER2A	Neutral	Neutral	Neutral	Neutral	Neutral	Neutral	Neutral	Neutral	Neutral	Neutral	Neutral	Neutral	Neutral	Amp	Neutral	Neutral	Neutral	Neutral	Neutral	Neutral	Neutral	Neutral	Neutral	Neutral	Neutral	Neutral	Neutral	Neutral
TCGA-A2-A04U-01A-11R-A115-07	Basal	non-HER2A	Neutral	Amp	Neutral	Neutral	Neutral	Neutral	Neutral	Neutral	Neutral	Neutral	Amp	Neutral	Neutral	Neutral	Amp	Neutral	Neutral	Neutral	Neutral	Amp	Neutral	Neutral	Neutral	Neutral	Neutral	Neutral	Neutral	Neutral
TCGA-A2-A04W-01A-31R-A115-07	HER2E	HER2A	Neutral	Neutral	Neutral	Neutral	Neutral	Neutral	Neutral	Neutral	Neutral	Neutral	Neutral	Neutral	Neutral	Neutral	Neutral	Neutral	Neutral	Neutral	Neutral	Neutral	Neutral	Neutral	Neutral	Neutral	Neutral	Neutral	Neutral	Del
TCGA-A2-A04X-01A-21R-A034-07	HER2E	HER2A	Neutral	Neutral	Neutral	Neutral	Neutral	Neutral	Neutral	Neutral	Neutral	Neutral	Neutral	Neutral	Neutral	Neutral	Neutral	Neutral	Neutral	Neutral	Neutral	Neutral	Neutral	Neutral	Neutral	Neutral	Neutral	Neutral	Neutral	Del
TCGA-A2-A04Y-01A-21R-A034-07	LumB	non-HER2A	Neutral	Neutral	Neutral	Neutral	Neutral	Neutral	Neutral	Neutral	Neutral	Neutral	Neutral	Neutral	Neutral	Neutral	Neutral	Neutral	Neutral	Neutral	Neutral	Neutral	Neutral	Neutral	Neutral	Neutral	Neutral	Neutral	Neutral	Neutral
TCGA-A2-A0CL-01A-11R-A115-07	HER2E	non-HER2A	Neutral	Neutral	Neutral	Neutral	Neutral	Neutral	Neutral	Neutral	Neutral	Neutral	Neutral	Neutral	Neutral	Neutral	Amp	Amp	Neutral	Neutral	Neutral	Neutral	Neutral	Neutral	Neutral	Neutral	Neutral	Neutral	Neutral	Neutral
TCGA-A2-A0CM-01A-31R-A034-07	Basal	non-HER2A	Neutral	Neutral	Neutral	Neutral	Neutral	Neutral	Neutral	Neutral	Neutral	Neutral	Neutral	Neutral	Neutral	Neutral	Neutral	Neutral	Neutral	Neutral	Neutral	Neutral	Neutral	Amp	Neutral	Neutral	Neutral	Del	Neutral	Neutral
TCGA-A2-A0CP-01A-11R-A034-07	LumA	non-HER2A	Neutral	Neutral	Neutral	Neutral	Neutral	Neutral	Neutral	Neutral	Neutral	Neutral	Neutral	Neutral	Neutral	Neutral	Neutral	Neutral	Neutral	Neutral	Neutral	Neutral	Neutral	Neutral	Neutral	Neutral	Neutral	Neutral	Neutral	Neutral
TCGA-A2-A0CQ-01A-21R-A034-07	LumA	non-HER2A	Neutral	Neutral	Neutral	Neutral	Neutral	Neutral	Neutral	Neutral	Neutral	Neutral	Neutral	Neutral	Neutral	Neutral	Neutral	Neutral	Neutral	Neutral	Neutral	Neutral	Neutral	Neutral	Neutral	Neutral	Neutral	Neutral	Neutral	Neutral
TCGA-A2-A0CT-01A-31R-A056-07	LumA	non-HER2A	Neutral	Neutral	Neutral	Neutral	Neutral	Neutral	Neutral	Neutral	Amp	Neutral	Amp	Neutral	Neutral	Neutral	Neutral	Amp	Neutral	Neutral	Neutral	Neutral	Neutral	Neutral	Neutral	Neutral	Neutral	Del	Del	Neutral
TCGA-A2-A0CU-01A-12R-A034-07	LumA	non-HER2A	Neutral	Neutral	Neutral	Neutral	Neutral	Neutral	Neutral	Neutral	Neutral	Neutral	Neutral	Neutral	Neutral	Neutral	Neutral	Neutral	Neutral	Neutral	Neutral	Neutral	Neutral	Neutral	Neutral	Neutral	Neutral	Neutral	Del	Neutral
TCGA-A2-A0CV-01A-31R-A115-07	LumA	non-HER2A	Neutral	Neutral	Neutral	Neutral	Neutral	Neutral	Neutral	Neutral	Neutral	Neutral	Neutral	Neutral	Neutral	Neutral	Neutral	Neutral	Neutral	Neutral	Neutral	Neutral	Neutral	Neutral	Neutral	Neutral	Neutral	Neutral	Neutral	Neutral
TCGA-A2-A0CW-01A-21R-A115-07	LumB	non-HER2A	Neutral	Neutral	Neutral	Neutral	Neutral	Neutral	Neutral	Neutral	Neutral	Neutral	Neutral	Neutral	Neutral	Neutral	Neutral	Neutral	Neutral	Neutral	Neutral	Neutral	Neutral	Amp	Neutral	Neutral	Neutral	Neutral	Neutral	Neutral
TCGA-A2-A0CX-01A-21R-A00Z-07	HER2E	HER2A	Neutral	Amp	Neutral	Neutral	Neutral	Neutral	Neutral	Neutral	Neutral	Neutral	Neutral	Neutral	Neutral	Neutral	Neutral	Neutral	Neutral	Neutral	Neutral	Neutral	Neutral	Neutral	Neutral	Neutral	Neutral	Neutral	Neutral	Neutral
TCGA-A2-A0D0-01A-11R-A00Z-07	Basal	non-HER2A	Neutral	Neutral	Neutral	Neutral	Amp	Neutral	Neutral	Neutral	Neutral	Neutral	Neutral	Neutral	Neutral	Neutral	Neutral	Neutral	Neutral	Neutral	Neutral	Amp	Neutral	Neutral	Neutral	Neutral	Neutral	Neutral	Neutral	Neutral
TCGA-A2-A0D1-01A-11R-A034-07	HER2E	HER2A	Neutral	Neutral	Neutral	Neutral	Neutral	Neutral	Neutral	Neutral	Neutral	Neutral	Neutral	Neutral	Neutral	Neutral	Neutral	Neutral	Neutral	Neutral	Neutral	Neutral	Neutral	Neutral	Neutral	Neutral	Neutral	Del	Del	Del
TCGA-A2-A0D2-01A-21R-A034-07	Basal	non-HER2A	Neutral	Neutral	Neutral	Neutral	Neutral	Neutral	Neutral	Neutral	Neutral	Neutral	Amp	Amp	Amp	Neutral	Neutral	Neutral	Neutral	Neutral	Neutral	Neutral	Neutral	Neutral	Neutral	Neutral	Del	Neutral	Neutral	Neutral
TCGA-A2-A0D3-01A-11R-A115-07	LumA	non-HER2A	Neutral	Neutral	Neutral	Neutral	Neutral	Neutral	Neutral	Neutral	Neutral	Neutral	Neutral	Neutral	Neutral	Neutral	Neutral	Neutral	Neutral	Neutral	Neutral	Neutral	Neutral	Neutral	Neutral	Neutral	Neutral	Neutral	Neutral	Neutral
TCGA-A2-A0D4-01A-11R-A00Z-07	LumB	non-HER2A	Neutral	Neutral	Neutral	Neutral	Neutral	Neutral	Neutral	Neutral	Neutral	Neutral	Neutral	Neutral	Neutral	Neutral	Neutral	Neutral	Neutral	Neutral	Neutral	Neutral	Neutral	Neutral	Neutral	Neutral	Neutral	Del	Neutral	Neutral
TCGA-A2-A0EM-01A-11R-A034-07	LumA	non-HER2A	Neutral	Neutral	Neutral	Neutral	Neutral	Neutral	Neutral	Neutral	Neutral	Neutral	Neutral	Neutral	Neutral	Neutral	Neutral	Neutral	Neutral	Neutral	Neutral	Neutral	Neutral	Neutral	Neutral	Del	Neutral	Neutral	Neutral	Neutral
TCGA-A2-A0EN-01A-13R-A084-07	LumA	non-HER2A	Neutral	Neutral	Neutral	Neutral	Neutral	Neutral	Neutral	Neutral	Neutral	Neutral	Neutral	Neutral	Neutral	Neutral	Neutral	Neutral	Neutral	Neutral	Neutral	Neutral	Neutral	Neutral	Neutral	Neutral	Neutral	Neutral	Neutral	Neutral
TCGA-A2-A0EO-01A-11R-A034-07	LumA	non-HER2A	Neutral	Neutral	Neutral	Neutral	Neutral	Neutral	Neutral	Neutral	Neutral	Neutral	Neutral	Neutral	Neutral	Neutral	Neutral	Neutral	Neutral	Neutral	Neutral	Neutral	Neutral	Neutral	Neutral	Neutral	Neutral	Neutral	Neutral	Neutral
TCGA-A2-A0EQ-01A-11R-A034-07	HER2E	non-HER2A	Neutral	Neutral	Neutral	Neutral	Neutral	Neutral	Neutral	Neutral	Neutral	Neutral	Neutral	Neutral	Neutral	Neutral	Neutral	Amp	Neutral	Neutral	Neutral	Neutral	Neutral	Neutral	Neutral	Neutral	Neutral	Neutral	Neutral	Del
TCGA-A2-A0ER-01A-21R-A034-07	LumB	non-HER2A	Neutral	Neutral	Neutral	Neutral	Neutral	Neutral	Neutral	Neutral	Neutral	Neutral	Neutral	Neutral	Neutral	Neutral	Neutral	Amp	Neutral	Neutral	Neutral	Neutral	Neutral	Neutral	Neutral	Neutral	Neutral	Neutral	Neutral	Neutral
TCGA-A2-A0ET-01A-31R-A034-07	LumA	non-HER2A	Neutral	Neutral	Neutral	Neutral	Neutral	Neutral	Neutral	Neutral	Neutral	Neutral	Neutral	Neutral	Neutral	Neutral	Neutral	Neutral	Neutral	Neutral	Neutral	Neutral	Neutral	Neutral	Neutral	Neutral	Neutral	Neutral	Neutral	Neutral
TCGA-A2-A0EU-01A-22R-A056-07	LumA	non-HER2A	Neutral	Neutral	Neutral	Neutral	Neutral	Neutral	Neutral	Neutral	Neutral	Neutral	Neutral	Neutral	Neutral	Neutral	Neutral	Neutral	Neutral	Neutral	Neutral	Neutral	Neutral	Neutral	Neutral	Neutral	Neutral	Neutral	Neutral	Neutral
TCGA-A2-A0EV-01A-11R-A034-07	LumA	non-HER2A	Neutral	Neutral	Neutral	Neutral	Neutral	Neutral	Neutral	Neutral	Neutral	Neutral	Neutral	Neutral	Neutral	Neutral	Neutral	Neutral	Neutral	Neutral	Neutral	Neutral	Neutral	Neutral	Neutral	Neutral	Neutral	Neutral	Neutral	Neutral
TCGA-A2-A0EX-01A-21R-A034-07	LumA	non-HER2A	Neutral	Neutral	Neutral	Neutral	Neutral	Neutral	Neutral	Neutral	Neutral	Neutral	Neutral	Neutral	Neutral	Neutral	Neutral	Neutral	Neutral	Neutral	Neutral	Neutral	Neutral	Neutral	Neutral	Neutral	Neutral	Neutral	Neutral	Neutral
TCGA-A2-A0EY-01A-11R-A034-07	LumB	HER2A	Neutral	Neutral	Neutral	Neutral	Neutral	Neutral	Neutral	Neutral	Neutral	Neutral	Neutral	Neutral	Neutral	Neutral	Neutral	Neutral	Neutral	Neutral	Neutral	Neutral	Neutral	Neutral	Neutral	Neutral	Neutral	Neutral	Neutral	Neutral
TCGA-A2-A0ST-01A-12R-A084-07	Basal	non-HER2A	Neutral	Neutral	Neutral	Neutral	Neutral	Neutral	Neutral	Neutral	Neutral	Neutral	Neutral	Neutral	Neutral	Neutral	Neutral	Neutral	Neutral	Neutral	Neutral	Neutral	Neutral	Amp	Neutral	Neutral	Neutral	Neutral	Neutral	Neutral
TCGA-A2-A0SU-01A-11R-A084-07	LumA	non-HER2A	Neutral	Neutral	Neutral	Neutral	Neutral	Neutral	Neutral	Neutral	Neutral	Neutral	Neutral	Neutral	Neutral	Neutral	Neutral	Neutral	Neutral	Neutral	Neutral	Neutral	Neutral	Neutral	Neutral	Neutral	Neutral	Neutral	Neutral	Neutral
TCGA-A2-A0SV-01A-11R-A084-07	LumB	non-HER2A	Neutral	Neutral	Neutral	Neutral	Neutral	Neutral	Neutral	Amp	Neutral	Neutral	Neutral	Neutral	Neutral	Neutral	Neutral	Neutral	Neutral	Neutral	Neutral	Neutral	Neutral	Neutral	Neutral	Neutral	Del	Neutral	Neutral	Neutral
TCGA-A2-A0SW-01A-11R-A084-07	LumB	non-HER2A	Neutral	Neutral	Neutral	Neutral	Neutral	Neutral	Neutral	Neutral	Neutral	Neutral	Neutral	Neutral	Neutral	Neutral	Neutral	Neutral	Neutral	Neutral	Neutral	Neutral	Neutral	Neutral	Neutral	Neutral	Neutral	Del	Neutral	Del
TCGA-A2-A0SX-01A-12R-A084-07	Basal	non-HER2A	Neutral	Neutral	Neutral	Neutral	Amp	Neutral	Neutral	Neutral	Neutral	Neutral	Neutral	Neutral	Neutral	Neutral	Neutral	Neutral	Neutral	Neutral	Neutral	Amp	Amp	Amp	Amp	Neutral	Neutral	Neutral	Neutral	Neutral
TCGA-A2-A0SY-01A-31R-A084-07	LumA	HER2A	Neutral	Neutral	Neutral	Neutral	Neutral	Neutral	Neutral	Neutral	Neutral	Neutral	Neutral	Neutral	Neutral	Neutral	Neutral	Neutral	Neutral	Neutral	Neutral	Neutral	Neutral	Neutral	Neutral	Neutral	Neutral	Neutral	Del	Neutral
TCGA-A2-A0T0-01A-22R-A084-07	Basal	non-HER2A	Neutral	Neutral	Neutral	Neutral	Neutral	Neutral	Neutral	Neutral	Neutral	Neutral	Neutral	Neutral	Neutral	Neutral	Neutral	Neutral	Neutral	Neutral	Neutral	Neutral	Neutral	Neutral	Neutral	Neutral	Del	Neutral	Neutral	Neutral
TCGA-A2-A0T2-01A-11R-A084-07	Basal	non-HER2A	Neutral	Neutral	Neutral	Neutral	Neutral	Neutral	Neutral	Neutral	Neutral	Neutral	Neutral	Neutral	Neutral	Neutral	Neutral	Neutral	Neutral	Neutral	Neutral	Neutral	Neutral	Neutral	Neutral	Neutral	Del	Neutral	Neutral	Neutral
TCGA-A2-A0T3-01A-21R-A115-07	LumB	non-HER2A	Neutral	Neutral	Neutral	Neutral	Neutral	Neutral	Neutral	Amp	Neutral	Neutral	Neutral	Neutral	Neutral	Neutral	Neutral	Amp	Neutral	Neutral	Neutral	Amp	Amp	Amp	Amp	Neutral	Neutral	Neutral	Neutral	Neutral
TCGA-A2-A0T4-01A-31R-A084-07	LumA	non-HER2A	Neutral	Neutral	Neutral	Neutral	Neutral	Neutral	Neutral	Neutral	Neutral	Neutral	Neutral	Neutral	Neutral	Neutral	Neutral	Amp	Neutral	Neutral	Neutral	Neutral	Neutral	Neutral	Neutral	Neutral	Neutral	Neutral	Neutral	Neutral
TCGA-A2-A0T5-01A-21R-A084-07	LumA	non-HER2A	Neutral	Neutral	Neutral	Neutral	Neutral	Neutral	Neutral	Neutral	Neutral	Neutral	Neutral	Neutral	Neutral	Neutral	Neutral	Neutral	Neutral	Neutral	Neutral	Neutral	Neutral	Neutral	Neutral	Neutral	Neutral	Neutral	Neutral	Neutral
TCGA-A2-A0T6-01A-11R-A084-07	LumA	non-HER2A	Neutral	Neutral	Neutral	Neutral	Neutral	Neutral	Neutral	Neutral	Neutral	Neutral	Neutral	Neutral	Neutral	Neutral	Neutral	Neutral	Neutral	Neutral	Neutral	Neutral	Neutral	Neutral	Neutral	Neutral	Neutral	Neutral	Neutral	Neutral
TCGA-A2-A0T7-01A-21R-A084-07	LumA	non-HER2A	Neutral	Neutral	Neutral	Neutral	Neutral	Neutral	Neutral	Neutral	Neutral	Neutral	Neutral	Neutral	Neutral	Neutral	Neutral	Neutral	Neutral	Neutral	Neutral	Neutral	Neutral	Neutral	Neutral	Neutral	Neutral	Neutral	Neutral	Neutral
TCGA-A2-A0YC-01A-11R-A109-07	LumA	non-HER2A	Neutral	Neutral	Neutral	Neutral	Neutral	Neutral	Neutral	Neutral	Neutral	Neutral	Neutral	Neutral	Neutral	Neutral	Neutral	Neutral	Neutral	Neutral	Neutral	Neutral	Neutral	Neutral	Neutral	Neutral	Neutral	Neutral	Del	Neutral
TCGA-A2-A0YD-01A-11R-A109-07	LumA	non-HER2A	Neutral	Neutral	Neutral	Neutral	Neutral	Neutral	Neutral	Neutral	Neutral	Neutral	Neutral	Neutral	Neutral	Neutral	Neutral	Neutral	Neutral	Neutral	Neutral	Neutral	Neutral	Neutral	Neutral	Neutral	Neutral	Neutral	Neutral	Neutral
TCGA-A2-A0YE-01A-11R-A109-07	Basal	non-HER2A	Neutral	Neutral	Neutral	Amp	Neutral	Neutral	Neutral	Neutral	Neutral	Neutral	Neutral	Neutral	Neutral	Neutral	Neutral	Neutral	Neutral	Neutral	Neutral	Neutral	Neutral	Neutral	Neutral	Neutral	Del	Neutral	Neutral	Neutral
TCGA-A2-A0YF-01A-21R-A109-07	LumA	non-HER2A	Neutral	Neutral	Neutral	Neutral	Neutral	Neutral	Neutral	Neutral	Neutral	Neutral	Neutral	Neutral	Neutral	Neutral	Neutral	Amp	Neutral	Neutral	Neutral	Neutral	Neutral	Neutral	Neutral	Neutral	Neutral	Neutral	Neutral	Neutral
TCGA-A2-A0YG-01A-21R-A109-07	LumB	HER2A	Neutral	Neutral	Neutral	Neutral	Neutral	Neutral	Neutral	Neutral	Neutral	Neutral	Neutral	Neutral	Neutral	Neutral	Neutral	Neutral	Neutral	Neutral	Neutral	Neutral	Neutral	Neutral	Neutral	Neutral	Neutral	Neutral	Neutral	Neutral
TCGA-A2-A0YH-01A-11R-A109-07	LumB	non-HER2A	Neutral	Neutral	Neutral	Neutral	Neutral	Neutral	Neutral	Neutral	Neutral	Neutral	Neutral	Neutral	Amp	Neutral	Neutral	Neutral	Neutral	Neutral	Neutral	Neutral	Neutral	Neutral	Neutral	Neutral	Neutral	Neutral	Neutral	Neutral
TCGA-A2-A0YI-01A-31R-A10J-07	LumA	non-HER2A	Neutral	Neutral	Neutral	Neutral	Neutral	Neutral	Neutral	Neutral	Neutral	Neutral	Neutral	Neutral	Neutral	Neutral	Neutral	Neutral	Neutral	Neutral	Neutral	Neutral	Neutral	Neutral	Neutral	Neutral	Neutral	Neutral	Neutral	Neutral
TCGA-A2-A0YJ-01A-11R-A109-07	Basal	HER2A	Neutral	Neutral	Neutral	Neutral	Neutral	Neutral	Neutral	Neutral	Neutral	Neutral	Neutral	Neutral	Neutral	Neutral	Neutral	Neutral	Neutral	Neutral	Neutral	Neutral	Neutral	Neutral	Neutral	Neutral	Neutral	Neutral	Neutral	Neutral
TCGA-A2-A0YL-01A-21R-A109-07	LumA	non-HER2A	Neutral	Neutral	Neutral	Neutral	Neutral	Neutral	Neutral	Neutral	Neutral	Neutral	Neutral	Neutral	Neutral	Neutral	Neutral	Neutral	Neutral	Neutral	Neutral	Neutral	Neutral	Neutral	Neutral	Neutral	Neutral	Neutral	Neutral	Neutral
TCGA-A2-A0YM-01A-11R-A109-07	Basal	non-HER2A	Neutral	Neutral	Neutral	Neutral	Neutral	Neutral	Neutral	Neutral	Neutral	Neutral	Neutral	Neutral	Neutral	Neutral	Neutral	Neutral	Neutral	Neutral	Neutral	Neutral	Neutral	Neutral	Neutral	Neutral	Neutral	Neutral	Neutral	Neutral
TCGA-A2-A0YT-01A-11R-A109-07	LumB	non-HER2A	Neutral	Neutral	Neutral	Neutral	Neutral	Neutral	Neutral	Neutral	Neutral	Neutral	Neutral	Neutral	Neutral	Neutral	Neutral	Amp	Amp	Amp	Neutral	Neutral	Neutral	Neutral	Neutral	Neutral	Neutral	Neutral	Neutral	Neutral
TCGA-A2-A1FV-01A-11R-A13Q-07	LumA	non-HER2A	Neutral	Neutral	Neutral	Neutral	Neutral	Neutral	Neutral	Neutral	Neutral	Neutral	Amp	Neutral	Amp	Neutral	Neutral	Neutral	Neutral	Neutral	Neutral	Neutral	Neutral	Neutral	Neutral	Neutral	Neutral	Del	Del	Neutral
TCGA-A2-A1FW-01A-11R-A13Q-07	LumB	non-HER2A	Neutral	Neutral	Neutral	Neutral	Neutral	Neutral	Neutral	Neutral	Neutral	Neutral	Neutral	Neutral	Amp	Neutral	Neutral	Amp	Neutral	Neutral	Neutral	Neutral	Neutral	Neutral	Neutral	Neutral	Neutral	Neutral	Neutral	Del
TCGA-A2-A1FX-01A-11R-A13Q-07	LumB	non-HER2A	Neutral	Neutral	Neutral	Neutral	Neutral	Neutral	Neutral	Neutral	Amp	Neutral	Neutral	Neutral	Neutral	Neutral	Neutral	Amp	Neutral	Neutral	Neutral	Neutral	Neutral	Neutral	Neutral	Neutral	Neutral	Neutral	Neutral	Neutral
TCGA-A2-A1FZ-01A-51R-A14D-07	LumA	non-HER2A	Neutral	Neutral	Neutral	Neutral	Neutral	Neutral	Neutral	Neutral	Neutral	Neutral	Neutral	Neutral	Neutral	Neutral	Neutral	Neutral	Neutral	Neutral	Neutral	Neutral	Neutral	Neutral	Neutral	Neutral	Neutral	Neutral	Neutral	Neutral
TCGA-A2-A1G0-01A-11R-A13Q-07	LumA	non-HER2A	Neutral	Neutral	Neutral	Neutral	Neutral	Neutral	Neutral	Neutral	Neutral	Neutral	Neutral	Neutral	Neutral	Neutral	Neutral	Neutral	Neutral	Neutral	Neutral	Neutral	Neutral	Neutral	Neutral	Neutral	Neutral	Neutral	Neutral	Neutral
TCGA-A2-A1G1-01A-21R-A13Q-07	Basal	HER2A	Neutral	Neutral	Neutral	Neutral	Neutral	Neutral	Neutral	Neutral	Neutral	Neutral	Neutral	Neutral	Neutral	Neutral	Neutral	Neutral	Neutral	Neutral	Neutral	Neutral	Neutral	Amp	Neutral	Neutral	Neutral	Neutral	Neutral	Neutral
TCGA-A2-A1G4-01A-11R-A13Q-07	LumB	non-HER2A	Neutral	Neutral	Neutral	Neutral	Neutral	Neutral	Neutral	Neutral	Neutral	Neutral	Neutral	Neutral	Neutral	Neutral	Neutral	Amp	Neutral	Neutral	Neutral	Neutral	Neutral	Neutral	Neutral	Neutral	Neutral	Neutral	Del	Neutral
TCGA-A2-A259-01A-11R-A16F-07	LumA	non-HER2A	Neutral	Neutral	Neutral	Neutral	Neutral	Neutral	Neutral	Neutral	Neutral	Neutral	Neutral	Neutral	Neutral	Neutral	Neutral	Neutral	Neutral	Neutral	Neutral	Neutral	Neutral	Neutral	Neutral	Neutral	Neutral	Neutral	Neutral	Neutral
TCGA-A2-A25C-01A-11R-A169-07	LumB	non-HER2A	Neutral	Neutral	Neutral	Neutral	Neutral	Neutral	Neutral	Neutral	Neutral	Neutral	Neutral	Neutral	Neutral	Neutral	Neutral	Neutral	Neutral	Neutral	Neutral	Neutral	Neutral	Neutral	Neutral	Del	Neutral	Neutral	Neutral	Neutral
TCGA-A2-A25D-01A-12R-A16F-07	LumA	non-HER2A	Neutral	Neutral	Neutral	Neutral	Neutral	Neutral	Neutral	Neutral	Neutral	Neutral	Neutral	Neutral	Neutral	Neutral	Neutral	Neutral	Neutral	Neutral	Neutral	Neutral	Neutral	Neutral	Neutral	Neutral	Neutral	Neutral	Neutral	Neutral
TCGA-A2-A25E-01A-11R-A169-07	LumB	non-HER2A	Neutral	Neutral	Neutral	Neutral	Neutral	Neutral	Neutral	Neutral	Neutral	Neutral	Neutral	Neutral	Neutral	Neutral	Neutral	Neutral	Neutral	Neutral	Neutral	Neutral	Neutral	Neutral	Neutral	Neutral	Neutral	Del	Neutral	Neutral
TCGA-A2-A25F-01A-11R-A169-07	Basal	non-HER2A	Neutral	Neutral	Neutral	Neutral	Neutral	Neutral	Neutral	Neutral	Neutral	Neutral	Neutral	Neutral	Neutral	Neutral	Neutral	Neutral	Neutral	Neutral	Neutral	Neutral	Neutral	Neutral	Neutral	Neutral	Neutral	Neutral	Neutral	Neutral
TCGA-A2-A3KD-01A-12R-A213-07	LumA	non-HER2A	Neutral	Neutral	Neutral	Neutral	Neutral	Neutral	Neutral	Neutral	Neutral	Neutral	Neutral	Neutral	Neutral	Neutral	Neutral	Neutral	Neutral	Neutral	Neutral	Neutral	Neutral	Neutral	Neutral	Neutral	Neutral	Neutral	Del	Neutral
TCGA-A7-A0CD-01A-11R-A00Z-07	LumA	non-HER2A	Neutral	Neutral	Neutral	Neutral	Neutral	Neutral	Neutral	Neutral	Amp	Neutral	Neutral	Neutral	Neutral	Neutral	Neutral	Neutral	Neutral	Neutral	Neutral	Neutral	Neutral	Neutral	Neutral	Neutral	Neutral	Del	Del	Neutral
TCGA-A7-A0CE-01A-11R-A00Z-07	Basal	non-HER2A	Neutral	Neutral	Neutral	Neutral	Neutral	Neutral	Neutral	Neutral	Neutral	Neutral	Neutral	Neutral	Neutral	Neutral	Neutral	Neutral	Neutral	Neutral	Neutral	Neutral	Neutral	Neutral	Neutral	Neutral	Neutral	Del	Neutral	Neutral
TCGA-A7-A0CG-01A-12R-A056-07	LumA	non-HER2A	Neutral	Neutral	Neutral	Neutral	Neutral	Neutral	Neutral	Neutral	Neutral	Neutral	Neutral	Neutral	Neutral	Neutral	Neutral	Neutral	Neutral	Neutral	Neutral	Neutral	Neutral	Neutral	Neutral	Neutral	Neutral	Neutral	Neutral	Neutral
TCGA-A7-A0CH-01A-21R-A00Z-07	LumA	non-HER2A	Neutral	Neutral	Neutral	Neutral	Neutral	Neutral	Neutral	Neutral	Neutral	Neutral	Neutral	Neutral	Neutral	Neutral	Neutral	Neutral	Neutral	Neutral	Neutral	Neutral	Neutral	Neutral	Neutral	Neutral	Neutral	Neutral	Neutral	Neutral
TCGA-A7-A0CJ-01A-21R-A00Z-07	LumB	non-HER2A	Neutral	Neutral	Neutral	Neutral	Neutral	Neutral	Neutral	Neutral	Neutral	Neutral	Neutral	Neutral	Amp	Neutral	Neutral	Neutral	Neutral	Neutral	Neutral	Neutral	Neutral	Neutral	Neutral	Neutral	Del	Neutral	Del	Neutral
TCGA-A7-A0D9-01A-31R-A056-07	LumA	non-HER2A	Neutral	Neutral	Neutral	Neutral	Neutral	Neutral	Neutral	Neutral	Neutral	Neutral	Neutral	Neutral	Neutral	Neutral	Neutral	Neutral	Neutral	Neutral	Neutral	Neutral	Neutral	Neutral	Neutral	Neutral	Neutral	Neutral	Del	Neutral
TCGA-A7-A0DA-01A-31R-A115-07	Basal	non-HER2A	Neutral	Neutral	Neutral	Neutral	Neutral	Neutral	Neutral	Neutral	Amp	Neutral	Neutral	Neutral	Neutral	Amp	Neutral	Neutral	Neutral	Neutral	Neutral	Neutral	Neutral	Neutral	Neutral	Neutral	Neutral	Neutral	Neutral	Neutral
TCGA-A7-A0DB-01A-11R-A00Z-07	LumA	non-HER2A	Neutral	Neutral	Neutral	Neutral	Neutral	Neutral	Neutral	Neutral	Neutral	Neutral	Neutral	Neutral	Neutral	Neutral	Neutral	Neutral	Neutral	Neutral	Neutral	Neutral	Neutral	Neutral	Neutral	Neutral	Neutral	Neutral	Neutral	Neutral
TCGA-A7-A13D-01A-13R-A12P-07	Basal	HER2A	Neutral	Neutral	Neutral	Neutral	Neutral	Neutral	Neutral	Neutral	Neutral	Neutral	Neutral	Neutral	Neutral	Neutral	Neutral	Neutral	Neutral	Neutral	Neutral	Neutral	Neutral	Amp	Amp	Neutral	Neutral	Neutral	Neutral	Neutral
TCGA-A7-A13E-01A-11R-A12P-07	Basal	non-HER2A	Neutral	Neutral	Amp	Neutral	Neutral	Neutral	Neutral	Neutral	Neutral	Neutral	Neutral	Neutral	Neutral	Amp	Neutral	Neutral	Neutral	Neutral	Neutral	Amp	Neutral	Neutral	Neutral	Neutral	Neutral	Neutral	Neutral	Neutral
TCGA-A7-A13F-01A-11R-A12P-07	LumB	non-HER2A	Neutral	Neutral	Neutral	Neutral	Neutral	Neutral	Neutral	Neutral	Neutral	Neutral	Neutral	Neutral	Neutral	Neutral	Neutral	Neutral	Neutral	Neutral	Neutral	Neutral	Neutral	Neutral	Neutral	Neutral	Neutral	Neutral	Neutral	Neutral
TCGA-A7-A13G-01A-11R-A13Q-07	LumA	non-HER2A	Neutral	Neutral	Neutral	Neutral	Neutral	Neutral	Neutral	Neutral	Neutral	Neutral	Neutral	Neutral	Neutral	Neutral	Neutral	Neutral	Neutral	Neutral	Neutral	Neutral	Neutral	Neutral	Neutral	Neutral	Neutral	Neutral	Neutral	Neutral
TCGA-A7-A26F-01A-21R-A169-07	Basal	non-HER2A	Amp	Amp	Neutral	Neutral	Neutral	Neutral	Neutral	Neutral	Neutral	Neutral	Amp	Neutral	Neutral	Neutral	Neutral	Neutral	Neutral	Neutral	Neutral	Neutral	Neutral	Neutral	Neutral	Neutral	Neutral	Neutral	Neutral	Neutral
TCGA-A7-A26G-01A-21R-A169-07	Basal	non-HER2A	Neutral	Neutral	Neutral	Neutral	Neutral	Neutral	Neutral	Neutral	Neutral	Neutral	Neutral	Neutral	Neutral	Neutral	Neutral	Neutral	Neutral	Neutral	Neutral	Neutral	Neutral	Neutral	Neutral	Neutral	Neutral	Neutral	Neutral	Neutral
TCGA-A7-A26H-01A-11R-A169-07	LumA	non-HER2A	Neutral	Neutral	Neutral	Neutral	Neutral	Neutral	Neutral	Neutral	Neutral	Neutral	Neutral	Neutral	Neutral	Neutral	Neutral	Neutral	Neutral	Neutral	Neutral	Neutral	Neutral	Neutral	Neutral	Neutral	Neutral	Neutral	Del	Neutral
TCGA-A7-A26I-01A-11R-A169-07	Basal	non-HER2A	Neutral	Neutral	Neutral	Neutral	Neutral	Neutral	Neutral	Neutral	Neutral	Neutral	Neutral	Neutral	Neutral	Neutral	Neutral	Neutral	Neutral	Neutral	Neutral	Neutral	Neutral	Amp	Amp	Neutral	Neutral	Neutral	Neutral	Neutral
TCGA-A7-A3IZ-01A-11R-A213-07	LumA	non-HER2A	Neutral	Neutral	Neutral	Neutral	Neutral	Neutral	Neutral	Neutral	Neutral	Neutral	Neutral	Neutral	Neutral	Neutral	Neutral	Amp	Neutral	Neutral	Neutral	Neutral	Neutral	Neutral	Neutral	Neutral	Neutral	Neutral	Neutral	Neutral
TCGA-A7-A3J0-01A-11R-A213-07	LumA	non-HER2A	Neutral	Neutral	Neutral	Neutral	Neutral	Neutral	Neutral	Neutral	Neutral	Neutral	Neutral	Neutral	Neutral	Neutral	Neutral	Neutral	Neutral	Neutral	Neutral	Neutral	Neutral	Neutral	Neutral	Neutral	Neutral	Neutral	Neutral	Neutral
TCGA-A7-A3J1-01A-11R-A213-07	LumA	non-HER2A	Neutral	Neutral	Neutral	Neutral	Neutral	Neutral	Neutral	Neutral	Neutral	Neutral	Neutral	Neutral	Neutral	Neutral	Neutral	Neutral	Neutral	Neutral	Neutral	Neutral	Neutral	Neutral	Neutral	Neutral	Neutral	Neutral	Neutral	Neutral
TCGA-A8-A06N-01A-11R-A00Z-07	LumB	non-HER2A	Neutral	Neutral	Neutral	Neutral	Neutral	Neutral	Neutral	Neutral	Neutral	Neutral	Neutral	Neutral	Neutral	Neutral	Neutral	Neutral	Neutral	Neutral	Neutral	Neutral	Neutral	Neutral	Neutral	Neutral	Neutral	Neutral	Neutral	Neutral
TCGA-A8-A06O-01A-11R-A00Z-07	LumB	non-HER2A	Neutral	Neutral	Neutral	Neutral	Neutral	Neutral	Neutral	Neutral	Neutral	Neutral	Neutral	Neutral	Neutral	Neutral	Neutral	Amp	Neutral	Neutral	Neutral	Neutral	Neutral	Neutral	Neutral	Neutral	Neutral	Neutral	Neutral	Neutral
TCGA-A8-A06P-01A-11R-A00Z-07	LumA	non-HER2A	Neutral	Neutral	Neutral	Neutral	Neutral	Neutral	Neutral	Neutral	Neutral	Neutral	Neutral	Neutral	Neutral	Neutral	Neutral	Neutral	Neutral	Neutral	Neutral	Neutral	Neutral	Neutral	Neutral	Neutral	Neutral	Neutral	Neutral	Neutral
TCGA-A8-A06R-01A-11R-A00Z-07	LumB	non-HER2A	Neutral	Amp	Neutral	Neutral	Neutral	Neutral	Neutral	Neutral	Neutral	Neutral	Neutral	Amp	Neutral	Neutral	Neutral	Neutral	Neutral	Neutral	Amp	Neutral	Neutral	Neutral	Neutral	Neutral	Neutral	Neutral	Neutral	Neutral
TCGA-A8-A06T-01A-11R-A00Z-07	LumA	non-HER2A	Neutral	Neutral	Neutral	Neutral	Neutral	Neutral	Neutral	Neutral	Neutral	Amp	Neutral	Neutral	Neutral	Neutral	Neutral	Neutral	Neutral	Neutral	Neutral	Neutral	Neutral	Neutral	Neutral	Neutral	Neutral	Del	Neutral	Neutral
TCGA-A8-A06U-01A-11R-A00Z-07	LumA	non-HER2A	Neutral	Neutral	Neutral	Neutral	Amp	Neutral	Neutral	Neutral	Neutral	Neutral	Neutral	Neutral	Neutral	Neutral	Neutral	Amp	Neutral	Neutral	Neutral	Neutral	Neutral	Neutral	Neutral	Neutral	Neutral	Del	Neutral	Neutral
TCGA-A8-A06X-01A-21R-A00Z-07	LumB	non-HER2A	Neutral	Neutral	Neutral	Neutral	Neutral	Neutral	Neutral	Neutral	Neutral	Neutral	Neutral	Neutral	Neutral	Neutral	Neutral	Neutral	Neutral	Neutral	Neutral	Neutral	Neutral	Neutral	Neutral	Neutral	Neutral	Neutral	Del	Neutral
TCGA-A8-A06Y-01A-21R-A00Z-07	LumA	non-HER2A	Neutral	Neutral	Neutral	Neutral	Neutral	Neutral	Neutral	Neutral	Neutral	Neutral	Neutral	Neutral	Neutral	Neutral	Neutral	Neutral	Neutral	Neutral	Neutral	Neutral	Neutral	Neutral	Neutral	Neutral	Neutral	Neutral	Neutral	Neutral
TCGA-A8-A06Z-01A-11R-A00Z-07	LumB	non-HER2A	Neutral	Neutral	Neutral	Neutral	Neutral	Neutral	Neutral	Neutral	Neutral	Neutral	Neutral	Neutral	Neutral	Neutral	Neutral	Neutral	Neutral	Neutral	Neutral	Neutral	Neutral	Neutral	Neutral	Neutral	Neutral	Neutral	Del	Neutral
TCGA-A8-A075-01A-11R-A084-07	LumB	non-HER2A	Neutral	Neutral	Neutral	Neutral	Neutral	Neutral	Neutral	Neutral	Neutral	Neutral	Neutral	Neutral	Neutral	Neutral	Neutral	Neutral	Neutral	Neutral	Neutral	Neutral	Neutral	Neutral	Neutral	Del	Neutral	Neutral	Neutral	Neutral
TCGA-A8-A076-01A-21R-A00Z-07	LumB	HER2A	Neutral	Neutral	Neutral	Neutral	Neutral	Neutral	Neutral	Neutral	Neutral	Neutral	Neutral	Neutral	Neutral	Neutral	Neutral	Neutral	Neutral	Neutral	Neutral	Neutral	Neutral	Neutral	Neutral	Neutral	Neutral	Neutral	Neutral	Neutral
TCGA-A8-A079-01A-21R-A00Z-07	LumB	non-HER2A	Neutral	Neutral	Neutral	Neutral	Neutral	Neutral	Neutral	Neutral	Neutral	Neutral	Neutral	Neutral	Neutral	Neutral	Neutral	Amp	Neutral	Neutral	Neutral	Neutral	Neutral	Neutral	Neutral	Neutral	Neutral	Neutral	Neutral	Neutral
TCGA-A8-A07B-01A-11R-A00Z-07	LumB	HER2A	Neutral	Neutral	Neutral	Neutral	Neutral	Neutral	Neutral	Neutral	Neutral	Neutral	Neutral	Neutral	Neutral	Neutral	Neutral	Amp	Neutral	Neutral	Neutral	Neutral	Neutral	Neutral	Neutral	Neutral	Neutral	Neutral	Neutral	Neutral
TCGA-A8-A07E-01A-11R-A034-07	LumA	non-HER2A	Neutral	Neutral	Neutral	Neutral	Neutral	Neutral	Neutral	Neutral	Neutral	Neutral	Neutral	Neutral	Neutral	Neutral	Neutral	Amp	Neutral	Neutral	Neutral	Neutral	Neutral	Neutral	Neutral	Del	Neutral	Neutral	Neutral	Neutral
TCGA-A8-A07F-01A-11R-A00Z-07	LumA	non-HER2A	Neutral	Neutral	Neutral	Neutral	Neutral	Neutral	Neutral	Neutral	Neutral	Neutral	Neutral	Neutral	Neutral	Neutral	Neutral	Neutral	Neutral	Neutral	Neutral	Neutral	Neutral	Neutral	Neutral	Neutral	Neutral	Neutral	Neutral	Neutral
TCGA-A8-A07G-01A-11R-A034-07	LumA	non-HER2A	Neutral	Neutral	Neutral	Neutral	Amp	Neutral	Neutral	Neutral	Neutral	Neutral	Neutral	Neutral	Neutral	Neutral	Neutral	Neutral	Neutral	Neutral	Neutral	Neutral	Neutral	Neutral	Neutral	Neutral	Neutral	Neutral	Neutral	Neutral
TCGA-A8-A07I-01A-11R-A00Z-07	HER2E	HER2A	Neutral	Neutral	Neutral	Neutral	Neutral	Neutral	Neutral	Neutral	Neutral	Neutral	Neutral	Neutral	Neutral	Neutral	Neutral	Neutral	Neutral	Neutral	Neutral	Neutral	Neutral	Neutral	Neutral	Neutral	Neutral	Del	Del	Del
TCGA-A8-A07J-01A-11R-A00Z-07	LumA	non-HER2A	Neutral	Neutral	Neutral	Neutral	Amp	Neutral	Neutral	Neutral	Neutral	Neutral	Neutral	Neutral	Neutral	Neutral	Neutral	Neutral	Neutral	Neutral	Neutral	Neutral	Neutral	Neutral	Neutral	Neutral	Neutral	Neutral	Neutral	Neutral
TCGA-A8-A07L-01A-11R-A00Z-07	LumB	non-HER2A	Neutral	Neutral	Neutral	Neutral	Neutral	Neutral	Neutral	Neutral	Neutral	Neutral	Neutral	Neutral	Neutral	Neutral	Neutral	Neutral	Neutral	Neutral	Neutral	Neutral	Neutral	Neutral	Neutral	Neutral	Neutral	Del	Neutral	Neutral
TCGA-A8-A07O-01A-11R-A00Z-07	Basal	non-HER2A	Neutral	Neutral	Neutral	Neutral	Neutral	Neutral	Neutral	Neutral	Neutral	Neutral	Neutral	Neutral	Neutral	Neutral	Neutral	Neutral	Neutral	Neutral	Neutral	Neutral	Neutral	Neutral	Neutral	Neutral	Neutral	Neutral	Neutral	Neutral
TCGA-A8-A07P-01A-11R-A00Z-07	LumA	HER2A	Neutral	Neutral	Neutral	Neutral	Neutral	Neutral	Neutral	Neutral	Neutral	Neutral	Neutral	Neutral	Neutral	Neutral	Neutral	Neutral	Neutral	Neutral	Neutral	Neutral	Neutral	Neutral	Neutral	Neutral	Neutral	Del	Neutral	Neutral
TCGA-A8-A07R-01A-21R-A034-07	Basal	non-HER2A	Neutral	Neutral	Neutral	Neutral	Amp	Neutral	Neutral	Neutral	Neutral	Neutral	Neutral	Neutral	Neutral	Neutral	Neutral	Neutral	Neutral	Neutral	Neutral	Neutral	Neutral	Neutral	Neutral	Neutral	Neutral	Neutral	Neutral	Neutral
TCGA-A8-A07S-01A-11R-A034-07	LumB	non-HER2A	Neutral	Neutral	Neutral	Neutral	Neutral	Neutral	Neutral	Neutral	Neutral	Neutral	Neutral	Neutral	Neutral	Neutral	Neutral	Neutral	Neutral	Neutral	Neutral	Neutral	Neutral	Neutral	Neutral	Neutral	Neutral	Neutral	Neutral	Neutral
TCGA-A8-A07U-01A-11R-A034-07	Basal	non-HER2A	Neutral	Neutral	Neutral	Neutral	Neutral	Neutral	Neutral	Neutral	Neutral	Neutral	Neutral	Neutral	Neutral	Neutral	Neutral	Neutral	Neutral	Neutral	Neutral	Neutral	Neutral	Amp	Amp	Neutral	Neutral	Neutral	Neutral	Neutral
TCGA-A8-A07W-01A-11R-A00Z-07	LumB	non-HER2A	Neutral	Neutral	Neutral	Neutral	Neutral	Neutral	Neutral	Neutral	Neutral	Neutral	Neutral	Neutral	Neutral	Neutral	Neutral	Amp	Neutral	Neutral	Neutral	Neutral	Neutral	Neutral	Neutral	Neutral	Neutral	Neutral	Del	Neutral
TCGA-A8-A081-01A-11R-A00Z-07	LumB	non-HER2A	Neutral	Neutral	Neutral	Neutral	Amp	Neutral	Neutral	Neutral	Neutral	Neutral	Neutral	Neutral	Neutral	Neutral	Neutral	Amp	Neutral	Neutral	Neutral	Neutral	Neutral	Neutral	Neutral	Neutral	Neutral	Neutral	Neutral	Neutral
TCGA-A8-A082-01A-11R-A00Z-07	LumB	non-HER2A	Neutral	Neutral	Neutral	Neutral	Neutral	Neutral	Neutral	Neutral	Neutral	Neutral	Neutral	Neutral	Neutral	Neutral	Neutral	Amp	Neutral	Neutral	Neutral	Neutral	Neutral	Neutral	Neutral	Neutral	Neutral	Neutral	Neutral	Neutral
TCGA-A8-A083-01A-21R-A00Z-07	LumA	non-HER2A	Neutral	Neutral	Neutral	Neutral	Neutral	Neutral	Neutral	Neutral	Neutral	Neutral	Neutral	Neutral	Neutral	Neutral	Neutral	Neutral	Neutral	Neutral	Neutral	Neutral	Neutral	Neutral	Neutral	Neutral	Neutral	Neutral	Neutral	Neutral
TCGA-A8-A084-01A-21R-A00Z-07	LumB	non-HER2A	Neutral	Neutral	Neutral	Neutral	Neutral	Neutral	Neutral	Neutral	Neutral	Neutral	Neutral	Neutral	Neutral	Neutral	Amp	Neutral	Neutral	Neutral	Amp	Neutral	Neutral	Neutral	Neutral	Del	Del	Neutral	Del	Del
TCGA-A8-A085-01A-11R-A00Z-07	LumB	non-HER2A	Neutral	Neutral	Neutral	Neutral	Neutral	Neutral	Neutral	Neutral	Neutral	Neutral	Neutral	Neutral	Neutral	Neutral	Neutral	Neutral	Neutral	Neutral	Neutral	Amp	Amp	Neutral	Neutral	Neutral	Neutral	Del	Del	Neutral
TCGA-A8-A086-01A-11R-A00Z-07	LumA	non-HER2A	Neutral	Neutral	Neutral	Neutral	Neutral	Neutral	Neutral	Neutral	Neutral	Neutral	Neutral	Neutral	Neutral	Neutral	Neutral	Amp	Neutral	Neutral	Neutral	Neutral	Neutral	Neutral	Neutral	Neutral	Neutral	Del	Del	Neutral
TCGA-A8-A08B-01A-11R-A00Z-07	HER2E	HER2A	Neutral	Neutral	Neutral	Neutral	Neutral	Neutral	Neutral	Neutral	Neutral	Neutral	Neutral	Neutral	Neutral	Neutral	Neutral	Neutral	Neutral	Neutral	Neutral	Neutral	Neutral	Neutral	Neutral	Neutral	Neutral	Neutral	Neutral	Neutral
TCGA-A8-A08C-01A-11R-A00Z-07	LumA	non-HER2A	Neutral	Neutral	Neutral	Neutral	Neutral	Neutral	Neutral	Neutral	Neutral	Neutral	Neutral	Neutral	Neutral	Neutral	Neutral	Neutral	Neutral	Neutral	Neutral	Neutral	Neutral	Neutral	Neutral	Neutral	Neutral	Neutral	Neutral	Neutral
TCGA-A8-A08F-01A-11R-A00Z-07	LumB	non-HER2A	Neutral	Neutral	Neutral	Neutral	Neutral	Neutral	Neutral	Neutral	Neutral	Neutral	Neutral	Neutral	Neutral	Neutral	Neutral	Neutral	Neutral	Neutral	Neutral	Neutral	Neutral	Neutral	Neutral	Neutral	Neutral	Del	Neutral	Neutral
TCGA-A8-A08G-01A-11R-A00Z-07	LumB	non-HER2A	Neutral	Neutral	Neutral	Neutral	Neutral	Neutral	Neutral	Neutral	Neutral	Neutral	Neutral	Neutral	Neutral	Neutral	Neutral	Amp	Neutral	Neutral	Neutral	Neutral	Neutral	Neutral	Neutral	Neutral	Neutral	Neutral	Del	Neutral
TCGA-A8-A08I-01A-11R-A00Z-07	LumB	non-HER2A	Neutral	Neutral	Neutral	Neutral	Neutral	Neutral	Neutral	Neutral	Neutral	Neutral	Neutral	Neutral	Neutral	Neutral	Neutral	Neutral	Neutral	Neutral	Neutral	Neutral	Neutral	Neutral	Neutral	Neutral	Neutral	Neutral	Del	Neutral
TCGA-A8-A08J-01A-11R-A00Z-07	HER2E	HER2A	Neutral	Neutral	Neutral	Neutral	Neutral	Neutral	Neutral	Neutral	Neutral	Neutral	Neutral	Neutral	Neutral	Neutral	Neutral	Amp	Neutral	Neutral	Neutral	Neutral	Neutral	Neutral	Neutral	Neutral	Neutral	Neutral	Neutral	Neutral
TCGA-A8-A08L-01A-11R-A00Z-07	HER2E	non-HER2A	Neutral	Neutral	Neutral	Amp	Amp	Neutral	Neutral	Neutral	Neutral	Neutral	Neutral	Neutral	Neutral	Neutral	Neutral	Neutral	Neutral	Neutral	Neutral	Neutral	Neutral	Neutral	Neutral	Del	Neutral	Neutral	Neutral	Neutral
TCGA-A8-A08O-01A-21R-A056-07	LumA	non-HER2A	Neutral	Neutral	Neutral	Neutral	Neutral	Neutral	Neutral	Neutral	Neutral	Neutral	Neutral	Neutral	Neutral	Neutral	Neutral	Neutral	Neutral	Neutral	Neutral	Neutral	Neutral	Amp	Neutral	Neutral	Neutral	Del	Del	Neutral
TCGA-A8-A08P-01A-11R-A00Z-07	LumB	HER2A	Neutral	Neutral	Neutral	Neutral	Amp	Neutral	Neutral	Neutral	Neutral	Neutral	Neutral	Neutral	Neutral	Neutral	Neutral	Amp	Neutral	Neutral	Neutral	Neutral	Amp	Neutral	Neutral	Del	Neutral	Neutral	Neutral	Neutral
TCGA-A8-A08R-01A-11R-A034-07	Basal	HER2A	Neutral	Neutral	Neutral	Neutral	Amp	Neutral	Neutral	Neutral	Neutral	Neutral	Neutral	Neutral	Neutral	Neutral	Neutral	Neutral	Neutral	Neutral	Neutral	Neutral	Neutral	Neutral	Neutral	Neutral	Neutral	Neutral	Neutral	Neutral
TCGA-A8-A08S-01A-11R-A034-07	LumB	HER2A	Neutral	Neutral	Neutral	Neutral	Neutral	Neutral	Neutral	Neutral	Neutral	Neutral	Neutral	Neutral	Neutral	Neutral	Neutral	Amp	Neutral	Neutral	Amp	Neutral	Neutral	Neutral	Neutral	Neutral	Neutral	Neutral	Del	Neutral
TCGA-A8-A08T-01A-21R-A00Z-07	LumA	non-HER2A	Neutral	Neutral	Neutral	Neutral	Neutral	Neutral	Neutral	Neutral	Neutral	Neutral	Neutral	Neutral	Neutral	Neutral	Neutral	Neutral	Neutral	Neutral	Neutral	Neutral	Neutral	Neutral	Neutral	Neutral	Neutral	Neutral	Neutral	Neutral
TCGA-A8-A08X-01A-21R-A00Z-07	HER2E	HER2A	Neutral	Neutral	Neutral	Neutral	Neutral	Neutral	Neutral	Neutral	Neutral	Neutral	Neutral	Neutral	Neutral	Neutral	Neutral	Neutral	Neutral	Neutral	Neutral	Neutral	Neutral	Neutral	Neutral	Neutral	Neutral	Neutral	Neutral	Neutral
TCGA-A8-A08Z-01A-21R-A00Z-07	LumA	non-HER2A	Neutral	Neutral	Neutral	Neutral	Neutral	Neutral	Neutral	Neutral	Neutral	Neutral	Neutral	Neutral	Neutral	Neutral	Neutral	Neutral	Neutral	Neutral	Neutral	Neutral	Neutral	Neutral	Neutral	Neutral	Neutral	Neutral	Neutral	Neutral
TCGA-A8-A090-01A-11R-A00Z-07	LumB	non-HER2A	Neutral	Neutral	Neutral	Neutral	Neutral	Neutral	Neutral	Neutral	Neutral	Neutral	Neutral	Neutral	Neutral	Neutral	Neutral	Neutral	Neutral	Neutral	Neutral	Neutral	Neutral	Neutral	Neutral	Neutral	Neutral	Neutral	Neutral	Neutral
TCGA-A8-A091-01A-11R-A00Z-07	LumA	non-HER2A	Neutral	Neutral	Neutral	Neutral	Neutral	Neutral	Neutral	Neutral	Neutral	Neutral	Neutral	Neutral	Neutral	Neutral	Neutral	Amp	Neutral	Neutral	Neutral	Neutral	Neutral	Neutral	Neutral	Neutral	Neutral	Neutral	Neutral	Neutral
TCGA-A8-A092-01A-11R-A00Z-07	LumB	non-HER2A	Neutral	Neutral	Neutral	Neutral	Neutral	Neutral	Neutral	Neutral	Neutral	Neutral	Neutral	Neutral	Neutral	Neutral	Neutral	Neutral	Neutral	Neutral	Neutral	Neutral	Neutral	Neutral	Neutral	Neutral	Neutral	Neutral	Neutral	Neutral
TCGA-A8-A093-01A-11R-A00Z-07	LumA	non-HER2A	Neutral	Neutral	Neutral	Neutral	Neutral	Neutral	Neutral	Neutral	Neutral	Neutral	Neutral	Neutral	Neutral	Neutral	Neutral	Amp	Neutral	Neutral	Neutral	Neutral	Neutral	Neutral	Neutral	Neutral	Neutral	Neutral	Neutral	Neutral
TCGA-A8-A094-01A-11R-A00Z-07	HER2E	non-HER2A	Neutral	Neutral	Neutral	Neutral	Neutral	Neutral	Neutral	Neutral	Neutral	Amp	Neutral	Neutral	Neutral	Neutral	Neutral	Neutral	Neutral	Neutral	Neutral	Neutral	Neutral	Neutral	Neutral	Neutral	Neutral	Neutral	Neutral	Neutral
TCGA-A8-A095-01A-11R-A00Z-07	LumB	non-HER2A	Neutral	Neutral	Neutral	Neutral	Neutral	Neutral	Neutral	Neutral	Neutral	Neutral	Neutral	Neutral	Neutral	Neutral	Neutral	Neutral	Neutral	Neutral	Neutral	Neutral	Neutral	Neutral	Neutral	Neutral	Neutral	Neutral	Neutral	Neutral
TCGA-A8-A096-01A-11R-A00Z-07	LumB	non-HER2A	Neutral	Neutral	Neutral	Neutral	Neutral	Neutral	Neutral	Neutral	Neutral	Neutral	Neutral	Neutral	Neutral	Neutral	Neutral	Neutral	Neutral	Neutral	Neutral	Neutral	Neutral	Neutral	Neutral	Neutral	Neutral	Neutral	Neutral	Neutral
TCGA-A8-A097-01A-11R-A034-07	LumA	HER2A	Neutral	Neutral	Neutral	Neutral	Neutral	Neutral	Neutral	Neutral	Neutral	Neutral	Neutral	Neutral	Neutral	Neutral	Neutral	Amp	Neutral	Neutral	Neutral	Neutral	Neutral	Neutral	Neutral	Neutral	Neutral	Neutral	Neutral	Neutral
TCGA-A8-A099-01A-11R-A00Z-07	LumA	non-HER2A	Neutral	Neutral	Neutral	Neutral	Neutral	Neutral	Neutral	Neutral	Neutral	Neutral	Neutral	Neutral	Neutral	Neutral	Neutral	Neutral	Neutral	Neutral	Neutral	Neutral	Neutral	Neutral	Neutral	Neutral	Neutral	Del	Neutral	Neutral
TCGA-A8-A09A-01A-11R-A00Z-07	LumA	non-HER2A	Neutral	Neutral	Neutral	Neutral	Neutral	Neutral	Neutral	Neutral	Neutral	Neutral	Neutral	Neutral	Neutral	Neutral	Neutral	Neutral	Neutral	Neutral	Neutral	Neutral	Neutral	Neutral	Neutral	Neutral	Neutral	Neutral	Neutral	Neutral
TCGA-A8-A09B-01A-11R-A00Z-07	LumA	non-HER2A	Neutral	Neutral	Neutral	Neutral	Neutral	Neutral	Neutral	Neutral	Neutral	Neutral	Neutral	Neutral	Neutral	Neutral	Neutral	Neutral	Neutral	Neutral	Neutral	Neutral	Neutral	Neutral	Neutral	Neutral	Neutral	Del	Neutral	Neutral
TCGA-A8-A09C-01A-11R-A00Z-07	LumB	non-HER2A	Neutral	Neutral	Neutral	Neutral	Neutral	Neutral	Neutral	Neutral	Neutral	Neutral	Neutral	Neutral	Neutral	Neutral	Neutral	Amp	Neutral	Neutral	Neutral	Neutral	Neutral	Neutral	Neutral	Neutral	Neutral	Neutral	Neutral	Neutral
TCGA-A8-A09D-01A-11R-A00Z-07	LumB	non-HER2A	Neutral	Neutral	Neutral	Neutral	Neutral	Neutral	Neutral	Neutral	Neutral	Neutral	Neutral	Neutral	Neutral	Neutral	Neutral	Neutral	Neutral	Amp	Neutral	Neutral	Neutral	Neutral	Neutral	Neutral	Neutral	Neutral	Neutral	Neutral
TCGA-A8-A09G-01A-21R-A00Z-07	HER2E	HER2A	Neutral	Neutral	Neutral	Neutral	Neutral	Neutral	Neutral	Neutral	Neutral	Neutral	Neutral	Neutral	Neutral	Neutral	Neutral	Neutral	Neutral	Neutral	Neutral	Neutral	Neutral	Neutral	Neutral	Del	Neutral	Neutral	Neutral	Neutral
TCGA-A8-A09I-01A-22R-A034-07	LumB	HER2A	Neutral	Neutral	Neutral	Neutral	Neutral	Neutral	Neutral	Neutral	Neutral	Neutral	Neutral	Neutral	Neutral	Neutral	Neutral	Neutral	Neutral	Neutral	Neutral	Neutral	Neutral	Neutral	Neutral	Neutral	Neutral	Neutral	Neutral	Neutral
TCGA-A8-A09K-01A-11R-A00Z-07	LumB	non-HER2A	Neutral	Neutral	Neutral	Neutral	Neutral	Neutral	Neutral	Neutral	Neutral	Neutral	Neutral	Neutral	Neutral	Neutral	Neutral	Neutral	Neutral	Neutral	Neutral	Neutral	Neutral	Neutral	Neutral	Neutral	Neutral	Neutral	Neutral	Neutral
TCGA-A8-A09M-01A-11R-A00Z-07	LumB	non-HER2A	Neutral	Neutral	Neutral	Neutral	Neutral	Neutral	Neutral	Neutral	Neutral	Neutral	Neutral	Neutral	Neutral	Neutral	Neutral	Neutral	Neutral	Neutral	Neutral	Neutral	Neutral	Neutral	Neutral	Neutral	Del	Del	Del	Neutral
TCGA-A8-A09N-01A-11R-A00Z-07	LumB	non-HER2A	Neutral	Neutral	Neutral	Neutral	Neutral	Neutral	Neutral	Neutral	Neutral	Neutral	Neutral	Neutral	Neutral	Neutral	Neutral	Neutral	Neutral	Amp	Neutral	Neutral	Neutral	Neutral	Neutral	Neutral	Neutral	Del	Neutral	Neutral
TCGA-A8-A09Q-01A-11R-A00Z-07	LumB	non-HER2A	Neutral	Neutral	Neutral	Neutral	Neutral	Neutral	Neutral	Neutral	Neutral	Neutral	Neutral	Neutral	Neutral	Neutral	Neutral	Neutral	Neutral	Neutral	Neutral	Neutral	Neutral	Neutral	Neutral	Neutral	Neutral	Del	Neutral	Neutral
TCGA-A8-A09R-01A-11R-A00Z-07	LumB	non-HER2A	Neutral	Neutral	Neutral	Neutral	Neutral	Neutral	Neutral	Neutral	Neutral	Neutral	Neutral	Neutral	Neutral	Neutral	Neutral	Neutral	Neutral	Neutral	Neutral	Neutral	Neutral	Neutral	Neutral	Neutral	Neutral	Neutral	Neutral	Neutral
TCGA-A8-A09T-01A-11R-A00Z-07	LumA	non-HER2A	Neutral	Neutral	Neutral	Neutral	Neutral	Neutral	Neutral	Neutral	Neutral	Neutral	Neutral	Neutral	Neutral	Neutral	Neutral	Neutral	Neutral	Neutral	Neutral	Neutral	Neutral	Neutral	Neutral	Neutral	Neutral	Neutral	Neutral	Neutral
TCGA-A8-A09V-01A-11R-A034-07	LumA	non-HER2A	Neutral	Neutral	Neutral	Neutral	Neutral	Neutral	Neutral	Neutral	Neutral	Neutral	Neutral	Neutral	Neutral	Neutral	Neutral	Neutral	Neutral	Neutral	Neutral	Neutral	Neutral	Neutral	Neutral	Neutral	Neutral	Neutral	Neutral	Neutral
TCGA-A8-A09W-01A-11R-A00Z-07	LumB	non-HER2A	Neutral	Neutral	Neutral	Neutral	Neutral	Neutral	Neutral	Neutral	Neutral	Neutral	Neutral	Neutral	Neutral	Neutral	Neutral	Neutral	Neutral	Neutral	Neutral	Neutral	Neutral	Neutral	Neutral	Neutral	Neutral	Del	Neutral	Neutral
TCGA-A8-A09X-01A-11R-A00Z-07	HER2E	non-HER2A	Neutral	Neutral	Neutral	Neutral	Neutral	Neutral	Neutral	Neutral	Neutral	Neutral	Neutral	Neutral	Neutral	Neutral	Neutral	Neutral	Neutral	Neutral	Neutral	Neutral	Neutral	Neutral	Neutral	Neutral	Neutral	Neutral	Neutral	Neutral
TCGA-A8-A09Z-01A-11R-A00Z-07	LumB	non-HER2A	Neutral	Neutral	Neutral	Neutral	Neutral	Neutral	Neutral	Neutral	Neutral	Neutral	Neutral	Neutral	Neutral	Neutral	Neutral	Neutral	Neutral	Neutral	Neutral	Neutral	Neutral	Neutral	Neutral	Neutral	Neutral	Neutral	Neutral	Neutral
TCGA-A8-A0A1-01A-11R-A00Z-07	LumA	non-HER2A	Neutral	Neutral	Neutral	Neutral	Neutral	Neutral	Neutral	Neutral	Neutral	Neutral	Neutral	Neutral	Neutral	Neutral	Neutral	Neutral	Neutral	Neutral	Neutral	Neutral	Neutral	Neutral	Neutral	Neutral	Neutral	Neutral	Neutral	Neutral
TCGA-A8-A0A2-01A-11R-A034-07	LumA	non-HER2A	Neutral	Neutral	Neutral	Neutral	Neutral	Neutral	Neutral	Neutral	Neutral	Neutral	Neutral	Neutral	Neutral	Neutral	Neutral	Neutral	Neutral	Neutral	Neutral	Neutral	Neutral	Neutral	Neutral	Neutral	Del	Neutral	Neutral	Neutral
TCGA-A8-A0A4-01A-11R-A00Z-07	LumA	non-HER2A	Neutral	Neutral	Neutral	Neutral	Neutral	Amp	Neutral	Neutral	Neutral	Neutral	Neutral	Neutral	Neutral	Neutral	Neutral	Amp	Neutral	Neutral	Neutral	Neutral	Neutral	Neutral	Neutral	Neutral	Neutral	Neutral	Neutral	Neutral
TCGA-A8-A0A6-01A-12R-A056-07	LumA	non-HER2A	Neutral	Neutral	Neutral	Neutral	Neutral	Neutral	Neutral	Neutral	Neutral	Neutral	Neutral	Neutral	Neutral	Neutral	Neutral	Amp	Neutral	Neutral	Neutral	Neutral	Neutral	Neutral	Neutral	Neutral	Neutral	Neutral	Neutral	Neutral
TCGA-A8-A0A9-01A-11R-A00Z-07	LumA	non-HER2A	Neutral	Neutral	Neutral	Neutral	Neutral	Neutral	Neutral	Neutral	Neutral	Neutral	Neutral	Neutral	Neutral	Neutral	Neutral	Amp	Neutral	Neutral	Neutral	Neutral	Neutral	Neutral	Neutral	Neutral	Neutral	Neutral	Neutral	Neutral
TCGA-A8-A0AB-01A-11R-A034-07	LumA	non-HER2A	Neutral	Neutral	Neutral	Neutral	Neutral	Neutral	Neutral	Neutral	Neutral	Neutral	Neutral	Neutral	Neutral	Neutral	Neutral	Neutral	Neutral	Neutral	Neutral	Neutral	Neutral	Neutral	Neutral	Neutral	Neutral	Del	Neutral	Neutral
TCGA-A8-A0AD-01A-11R-A056-07	LumA	non-HER2A	Neutral	Neutral	Neutral	Neutral	Neutral	Neutral	Neutral	Neutral	Neutral	Neutral	Neutral	Neutral	Neutral	Neutral	Neutral	Neutral	Neutral	Neutral	Neutral	Neutral	Neutral	Neutral	Neutral	Neutral	Del	Del	Del	Neutral
TCGA-AC-A23C-01A-12R-A169-07	LumA	HER2A	Neutral	Neutral	Neutral	Neutral	Neutral	Neutral	Neutral	Neutral	Neutral	Neutral	Neutral	Neutral	Neutral	Neutral	Neutral	Neutral	Neutral	Neutral	Neutral	Neutral	Neutral	Neutral	Neutral	Neutral	Neutral	Neutral	Neutral	Neutral
TCGA-AC-A23E-01A-11R-A157-07	LumA	non-HER2A	Neutral	Neutral	Neutral	Neutral	Neutral	Neutral	Neutral	Neutral	Neutral	Neutral	Neutral	Neutral	Neutral	Neutral	Neutral	Neutral	Neutral	Neutral	Neutral	Neutral	Neutral	Neutral	Neutral	Neutral	Neutral	Neutral	Neutral	Neutral
TCGA-AC-A23G-01A-11R-A213-07	LumA	non-HER2A	Neutral	Neutral	Neutral	Neutral	Neutral	Neutral	Neutral	Neutral	Neutral	Neutral	Neutral	Neutral	Neutral	Neutral	Neutral	Neutral	Neutral	Neutral	Neutral	Neutral	Neutral	Neutral	Neutral	Neutral	Neutral	Neutral	Neutral	Neutral
TCGA-AC-A23H-01A-11R-A157-07	HER2E	HER2A	Neutral	Neutral	Neutral	Neutral	Neutral	Neutral	Neutral	Neutral	Neutral	Neutral	Neutral	Neutral	Neutral	Amp	Neutral	Amp	Neutral	Neutral	Neutral	Neutral	Neutral	Neutral	Neutral	Neutral	Neutral	Neutral	Neutral	Neutral
TCGA-AC-A2B8-01A-11R-A17B-07	LumA	non-HER2A	Neutral	Neutral	Neutral	Neutral	Neutral	Neutral	Neutral	Neutral	Neutral	Neutral	Neutral	Neutral	Neutral	Neutral	Neutral	Neutral	Neutral	Neutral	Neutral	Neutral	Neutral	Neutral	Neutral	Neutral	Neutral	Neutral	Neutral	Neutral
TCGA-AC-A2FB-01A-11R-A17B-07	LumA	HER2A	Neutral	Neutral	Neutral	Neutral	Neutral	Neutral	Neutral	Neutral	Neutral	Neutral	Neutral	Neutral	Neutral	Neutral	Neutral	Neutral	Neutral	Neutral	Neutral	Neutral	Neutral	Neutral	Neutral	Neutral	Neutral	Neutral	Neutral	Neutral
TCGA-AC-A2FG-01A-11R-A17B-07	LumA	non-HER2A	Neutral	Neutral	Neutral	Neutral	Neutral	Neutral	Neutral	Neutral	Neutral	Neutral	Neutral	Neutral	Neutral	Neutral	Neutral	Neutral	Neutral	Neutral	Neutral	Neutral	Neutral	Neutral	Neutral	Neutral	Neutral	Neutral	Neutral	Neutral
TCGA-AC-A2FM-01A-11R-A19W-07	LumA	non-HER2A	Neutral	Neutral	Neutral	Neutral	Neutral	Neutral	Neutral	Neutral	Neutral	Neutral	Neutral	Neutral	Neutral	Neutral	Neutral	Neutral	Neutral	Neutral	Neutral	Neutral	Neutral	Amp	Neutral	Neutral	Neutral	Neutral	Neutral	Neutral
TCGA-AC-A2FO-01A-11R-A180-07	LumA	non-HER2A	Neutral	Neutral	Neutral	Neutral	Neutral	Neutral	Neutral	Neutral	Neutral	Neutral	Neutral	Neutral	Neutral	Neutral	Neutral	Neutral	Neutral	Neutral	Neutral	Neutral	Neutral	Neutral	Neutral	Neutral	Neutral	Neutral	Neutral	Neutral
TCGA-AC-A2QH-01A-11R-A18M-07	Basal	non-HER2A	Neutral	Neutral	Neutral	Neutral	Neutral	Neutral	Neutral	Neutral	Neutral	Neutral	Neutral	Amp	Neutral	Neutral	Neutral	Neutral	Neutral	Neutral	Neutral	Neutral	Neutral	Neutral	Neutral	Neutral	Neutral	Neutral	Neutral	Del
TCGA-AC-A2QI-01A-12R-A19W-07	LumA	non-HER2A	Neutral	Neutral	Neutral	Neutral	Neutral	Neutral	Neutral	Neutral	Neutral	Neutral	Neutral	Neutral	Neutral	Neutral	Neutral	Neutral	Neutral	Neutral	Neutral	Neutral	Neutral	Neutral	Neutral	Neutral	Neutral	Neutral	Neutral	Neutral
TCGA-AC-A2QJ-01A-12R-A19W-07	Basal	non-HER2A	Neutral	Neutral	Neutral	Neutral	Neutral	Neutral	Neutral	Neutral	Neutral	Neutral	Neutral	Neutral	Neutral	Neutral	Neutral	Neutral	Neutral	Neutral	Neutral	Neutral	Neutral	Neutral	Neutral	Neutral	Neutral	Neutral	Neutral	Neutral
TCGA-AC-A3BB-01A-21R-A19W-07	LumA	non-HER2A	Neutral	Neutral	Neutral	Neutral	Neutral	Neutral	Neutral	Neutral	Neutral	Neutral	Neutral	Neutral	Neutral	Neutral	Neutral	Neutral	Neutral	Neutral	Neutral	Neutral	Neutral	Neutral	Neutral	Neutral	Neutral	Neutral	Neutral	Neutral
TCGA-AC-A3HN-01A-11R-A213-07	LumA	non-HER2A	Neutral	Neutral	Neutral	Neutral	Neutral	Neutral	Neutral	Neutral	Neutral	Neutral	Neutral	Neutral	Neutral	Neutral	Neutral	Neutral	Neutral	Neutral	Neutral	Neutral	Neutral	Neutral	Neutral	Neutral	Neutral	Neutral	Neutral	Neutral
TCGA-AN-A03X-01A-21R-A00Z-07	LumA	non-HER2A	Neutral	Neutral	Neutral	Neutral	Neutral	Neutral	Neutral	Neutral	Neutral	Neutral	Neutral	Neutral	Neutral	Neutral	Neutral	Amp	Neutral	Neutral	Neutral	Neutral	Neutral	Neutral	Neutral	Neutral	Neutral	Neutral	Neutral	Neutral
TCGA-AN-A03Y-01A-21R-A00Z-07	LumB	non-HER2A	Neutral	Neutral	Neutral	Neutral	Neutral	Neutral	Neutral	Neutral	Neutral	Neutral	Neutral	Neutral	Neutral	Neutral	Neutral	Amp	Neutral	Neutral	Neutral	Neutral	Neutral	Neutral	Neutral	Neutral	Neutral	Neutral	Neutral	Neutral
TCGA-AN-A041-01A-11R-A034-07	LumA	non-HER2A	Neutral	Neutral	Neutral	Neutral	Neutral	Neutral	Neutral	Neutral	Neutral	Neutral	Neutral	Neutral	Neutral	Neutral	Neutral	Neutral	Neutral	Neutral	Neutral	Neutral	Neutral	Neutral	Neutral	Neutral	Neutral	Neutral	Neutral	Neutral
TCGA-AN-A046-01A-21R-A034-07	LumA	non-HER2A	Neutral	Neutral	Neutral	Neutral	Neutral	Neutral	Neutral	Neutral	Neutral	Neutral	Neutral	Neutral	Neutral	Neutral	Neutral	Neutral	Neutral	Neutral	Neutral	Neutral	Neutral	Neutral	Neutral	Neutral	Neutral	Neutral	Neutral	Neutral
TCGA-AN-A049-01A-21R-A00Z-07	LumB	HER2A	Neutral	Neutral	Neutral	Neutral	Amp	Neutral	Neutral	Neutral	Neutral	Neutral	Neutral	Neutral	Neutral	Neutral	Neutral	Neutral	Neutral	Neutral	Neutral	Neutral	Neutral	Neutral	Neutral	Neutral	Neutral	Neutral	Neutral	Neutral
TCGA-AN-A04A-01A-21R-A034-07	LumA	non-HER2A	Neutral	Neutral	Neutral	Neutral	Neutral	Neutral	Neutral	Neutral	Neutral	Neutral	Neutral	Neutral	Neutral	Neutral	Neutral	Neutral	Neutral	Neutral	Neutral	Neutral	Neutral	Neutral	Neutral	Neutral	Neutral	Neutral	Neutral	Neutral
TCGA-AN-A04C-01A-21R-A034-07	HER2E	HER2A	Neutral	Neutral	Neutral	Neutral	Neutral	Neutral	Neutral	Neutral	Neutral	Neutral	Neutral	Neutral	Neutral	Neutral	Neutral	Neutral	Neutral	Neutral	Neutral	Neutral	Neutral	Neutral	Amp	Neutral	Neutral	Neutral	Neutral	Neutral
TCGA-AN-A04D-01A-21R-A034-07	Basal	non-HER2A	Amp	Amp	Neutral	Neutral	Neutral	Neutral	Neutral	Neutral	Neutral	Neutral	Neutral	Neutral	Neutral	Neutral	Neutral	Neutral	Neutral	Neutral	Neutral	Neutral	Neutral	Neutral	Neutral	Neutral	Neutral	Del	Del	Neutral
TCGA-AN-A0AJ-01A-11R-A00Z-07	LumB	non-HER2A	Neutral	Neutral	Neutral	Neutral	Neutral	Neutral	Neutral	Neutral	Neutral	Neutral	Neutral	Neutral	Neutral	Neutral	Neutral	Amp	Neutral	Neutral	Neutral	Neutral	Neutral	Neutral	Neutral	Neutral	Neutral	Neutral	Neutral	Neutral
TCGA-AN-A0AK-01A-21R-A00Z-07	LumB	non-HER2A	Neutral	Neutral	Neutral	Neutral	Neutral	Neutral	Neutral	Neutral	Neutral	Neutral	Neutral	Neutral	Neutral	Neutral	Neutral	Neutral	Neutral	Neutral	Neutral	Neutral	Neutral	Neutral	Neutral	Neutral	Neutral	Neutral	Neutral	Neutral
TCGA-AN-A0AL-01A-11R-A00Z-07	Basal	non-HER2A	Neutral	Neutral	Neutral	Amp	Amp	Neutral	Neutral	Neutral	Neutral	Neutral	Neutral	Neutral	Neutral	Neutral	Neutral	Neutral	Neutral	Neutral	Neutral	Neutral	Neutral	Neutral	Neutral	Del	Neutral	Neutral	Del	Neutral
TCGA-AN-A0AM-01A-11R-A034-07	LumB	non-HER2A	Neutral	Neutral	Neutral	Neutral	Neutral	Neutral	Neutral	Neutral	Neutral	Neutral	Neutral	Neutral	Neutral	Neutral	Neutral	Neutral	Neutral	Amp	Neutral	Neutral	Neutral	Neutral	Neutral	Neutral	Neutral	Neutral	Neutral	Del
TCGA-AN-A0AS-01A-11R-A00Z-07	LumA	non-HER2A	Neutral	Neutral	Neutral	Neutral	Neutral	Neutral	Neutral	Neutral	Neutral	Neutral	Neutral	Neutral	Neutral	Neutral	Neutral	Neutral	Neutral	Neutral	Amp	Neutral	Neutral	Neutral	Neutral	Neutral	Neutral	Neutral	Neutral	Neutral
TCGA-AN-A0AT-01A-11R-A034-07	Basal	non-HER2A	Neutral	Neutral	Neutral	Neutral	Neutral	Neutral	Neutral	Neutral	Amp	Neutral	Neutral	Neutral	Neutral	Neutral	Neutral	Neutral	Neutral	Neutral	Neutral	Neutral	Neutral	Neutral	Neutral	Del	Del	Neutral	Neutral	Neutral
TCGA-AN-A0FD-01A-11R-A034-07	LumA	non-HER2A	Neutral	Neutral	Neutral	Neutral	Neutral	Neutral	Neutral	Neutral	Neutral	Neutral	Neutral	Neutral	Neutral	Neutral	Neutral	Neutral	Neutral	Neutral	Neutral	Neutral	Amp	Neutral	Neutral	Neutral	Neutral	Neutral	Neutral	Neutral
TCGA-AN-A0FF-01A-11R-A034-07	LumB	non-HER2A	Neutral	Neutral	Neutral	Neutral	Neutral	Neutral	Neutral	Neutral	Neutral	Neutral	Neutral	Neutral	Neutral	Neutral	Neutral	Neutral	Neutral	Neutral	Neutral	Neutral	Neutral	Neutral	Neutral	Neutral	Neutral	Neutral	Neutral	Neutral
TCGA-AN-A0FJ-01A-11R-A00Z-07	Basal	non-HER2A	Neutral	Neutral	Neutral	Amp	Neutral	Neutral	Neutral	Neutral	Neutral	Neutral	Neutral	Neutral	Neutral	Neutral	Neutral	Neutral	Neutral	Neutral	Neutral	Neutral	Neutral	Neutral	Neutral	Del	Neutral	Neutral	Neutral	Neutral
TCGA-AN-A0FL-01A-11R-A034-07	Basal	non-HER2A	Neutral	Neutral	Neutral	Neutral	Neutral	Neutral	Neutral	Neutral	Neutral	Neutral	Neutral	Neutral	Neutral	Neutral	Neutral	Neutral	Neutral	Neutral	Neutral	Neutral	Neutral	Neutral	Neutral	Neutral	Neutral	Neutral	Del	Neutral
TCGA-AN-A0FN-01A-11R-A034-07	LumA	non-HER2A	Neutral	Neutral	Neutral	Neutral	Neutral	Neutral	Neutral	Neutral	Neutral	Neutral	Neutral	Neutral	Neutral	Neutral	Neutral	Neutral	Neutral	Neutral	Neutral	Neutral	Neutral	Neutral	Neutral	Neutral	Neutral	Neutral	Neutral	Neutral
TCGA-AN-A0FS-01A-11R-A034-07	LumA	non-HER2A	Neutral	Neutral	Neutral	Neutral	Neutral	Neutral	Neutral	Neutral	Neutral	Neutral	Neutral	Neutral	Neutral	Neutral	Neutral	Amp	Neutral	Neutral	Neutral	Neutral	Neutral	Neutral	Neutral	Neutral	Neutral	Neutral	Neutral	Neutral
TCGA-AN-A0FT-01A-11R-A034-07	LumA	HER2A	Neutral	Neutral	Neutral	Neutral	Neutral	Neutral	Neutral	Neutral	Neutral	Neutral	Neutral	Neutral	Neutral	Neutral	Neutral	Neutral	Neutral	Neutral	Amp	Neutral	Neutral	Neutral	Neutral	Neutral	Neutral	Neutral	Neutral	Neutral
TCGA-AN-A0FV-01A-11R-A00Z-07	HER2E	HER2A	Neutral	Neutral	Neutral	Neutral	Neutral	Neutral	Neutral	Neutral	Neutral	Neutral	Neutral	Neutral	Neutral	Neutral	Neutral	Neutral	Neutral	Neutral	Neutral	Neutral	Neutral	Neutral	Neutral	Neutral	Neutral	Neutral	Neutral	Neutral
TCGA-AN-A0FW-01A-11R-A034-07	LumB	non-HER2A	Neutral	Neutral	Neutral	Neutral	Neutral	Neutral	Neutral	Neutral	Neutral	Neutral	Neutral	Neutral	Neutral	Neutral	Neutral	Amp	Neutral	Neutral	Neutral	Neutral	Neutral	Neutral	Neutral	Neutral	Neutral	Neutral	Neutral	Neutral
TCGA-AN-A0FX-01A-11R-A034-07	Basal	non-HER2A	Neutral	Neutral	Neutral	Neutral	Neutral	Neutral	Neutral	Neutral	Neutral	Neutral	Neutral	Neutral	Neutral	Neutral	Neutral	Neutral	Neutral	Neutral	Neutral	Neutral	Neutral	Neutral	Neutral	Neutral	Neutral	Del	Neutral	Neutral
TCGA-AN-A0FY-01A-11R-A034-07	LumB	non-HER2A	Neutral	Neutral	Neutral	Neutral	Neutral	Neutral	Neutral	Neutral	Neutral	Neutral	Neutral	Neutral	Neutral	Neutral	Neutral	Neutral	Neutral	Neutral	Neutral	Neutral	Neutral	Amp	Neutral	Neutral	Neutral	Neutral	Neutral	Neutral
TCGA-AN-A0FZ-01A-11R-A034-07	LumA	non-HER2A	Neutral	Neutral	Neutral	Neutral	Neutral	Neutral	Neutral	Neutral	Neutral	Neutral	Neutral	Neutral	Neutral	Neutral	Neutral	Neutral	Neutral	Neutral	Neutral	Neutral	Neutral	Neutral	Neutral	Neutral	Del	Neutral	Del	Neutral
TCGA-AN-A0XL-01A-11R-A10J-07	LumA	non-HER2A	Neutral	Neutral	Neutral	Neutral	Neutral	Neutral	Neutral	Neutral	Neutral	Neutral	Neutral	Neutral	Neutral	Neutral	Neutral	Neutral	Neutral	Neutral	Neutral	Neutral	Neutral	Neutral	Neutral	Neutral	Neutral	Neutral	Neutral	Neutral
TCGA-AN-A0XN-01A-21R-A109-07	LumA	non-HER2A	Neutral	Neutral	Neutral	Amp	Neutral	Neutral	Neutral	Amp	Neutral	Neutral	Neutral	Neutral	Neutral	Neutral	Neutral	Neutral	Neutral	Neutral	Neutral	Neutral	Neutral	Neutral	Neutral	Neutral	Neutral	Neutral	Neutral	Neutral
TCGA-AN-A0XO-01A-11R-A109-07	LumA	non-HER2A	Neutral	Neutral	Neutral	Neutral	Neutral	Neutral	Neutral	Neutral	Neutral	Neutral	Neutral	Neutral	Neutral	Neutral	Neutral	Neutral	Neutral	Neutral	Neutral	Neutral	Neutral	Neutral	Neutral	Neutral	Neutral	Del	Del	Neutral
TCGA-AN-A0XR-01A-11R-A109-07	LumB	non-HER2A	Neutral	Neutral	Neutral	Neutral	Neutral	Neutral	Neutral	Neutral	Neutral	Neutral	Neutral	Neutral	Neutral	Neutral	Neutral	Neutral	Neutral	Neutral	Neutral	Neutral	Neutral	Neutral	Neutral	Neutral	Neutral	Neutral	Del	Del
TCGA-AN-A0XS-01A-22R-A109-07	LumA	non-HER2A	Neutral	Neutral	Neutral	Neutral	Neutral	Neutral	Neutral	Neutral	Neutral	Neutral	Neutral	Neutral	Neutral	Neutral	Neutral	Neutral	Neutral	Neutral	Neutral	Neutral	Neutral	Neutral	Neutral	Neutral	Neutral	Neutral	Neutral	Neutral
TCGA-AN-A0XT-01A-11R-A109-07	LumA	non-HER2A	Neutral	Neutral	Neutral	Neutral	Amp	Neutral	Neutral	Neutral	Neutral	Neutral	Neutral	Neutral	Neutral	Neutral	Neutral	Neutral	Neutral	Neutral	Neutral	Neutral	Neutral	Neutral	Neutral	Del	Neutral	Del	Del	Neutral
TCGA-AN-A0XU-01A-11R-A109-07	Basal	non-HER2A	Neutral	Neutral	Neutral	Neutral	Neutral	Neutral	Neutral	Neutral	Neutral	Amp	Neutral	Neutral	Neutral	Neutral	Neutral	Neutral	Neutral	Neutral	Neutral	Neutral	Neutral	Neutral	Neutral	Neutral	Neutral	Neutral	Del	Neutral
TCGA-AN-A0XV-01A-11R-A109-07	LumA	non-HER2A	Neutral	Neutral	Neutral	Neutral	Neutral	Neutral	Neutral	Neutral	Neutral	Neutral	Neutral	Neutral	Neutral	Neutral	Neutral	Neutral	Neutral	Neutral	Neutral	Neutral	Neutral	Neutral	Neutral	Neutral	Neutral	Del	Neutral	Neutral
TCGA-AN-A0XW-01A-11R-A109-07	LumA	non-HER2A	Neutral	Neutral	Neutral	Neutral	Neutral	Neutral	Neutral	Neutral	Neutral	Neutral	Neutral	Neutral	Neutral	Neutral	Neutral	Amp	Neutral	Neutral	Neutral	Neutral	Neutral	Neutral	Neutral	Del	Neutral	Neutral	Neutral	Neutral
TCGA-AO-A03L-01A-41R-A056-07	LumB	non-HER2A	Neutral	Neutral	Neutral	Neutral	Neutral	Neutral	Neutral	Neutral	Neutral	Neutral	Neutral	Neutral	Neutral	Neutral	Neutral	Neutral	Neutral	Neutral	Neutral	Neutral	Neutral	Neutral	Neutral	Neutral	Neutral	Neutral	Neutral	Neutral
TCGA-AO-A03M-01B-11R-A10J-07	LumA	non-HER2A	Neutral	Neutral	Neutral	Neutral	Neutral	Neutral	Neutral	Neutral	Neutral	Neutral	Neutral	Neutral	Amp	Neutral	Neutral	Neutral	Neutral	Neutral	Neutral	Neutral	Neutral	Neutral	Neutral	Neutral	Neutral	Neutral	Neutral	Neutral
TCGA-AO-A03N-01B-11R-A10J-07	LumB	non-HER2A	Neutral	Neutral	Neutral	Neutral	Neutral	Neutral	Neutral	Neutral	Neutral	Neutral	Neutral	Neutral	Neutral	Neutral	Amp	Neutral	Neutral	Neutral	Neutral	Neutral	Neutral	Neutral	Neutral	Neutral	Del	Neutral	Neutral	Neutral
TCGA-AO-A03O-01A-11R-A00Z-07	LumB	non-HER2A	Neutral	Neutral	Neutral	Neutral	Neutral	Neutral	Neutral	Neutral	Neutral	Neutral	Neutral	Neutral	Neutral	Neutral	Neutral	Amp	Neutral	Amp	Neutral	Neutral	Neutral	Neutral	Neutral	Neutral	Neutral	Neutral	Neutral	Neutral
TCGA-AO-A03P-01A-11R-A00Z-07	LumB	non-HER2A	Neutral	Neutral	Neutral	Neutral	Neutral	Neutral	Neutral	Neutral	Neutral	Neutral	Neutral	Neutral	Neutral	Neutral	Neutral	Neutral	Neutral	Neutral	Neutral	Neutral	Neutral	Neutral	Neutral	Neutral	Del	Neutral	Neutral	Neutral
TCGA-AO-A03V-01A-11R-A115-07	LumA	non-HER2A	Neutral	Neutral	Neutral	Neutral	Neutral	Neutral	Neutral	Neutral	Neutral	Neutral	Neutral	Neutral	Neutral	Neutral	Amp	Neutral	Neutral	Neutral	Neutral	Neutral	Neutral	Neutral	Neutral	Del	Neutral	Neutral	Del	Del
TCGA-AO-A0J2-01A-11R-A034-07	HER2E	non-HER2A	Neutral	Neutral	Neutral	Neutral	Neutral	Neutral	Neutral	Neutral	Neutral	Neutral	Neutral	Neutral	Neutral	Amp	Neutral	Neutral	Neutral	Neutral	Neutral	Neutral	Neutral	Neutral	Neutral	Neutral	Del	Neutral	Neutral	Neutral
TCGA-AO-A0J3-01A-11R-A034-07	LumB	non-HER2A	Neutral	Neutral	Neutral	Neutral	Neutral	Neutral	Neutral	Neutral	Neutral	Neutral	Neutral	Neutral	Neutral	Neutral	Neutral	Amp	Neutral	Neutral	Neutral	Neutral	Neutral	Neutral	Neutral	Neutral	Neutral	Neutral	Neutral	Neutral
TCGA-AO-A0J4-01A-11R-A034-07	Basal	non-HER2A	Neutral	Neutral	Neutral	Neutral	Neutral	Neutral	Neutral	Neutral	Neutral	Neutral	Neutral	Neutral	Neutral	Neutral	Neutral	Neutral	Neutral	Neutral	Neutral	Neutral	Neutral	Neutral	Neutral	Neutral	Neutral	Neutral	Neutral	Neutral
TCGA-AO-A0J5-01A-11R-A034-07	LumA	non-HER2A	Neutral	Neutral	Neutral	Neutral	Neutral	Neutral	Neutral	Neutral	Neutral	Neutral	Neutral	Neutral	Neutral	Neutral	Neutral	Neutral	Neutral	Neutral	Neutral	Neutral	Neutral	Neutral	Neutral	Neutral	Neutral	Neutral	Neutral	Del
TCGA-AO-A0J6-01A-11R-A034-07	Basal	non-HER2A	Neutral	Neutral	Neutral	Neutral	Amp	Neutral	Neutral	Neutral	Neutral	Neutral	Neutral	Neutral	Neutral	Neutral	Neutral	Neutral	Neutral	Neutral	Neutral	Neutral	Neutral	Neutral	Neutral	Neutral	Neutral	Neutral	Neutral	Neutral
TCGA-AO-A0J7-01A-11R-A034-07	LumB	non-HER2A	Neutral	Neutral	Neutral	Neutral	Neutral	Neutral	Neutral	Neutral	Neutral	Neutral	Neutral	Neutral	Neutral	Neutral	Neutral	Neutral	Neutral	Neutral	Neutral	Neutral	Neutral	Neutral	Neutral	Del	Neutral	Neutral	Neutral	Neutral
TCGA-AO-A0J8-01A-21R-A034-07	LumA	non-HER2A	Neutral	Neutral	Neutral	Neutral	Neutral	Neutral	Neutral	Neutral	Neutral	Neutral	Neutral	Neutral	Neutral	Neutral	Neutral	Neutral	Neutral	Neutral	Neutral	Neutral	Neutral	Neutral	Neutral	Neutral	Neutral	Neutral	Neutral	Neutral
TCGA-AO-A0J9-01A-11R-A034-07	LumA	non-HER2A	Neutral	Neutral	Neutral	Neutral	Neutral	Neutral	Neutral	Neutral	Neutral	Neutral	Neutral	Neutral	Neutral	Neutral	Neutral	Neutral	Neutral	Neutral	Neutral	Neutral	Neutral	Neutral	Neutral	Neutral	Neutral	Neutral	Neutral	Neutral
TCGA-AO-A0JA-01A-11R-A056-07	LumA	non-HER2A	Neutral	Neutral	Neutral	Neutral	Neutral	Neutral	Neutral	Neutral	Neutral	Neutral	Neutral	Neutral	Neutral	Neutral	Neutral	Neutral	Neutral	Neutral	Neutral	Neutral	Neutral	Neutral	Neutral	Neutral	Neutral	Neutral	Neutral	Neutral
TCGA-AO-A0JC-01A-11R-A056-07	LumA	non-HER2A	Neutral	Neutral	Neutral	Neutral	Neutral	Neutral	Neutral	Neutral	Neutral	Neutral	Neutral	Neutral	Neutral	Neutral	Neutral	Neutral	Neutral	Neutral	Neutral	Neutral	Neutral	Neutral	Neutral	Neutral	Neutral	Neutral	Neutral	Neutral
TCGA-AO-A0JD-01A-11R-A056-07	LumB	non-HER2A	Neutral	Neutral	Neutral	Neutral	Neutral	Neutral	Neutral	Neutral	Neutral	Neutral	Neutral	Neutral	Neutral	Neutral	Neutral	Amp	Neutral	Neutral	Amp	Neutral	Neutral	Neutral	Neutral	Neutral	Del	Neutral	Neutral	Neutral
TCGA-AO-A0JE-01A-11R-A056-07	HER2E	HER2A	Neutral	Neutral	Neutral	Neutral	Neutral	Neutral	Neutral	Neutral	Neutral	Neutral	Neutral	Neutral	Neutral	Neutral	Neutral	Neutral	Neutral	Neutral	Neutral	Neutral	Neutral	Neutral	Neutral	Neutral	Neutral	Neutral	Neutral	Neutral
TCGA-AO-A0JF-01A-11R-A056-07	LumA	non-HER2A	Neutral	Neutral	Neutral	Neutral	Neutral	Neutral	Neutral	Neutral	Neutral	Neutral	Neutral	Neutral	Neutral	Neutral	Neutral	Neutral	Neutral	Neutral	Neutral	Neutral	Neutral	Neutral	Neutral	Neutral	Neutral	Neutral	Neutral	Neutral
TCGA-AO-A0JG-01A-31R-A084-07	LumA	non-HER2A	Neutral	Neutral	Neutral	Neutral	Neutral	Neutral	Neutral	Neutral	Amp	Neutral	Neutral	Neutral	Neutral	Neutral	Neutral	Amp	Neutral	Neutral	Neutral	Neutral	Neutral	Neutral	Neutral	Neutral	Neutral	Neutral	Neutral	Neutral
TCGA-AO-A0JI-01A-21R-A056-07	LumA	non-HER2A	Neutral	Neutral	Neutral	Neutral	Neutral	Neutral	Neutral	Neutral	Neutral	Neutral	Neutral	Neutral	Neutral	Neutral	Neutral	Neutral	Neutral	Neutral	Neutral	Neutral	Neutral	Neutral	Neutral	Neutral	Neutral	Del	Neutral	Neutral
TCGA-AO-A0JJ-01A-11R-A056-07	LumA	non-HER2A	Neutral	Neutral	Neutral	Neutral	Neutral	Neutral	Neutral	Neutral	Neutral	Neutral	Neutral	Neutral	Neutral	Neutral	Neutral	Neutral	Neutral	Neutral	Neutral	Neutral	Neutral	Neutral	Neutral	Neutral	Neutral	Neutral	Neutral	Neutral
TCGA-AO-A0JL-01A-11R-A056-07	Basal	HER2A	Neutral	Neutral	Neutral	Neutral	Neutral	Neutral	Neutral	Neutral	Neutral	Neutral	Neutral	Neutral	Neutral	Neutral	Neutral	Neutral	Neutral	Neutral	Neutral	Neutral	Neutral	Amp	Neutral	Neutral	Neutral	Del	Neutral	Del
TCGA-AO-A0JM-01A-21R-A056-07	LumB	HER2A	Neutral	Neutral	Neutral	Neutral	Neutral	Neutral	Neutral	Neutral	Neutral	Neutral	Neutral	Neutral	Neutral	Neutral	Neutral	Neutral	Neutral	Neutral	Neutral	Neutral	Neutral	Neutral	Neutral	Neutral	Neutral	Neutral	Neutral	Neutral
TCGA-AO-A126-01A-11R-A10J-07	LumA	non-HER2A	Neutral	Neutral	Neutral	Neutral	Neutral	Neutral	Neutral	Neutral	Neutral	Neutral	Neutral	Neutral	Neutral	Neutral	Neutral	Amp	Neutral	Neutral	Neutral	Neutral	Neutral	Neutral	Neutral	Neutral	Neutral	Del	Del	Neutral
TCGA-AO-A128-01A-11R-A10J-07	Basal	non-HER2A	Neutral	Neutral	Neutral	Neutral	Neutral	Neutral	Neutral	Neutral	Neutral	Neutral	Amp	Neutral	Neutral	Neutral	Neutral	Neutral	Neutral	Neutral	Neutral	Neutral	Neutral	Neutral	Neutral	Neutral	Neutral	Neutral	Neutral	Neutral
TCGA-AO-A129-01A-21R-A10J-07	Basal	non-HER2A	Neutral	Neutral	Neutral	Neutral	Neutral	Neutral	Neutral	Neutral	Neutral	Neutral	Neutral	Neutral	Neutral	Amp	Neutral	Neutral	Neutral	Neutral	Neutral	Neutral	Neutral	Neutral	Neutral	Del	Neutral	Neutral	Neutral	Neutral
TCGA-AO-A12A-01A-21R-A115-07	LumA	non-HER2A	Neutral	Neutral	Neutral	Neutral	Neutral	Neutral	Neutral	Neutral	Neutral	Neutral	Neutral	Neutral	Neutral	Neutral	Neutral	Neutral	Neutral	Neutral	Neutral	Neutral	Neutral	Neutral	Neutral	Del	Neutral	Neutral	Neutral	Neutral
TCGA-AO-A12B-01A-11R-A10J-07	LumB	non-HER2A	Neutral	Neutral	Neutral	Neutral	Neutral	Neutral	Neutral	Neutral	Neutral	Neutral	Neutral	Neutral	Neutral	Neutral	Neutral	Neutral	Neutral	Neutral	Neutral	Neutral	Neutral	Neutral	Neutral	Neutral	Neutral	Neutral	Neutral	Neutral
TCGA-AO-A12D-01A-11R-A115-07	HER2E	HER2A	Neutral	Neutral	Neutral	Neutral	Neutral	Neutral	Neutral	Neutral	Neutral	Neutral	Neutral	Neutral	Neutral	Neutral	Neutral	Neutral	Neutral	Neutral	Neutral	Neutral	Neutral	Neutral	Neutral	Neutral	Neutral	Neutral	Neutral	Neutral
TCGA-AO-A12E-01A-11R-A10J-07	LumA	non-HER2A	Neutral	Neutral	Neutral	Neutral	Neutral	Neutral	Neutral	Neutral	Neutral	Neutral	Neutral	Neutral	Neutral	Neutral	Neutral	Amp	Neutral	Neutral	Neutral	Neutral	Neutral	Neutral	Neutral	Neutral	Neutral	Neutral	Neutral	Neutral
TCGA-AO-A12F-01A-11R-A115-07	Basal	non-HER2A	Amp	Neutral	Amp	Neutral	Neutral	Neutral	Neutral	Neutral	Neutral	Amp	Neutral	Amp	Amp	Neutral	Neutral	Amp	Neutral	Neutral	Neutral	Neutral	Neutral	Neutral	Neutral	Neutral	Neutral	Del	Neutral	Neutral
TCGA-AO-A12G-01A-11R-A10J-07	LumA	non-HER2A	Neutral	Neutral	Neutral	Neutral	Neutral	Neutral	Neutral	Neutral	Neutral	Amp	Neutral	Neutral	Neutral	Neutral	Neutral	Neutral	Neutral	Neutral	Neutral	Neutral	Neutral	Neutral	Neutral	Del	Del	Neutral	Neutral	Neutral
TCGA-AO-A1KP-01A-11R-A13Q-07	LumB	non-HER2A	Neutral	Neutral	Neutral	Neutral	Neutral	Neutral	Neutral	Neutral	Neutral	Neutral	Neutral	Neutral	Neutral	Neutral	Neutral	Neutral	Neutral	Neutral	Neutral	Neutral	Neutral	Neutral	Neutral	Neutral	Neutral	Neutral	Neutral	Neutral
TCGA-AO-A1KQ-01A-11R-A13Q-07	LumB	non-HER2A	Neutral	Neutral	Neutral	Neutral	Neutral	Neutral	Neutral	Neutral	Neutral	Neutral	Neutral	Neutral	Neutral	Neutral	Neutral	Neutral	Neutral	Neutral	Neutral	Neutral	Neutral	Neutral	Neutral	Neutral	Neutral	Neutral	Neutral	Neutral
TCGA-AO-A1KR-01A-12R-A144-07	Basal	non-HER2A	Neutral	Neutral	Neutral	Neutral	Amp	Neutral	Neutral	Neutral	Neutral	Neutral	Neutral	Neutral	Neutral	Neutral	Neutral	Neutral	Neutral	Neutral	Neutral	Neutral	Neutral	Neutral	Neutral	Neutral	Neutral	Neutral	Neutral	Neutral
TCGA-AO-A1KS-01A-11R-A13Q-07	LumB	non-HER2A	Neutral	Neutral	Neutral	Neutral	Neutral	Neutral	Neutral	Neutral	Neutral	Neutral	Neutral	Neutral	Neutral	Neutral	Neutral	Neutral	Neutral	Neutral	Neutral	Neutral	Neutral	Neutral	Neutral	Neutral	Neutral	Neutral	Neutral	Neutral
TCGA-AO-A1KT-01A-11R-A13Q-07	LumB	non-HER2A	Neutral	Neutral	Neutral	Neutral	Neutral	Neutral	Neutral	Neutral	Neutral	Neutral	Neutral	Neutral	Neutral	Neutral	Neutral	Amp	Neutral	Neutral	Neutral	Neutral	Neutral	Neutral	Neutral	Neutral	Neutral	Del	Neutral	Neutral
TCGA-AQ-A04H-01B-11R-A10J-07	LumB	HER2A	Neutral	Neutral	Neutral	Neutral	Amp	Neutral	Neutral	Neutral	Neutral	Neutral	Neutral	Neutral	Neutral	Neutral	Neutral	Amp	Neutral	Neutral	Neutral	Neutral	Neutral	Neutral	Neutral	Neutral	Neutral	Neutral	Neutral	Neutral
TCGA-AQ-A04L-01B-21R-A10J-07	LumA	non-HER2A	Neutral	Neutral	Neutral	Neutral	Neutral	Neutral	Neutral	Neutral	Neutral	Neutral	Neutral	Neutral	Neutral	Neutral	Amp	Amp	Neutral	Amp	Neutral	Neutral	Neutral	Neutral	Neutral	Neutral	Neutral	Neutral	Neutral	Neutral
TCGA-AQ-A0Y5-01A-11R-A14M-07	LumA	HER2A	Neutral	Neutral	Neutral	Neutral	Neutral	Neutral	Neutral	Neutral	Neutral	Neutral	Neutral	Neutral	Neutral	Neutral	Neutral	Neutral	Neutral	Neutral	Neutral	Neutral	Neutral	Neutral	Neutral	Neutral	Neutral	Neutral	Neutral	Neutral
TCGA-AQ-A1H2-01A-11R-A13Q-07	LumA	non-HER2A	Neutral	Neutral	Neutral	Neutral	Neutral	Neutral	Neutral	Neutral	Neutral	Neutral	Neutral	Neutral	Neutral	Neutral	Neutral	Neutral	Neutral	Neutral	Neutral	Neutral	Neutral	Neutral	Neutral	Neutral	Neutral	Del	Neutral	Neutral
TCGA-AQ-A1H3-01A-31R-A13Q-07	LumA	non-HER2A	Neutral	Neutral	Neutral	Neutral	Neutral	Neutral	Neutral	Neutral	Neutral	Neutral	Neutral	Neutral	Neutral	Neutral	Neutral	Neutral	Neutral	Neutral	Neutral	Neutral	Neutral	Neutral	Neutral	Neutral	Neutral	Neutral	Neutral	Neutral
TCGA-AR-A0TP-01A-11R-A084-07	Basal	non-HER2A	Neutral	Neutral	Neutral	Neutral	Neutral	Neutral	Neutral	Neutral	Amp	Neutral	Neutral	Neutral	Amp	Neutral	Neutral	Neutral	Neutral	Neutral	Neutral	Neutral	Neutral	Neutral	Neutral	Del	Neutral	Del	Del	Del
TCGA-AR-A0TQ-01A-11R-A084-07	LumB	HER2A	Neutral	Neutral	Neutral	Neutral	Neutral	Neutral	Neutral	Neutral	Neutral	Neutral	Neutral	Neutral	Neutral	Neutral	Neutral	Neutral	Neutral	Neutral	Neutral	Neutral	Neutral	Neutral	Neutral	Neutral	Neutral	Neutral	Neutral	Del
TCGA-AR-A0TR-01A-11R-A084-07	LumA	non-HER2A	Neutral	Neutral	Neutral	Neutral	Neutral	Neutral	Neutral	Neutral	Neutral	Neutral	Neutral	Neutral	Neutral	Neutral	Neutral	Neutral	Neutral	Neutral	Neutral	Neutral	Neutral	Neutral	Neutral	Neutral	Neutral	Neutral	Del	Neutral
TCGA-AR-A0TS-01A-11R-A115-07	Basal	non-HER2A	Neutral	Neutral	Neutral	Neutral	Amp	Neutral	Neutral	Neutral	Amp	Amp	Neutral	Neutral	Neutral	Neutral	Neutral	Neutral	Neutral	Neutral	Neutral	Neutral	Neutral	Neutral	Neutral	Neutral	Neutral	Neutral	Neutral	Neutral
TCGA-AR-A0TT-01A-31R-A084-07	LumB	non-HER2A	Neutral	Neutral	Neutral	Neutral	Neutral	Neutral	Neutral	Neutral	Neutral	Amp	Neutral	Neutral	Neutral	Neutral	Neutral	Neutral	Neutral	Neutral	Neutral	Neutral	Neutral	Neutral	Neutral	Neutral	Neutral	Neutral	Neutral	Neutral
TCGA-AR-A0TU-01A-31R-A109-07	Basal	non-HER2A	Neutral	Neutral	Neutral	Neutral	Neutral	Neutral	Neutral	Neutral	Neutral	Neutral	Neutral	Neutral	Neutral	Neutral	Neutral	Neutral	Neutral	Neutral	Neutral	Neutral	Neutral	Neutral	Neutral	Neutral	Neutral	Neutral	Neutral	Neutral
TCGA-AR-A0TV-01A-21R-A084-07	LumB	non-HER2A	Neutral	Neutral	Neutral	Neutral	Neutral	Neutral	Neutral	Neutral	Neutral	Neutral	Neutral	Neutral	Neutral	Neutral	Neutral	Amp	Neutral	Neutral	Neutral	Neutral	Neutral	Neutral	Neutral	Neutral	Neutral	Del	Neutral	Neutral
TCGA-AR-A0TW-01A-11R-A084-07	LumA	non-HER2A	Neutral	Neutral	Neutral	Neutral	Neutral	Neutral	Neutral	Neutral	Neutral	Neutral	Neutral	Neutral	Neutral	Neutral	Neutral	Neutral	Neutral	Neutral	Neutral	Neutral	Neutral	Neutral	Neutral	Neutral	Del	Neutral	Neutral	Neutral
TCGA-AR-A0TX-01A-11R-A084-07	HER2E	HER2A	Neutral	Neutral	Neutral	Neutral	Neutral	Neutral	Neutral	Neutral	Neutral	Neutral	Neutral	Neutral	Neutral	Neutral	Neutral	Neutral	Neutral	Amp	Neutral	Neutral	Neutral	Neutral	Neutral	Neutral	Neutral	Neutral	Neutral	Del
TCGA-AR-A0TY-01A-12R-A115-07	LumB	non-HER2A	Neutral	Neutral	Neutral	Neutral	Neutral	Neutral	Neutral	Neutral	Neutral	Neutral	Neutral	Neutral	Neutral	Neutral	Neutral	Neutral	Neutral	Neutral	Neutral	Neutral	Neutral	Neutral	Neutral	Del	Neutral	Neutral	Del	Neutral
TCGA-AR-A0TZ-01A-12R-A084-07	LumA	non-HER2A	Neutral	Neutral	Neutral	Neutral	Neutral	Neutral	Amp	Amp	Neutral	Neutral	Neutral	Neutral	Neutral	Neutral	Neutral	Amp	Neutral	Neutral	Neutral	Neutral	Neutral	Neutral	Neutral	Neutral	Neutral	Del	Del	Neutral
TCGA-AR-A0U0-01A-11R-A109-07	Basal	non-HER2A	Neutral	Neutral	Neutral	Neutral	Neutral	Neutral	Neutral	Amp	Amp	Neutral	Amp	Neutral	Neutral	Neutral	Neutral	Neutral	Neutral	Neutral	Neutral	Neutral	Neutral	Neutral	Neutral	Neutral	Del	Neutral	Neutral	Neutral
TCGA-AR-A0U3-01A-11R-A109-07	LumB	non-HER2A	Neutral	Neutral	Neutral	Neutral	Neutral	Neutral	Neutral	Neutral	Neutral	Neutral	Neutral	Neutral	Neutral	Neutral	Amp	Amp	Neutral	Neutral	Neutral	Neutral	Neutral	Neutral	Amp	Del	Neutral	Neutral	Del	Neutral
TCGA-AR-A0U4-01A-11R-A109-07	Basal	non-HER2A	Neutral	Neutral	Neutral	Neutral	Neutral	Neutral	Neutral	Neutral	Neutral	Neutral	Neutral	Neutral	Neutral	Neutral	Neutral	Neutral	Neutral	Neutral	Neutral	Neutral	Neutral	Neutral	Neutral	Neutral	Neutral	Neutral	Neutral	Neutral
TCGA-AR-A1AH-01A-11R-A12D-07	Basal	non-HER2A	Amp	Amp	Neutral	Neutral	Neutral	Neutral	Neutral	Neutral	Neutral	Neutral	Neutral	Neutral	Neutral	Neutral	Neutral	Neutral	Neutral	Neutral	Neutral	Neutral	Neutral	Neutral	Neutral	Del	Del	Neutral	Del	Del
TCGA-AR-A1AI-01A-11R-A12P-07	Basal	non-HER2A	Neutral	Neutral	Neutral	Neutral	Neutral	Neutral	Neutral	Neutral	Neutral	Neutral	Neutral	Neutral	Neutral	Neutral	Neutral	Neutral	Neutral	Neutral	Neutral	Neutral	Neutral	Amp	Neutral	Neutral	Del	Del	Neutral	Neutral
TCGA-AR-A1AJ-01A-21R-A12P-07	Basal	non-HER2A	Neutral	Neutral	Neutral	Neutral	Neutral	Neutral	Neutral	Neutral	Neutral	Neutral	Neutral	Neutral	Neutral	Neutral	Neutral	Neutral	Neutral	Neutral	Neutral	Neutral	Neutral	Amp	Neutral	Neutral	Neutral	Neutral	Neutral	Neutral
TCGA-AR-A1AK-01A-21R-A12P-07	LumA	non-HER2A	Neutral	Neutral	Neutral	Neutral	Neutral	Neutral	Neutral	Neutral	Neutral	Neutral	Neutral	Neutral	Neutral	Neutral	Neutral	Amp	Neutral	Neutral	Neutral	Neutral	Neutral	Neutral	Neutral	Neutral	Neutral	Neutral	Neutral	Neutral
TCGA-AR-A1AL-01A-21R-A12P-07	LumA	non-HER2A	Neutral	Neutral	Neutral	Neutral	Neutral	Neutral	Neutral	Neutral	Neutral	Neutral	Neutral	Neutral	Neutral	Neutral	Neutral	Neutral	Neutral	Neutral	Neutral	Neutral	Neutral	Neutral	Neutral	Neutral	Neutral	Neutral	Neutral	Neutral
TCGA-AR-A1AN-01A-11R-A12P-07	LumA	non-HER2A	Neutral	Neutral	Neutral	Neutral	Amp	Neutral	Neutral	Neutral	Neutral	Neutral	Neutral	Neutral	Neutral	Neutral	Neutral	Neutral	Neutral	Neutral	Neutral	Neutral	Neutral	Neutral	Neutral	Del	Neutral	Neutral	Neutral	Neutral
TCGA-AR-A1AP-01A-11R-A12P-07	LumA	non-HER2A	Neutral	Neutral	Neutral	Neutral	Neutral	Neutral	Neutral	Neutral	Neutral	Neutral	Neutral	Neutral	Neutral	Neutral	Neutral	Amp	Neutral	Neutral	Neutral	Neutral	Neutral	Neutral	Neutral	Neutral	Neutral	Neutral	Neutral	Neutral
TCGA-AR-A1AQ-01A-11R-A12P-07	Basal	non-HER2A	Neutral	Neutral	Neutral	Neutral	Neutral	Neutral	Neutral	Neutral	Neutral	Neutral	Neutral	Neutral	Neutral	Neutral	Neutral	Neutral	Neutral	Neutral	Neutral	Neutral	Neutral	Neutral	Neutral	Neutral	Neutral	Neutral	Neutral	Neutral
TCGA-AR-A1AR-01A-31R-A137-07	Basal	non-HER2A	Neutral	Neutral	Neutral	Neutral	Neutral	Neutral	Neutral	Neutral	Neutral	Neutral	Neutral	Neutral	Neutral	Neutral	Neutral	Neutral	Neutral	Neutral	Neutral	Neutral	Neutral	Neutral	Neutral	Neutral	Neutral	Neutral	Neutral	Neutral
TCGA-AR-A1AS-01A-11R-A12P-07	LumB	non-HER2A	Neutral	Neutral	Neutral	Neutral	Neutral	Neutral	Neutral	Neutral	Neutral	Neutral	Neutral	Neutral	Neutral	Neutral	Neutral	Neutral	Neutral	Neutral	Neutral	Neutral	Neutral	Neutral	Neutral	Neutral	Neutral	Neutral	Del	Neutral
TCGA-AR-A1AU-01A-11R-A12P-07	LumA	non-HER2A	Neutral	Neutral	Neutral	Neutral	Neutral	Neutral	Neutral	Neutral	Neutral	Neutral	Neutral	Neutral	Neutral	Neutral	Neutral	Neutral	Neutral	Neutral	Neutral	Neutral	Neutral	Neutral	Neutral	Neutral	Neutral	Neutral	Neutral	Neutral
TCGA-AR-A1AV-01A-21R-A12P-07	LumA	non-HER2A	Neutral	Neutral	Neutral	Neutral	Neutral	Neutral	Neutral	Neutral	Neutral	Neutral	Neutral	Neutral	Neutral	Neutral	Neutral	Amp	Neutral	Neutral	Neutral	Neutral	Neutral	Neutral	Neutral	Neutral	Neutral	Neutral	Neutral	Neutral
TCGA-AR-A1AX-01A-11R-A12P-07	LumA	non-HER2A	Neutral	Neutral	Neutral	Neutral	Neutral	Neutral	Neutral	Neutral	Neutral	Neutral	Neutral	Neutral	Neutral	Neutral	Neutral	Neutral	Neutral	Neutral	Neutral	Neutral	Neutral	Neutral	Neutral	Neutral	Neutral	Neutral	Neutral	Neutral
TCGA-AR-A1AY-01A-21R-A12P-07	Basal	non-HER2A	Neutral	Neutral	Neutral	Neutral	Neutral	Neutral	Neutral	Neutral	Neutral	Neutral	Neutral	Neutral	Neutral	Amp	Neutral	Neutral	Neutral	Neutral	Neutral	Neutral	Neutral	Neutral	Neutral	Del	Del	Neutral	Del	Neutral
TCGA-AR-A24H-01A-11R-A169-07	LumB	non-HER2A	Neutral	Neutral	Neutral	Neutral	Neutral	Neutral	Neutral	Neutral	Neutral	Neutral	Neutral	Neutral	Neutral	Neutral	Neutral	Neutral	Neutral	Neutral	Neutral	Neutral	Neutral	Neutral	Neutral	Neutral	Neutral	Neutral	Neutral	Neutral
TCGA-AR-A24K-01A-11R-A169-07	LumB	non-HER2A	Neutral	Neutral	Neutral	Neutral	Neutral	Neutral	Neutral	Neutral	Neutral	Neutral	Amp	Neutral	Neutral	Neutral	Neutral	Neutral	Neutral	Neutral	Neutral	Neutral	Neutral	Neutral	Neutral	Neutral	Neutral	Neutral	Neutral	Neutral
TCGA-AR-A24L-01A-11R-A169-07	LumA	non-HER2A	Neutral	Neutral	Neutral	Neutral	Neutral	Neutral	Neutral	Neutral	Neutral	Neutral	Neutral	Neutral	Neutral	Neutral	Neutral	Neutral	Neutral	Neutral	Neutral	Neutral	Neutral	Neutral	Neutral	Neutral	Neutral	Neutral	Neutral	Neutral
TCGA-AR-A24M-01A-11R-A169-07	LumA	non-HER2A	Neutral	Neutral	Neutral	Neutral	Neutral	Neutral	Neutral	Neutral	Neutral	Neutral	Neutral	Neutral	Neutral	Neutral	Neutral	Neutral	Neutral	Neutral	Neutral	Neutral	Neutral	Neutral	Neutral	Neutral	Neutral	Neutral	Neutral	Neutral
TCGA-AR-A24N-01A-11R-A169-07	LumB	non-HER2A	Neutral	Neutral	Neutral	Neutral	Neutral	Neutral	Neutral	Neutral	Neutral	Neutral	Neutral	Neutral	Neutral	Neutral	Neutral	Neutral	Neutral	Neutral	Neutral	Neutral	Neutral	Neutral	Neutral	Neutral	Neutral	Del	Neutral	Neutral
TCGA-AR-A24O-01A-11R-A169-07	LumA	non-HER2A	Neutral	Neutral	Neutral	Neutral	Neutral	Neutral	Neutral	Neutral	Neutral	Neutral	Neutral	Neutral	Neutral	Neutral	Neutral	Neutral	Neutral	Neutral	Neutral	Neutral	Neutral	Neutral	Neutral	Neutral	Neutral	Neutral	Neutral	Neutral
TCGA-AR-A24P-01A-11R-A169-07	LumA	non-HER2A	Neutral	Neutral	Neutral	Neutral	Neutral	Neutral	Neutral	Neutral	Neutral	Neutral	Neutral	Neutral	Neutral	Neutral	Neutral	Neutral	Neutral	Neutral	Neutral	Neutral	Neutral	Neutral	Neutral	Neutral	Neutral	Neutral	Neutral	Neutral
TCGA-AR-A24Q-01A-12R-A169-07	Basal	non-HER2A	Neutral	Neutral	Neutral	Amp	Neutral	Neutral	Neutral	Neutral	Neutral	Neutral	Neutral	Neutral	Neutral	Neutral	Neutral	Neutral	Neutral	Neutral	Neutral	Neutral	Neutral	Neutral	Neutral	Neutral	Del	Del	Neutral	Neutral
TCGA-AR-A24R-01A-11R-A169-07	LumB	non-HER2A	Neutral	Neutral	Neutral	Neutral	Neutral	Neutral	Neutral	Neutral	Neutral	Neutral	Neutral	Neutral	Neutral	Neutral	Neutral	Amp	Neutral	Neutral	Neutral	Neutral	Neutral	Neutral	Neutral	Neutral	Neutral	Neutral	Neutral	Neutral
TCGA-AR-A24S-01A-11R-A169-07	LumB	non-HER2A	Neutral	Neutral	Neutral	Neutral	Neutral	Neutral	Neutral	Neutral	Neutral	Neutral	Neutral	Neutral	Neutral	Neutral	Neutral	Neutral	Neutral	Neutral	Neutral	Amp	Amp	Neutral	Neutral	Neutral	Neutral	Neutral	Neutral	Neutral
TCGA-AR-A24T-01A-11R-A169-07	LumA	non-HER2A	Neutral	Neutral	Neutral	Neutral	Neutral	Neutral	Neutral	Neutral	Neutral	Neutral	Neutral	Neutral	Neutral	Neutral	Neutral	Neutral	Neutral	Neutral	Neutral	Neutral	Neutral	Neutral	Neutral	Neutral	Neutral	Neutral	Neutral	Neutral
TCGA-AR-A24U-01A-11R-A169-07	HER2E	HER2A	Neutral	Neutral	Neutral	Neutral	Neutral	Neutral	Neutral	Neutral	Neutral	Neutral	Neutral	Neutral	Neutral	Neutral	Neutral	Neutral	Neutral	Neutral	Neutral	Neutral	Neutral	Neutral	Neutral	Neutral	Neutral	Neutral	Neutral	Neutral
TCGA-AR-A24W-01A-11R-A169-07	LumA	non-HER2A	Neutral	Neutral	Neutral	Neutral	Neutral	Neutral	Neutral	Neutral	Neutral	Neutral	Neutral	Neutral	Neutral	Neutral	Neutral	Neutral	Neutral	Neutral	Neutral	Neutral	Neutral	Neutral	Neutral	Neutral	Neutral	Neutral	Neutral	Neutral
TCGA-AR-A24X-01A-11R-A169-07	LumA	non-HER2A	Neutral	Neutral	Neutral	Neutral	Neutral	Neutral	Neutral	Neutral	Neutral	Neutral	Neutral	Neutral	Neutral	Neutral	Neutral	Neutral	Neutral	Neutral	Neutral	Neutral	Neutral	Neutral	Neutral	Neutral	Neutral	Neutral	Neutral	Neutral
TCGA-AR-A24Z-01A-11R-A169-07	LumB	non-HER2A	Neutral	Amp	Neutral	Neutral	Neutral	Neutral	Neutral	Neutral	Neutral	Neutral	Neutral	Neutral	Neutral	Neutral	Neutral	Amp	Neutral	Neutral	Neutral	Neutral	Neutral	Neutral	Neutral	Neutral	Neutral	Neutral	Neutral	Neutral
TCGA-AR-A250-01A-31R-A169-07	LumB	HER2A	Neutral	Neutral	Neutral	Neutral	Neutral	Neutral	Neutral	Neutral	Neutral	Neutral	Neutral	Neutral	Neutral	Neutral	Neutral	Neutral	Neutral	Neutral	Neutral	Neutral	Neutral	Neutral	Neutral	Neutral	Neutral	Neutral	Neutral	Neutral
TCGA-AR-A251-01A-12R-A169-07	Basal	non-HER2A	Neutral	Neutral	Neutral	Neutral	Neutral	Neutral	Neutral	Neutral	Neutral	Neutral	Amp	Amp	Neutral	Neutral	Neutral	Neutral	Neutral	Neutral	Neutral	Neutral	Neutral	Amp	Amp	Neutral	Neutral	Del	Neutral	Neutral
TCGA-AR-A254-01A-21R-A169-07	HER2E	HER2A	Neutral	Neutral	Neutral	Neutral	Neutral	Neutral	Neutral	Neutral	Neutral	Neutral	Neutral	Neutral	Neutral	Neutral	Neutral	Neutral	Neutral	Neutral	Neutral	Neutral	Neutral	Neutral	Neutral	Neutral	Neutral	Neutral	Neutral	Neutral
TCGA-AR-A255-01A-11R-A169-07	LumA	non-HER2A	Neutral	Neutral	Neutral	Neutral	Neutral	Neutral	Neutral	Neutral	Neutral	Neutral	Neutral	Neutral	Neutral	Neutral	Neutral	Neutral	Neutral	Neutral	Neutral	Neutral	Neutral	Neutral	Neutral	Neutral	Neutral	Neutral	Neutral	Neutral
TCGA-AR-A256-01A-11R-A169-07	Basal	non-HER2A	Neutral	Neutral	Neutral	Neutral	Neutral	Neutral	Neutral	Neutral	Neutral	Neutral	Neutral	Neutral	Neutral	Neutral	Neutral	Neutral	Neutral	Neutral	Neutral	Amp	Neutral	Neutral	Neutral	Neutral	Neutral	Neutral	Neutral	Neutral
TCGA-AR-A2LE-01A-11R-A180-07	LumA	non-HER2A	Neutral	Neutral	Neutral	Neutral	Neutral	Neutral	Neutral	Neutral	Neutral	Neutral	Neutral	Neutral	Neutral	Neutral	Neutral	Neutral	Neutral	Neutral	Neutral	Neutral	Neutral	Neutral	Neutral	Neutral	Neutral	Neutral	Del	Neutral
TCGA-AR-A2LL-01A-11R-A180-07	LumA	HER2A	Neutral	Neutral	Neutral	Neutral	Neutral	Neutral	Neutral	Neutral	Neutral	Neutral	Neutral	Neutral	Neutral	Neutral	Neutral	Neutral	Neutral	Neutral	Neutral	Neutral	Neutral	Neutral	Neutral	Neutral	Del	Neutral	Del	Neutral
TCGA-AR-A2LM-01A-11R-A180-07	LumA	non-HER2A	Neutral	Neutral	Neutral	Neutral	Neutral	Neutral	Neutral	Neutral	Neutral	Neutral	Neutral	Neutral	Neutral	Neutral	Neutral	Neutral	Neutral	Neutral	Neutral	Neutral	Neutral	Neutral	Neutral	Neutral	Neutral	Neutral	Neutral	Neutral
TCGA-AR-A2LN-01A-21R-A18M-07	LumA	non-HER2A	Neutral	Neutral	Neutral	Neutral	Neutral	Neutral	Neutral	Neutral	Neutral	Neutral	Neutral	Neutral	Neutral	Neutral	Neutral	Neutral	Neutral	Neutral	Neutral	Neutral	Neutral	Neutral	Neutral	Neutral	Neutral	Neutral	Neutral	Neutral
TCGA-AR-A2LO-01A-31R-A18M-07	LumA	non-HER2A	Neutral	Neutral	Neutral	Neutral	Neutral	Neutral	Neutral	Neutral	Neutral	Neutral	Neutral	Neutral	Neutral	Neutral	Neutral	Neutral	Neutral	Neutral	Neutral	Neutral	Neutral	Neutral	Neutral	Neutral	Neutral	Neutral	Neutral	Neutral
TCGA-AR-A2LR-01A-12R-A18M-07	Basal	non-HER2A	Neutral	Neutral	Neutral	Neutral	Neutral	Neutral	Neutral	Neutral	Neutral	Neutral	Neutral	Neutral	Neutral	Neutral	Neutral	Neutral	Neutral	Neutral	Neutral	Neutral	Neutral	Neutral	Neutral	Neutral	Del	Neutral	Neutral	Neutral
TCGA-B6-A0I2-01A-11R-A034-07	Basal	non-HER2A	Neutral	Neutral	Neutral	Neutral	Neutral	Neutral	Neutral	Neutral	Neutral	Neutral	Neutral	Neutral	Neutral	Amp	Neutral	Neutral	Neutral	Neutral	Neutral	Neutral	Neutral	Neutral	Neutral	Neutral	Neutral	Neutral	Neutral	Neutral
TCGA-B6-A0I5-01A-11R-A034-07	LumA	non-HER2A	Neutral	Neutral	Neutral	Neutral	Neutral	Neutral	Neutral	Neutral	Neutral	Neutral	Neutral	Neutral	Neutral	Neutral	Neutral	Neutral	Neutral	Neutral	Neutral	Neutral	Neutral	Neutral	Neutral	Neutral	Neutral	Neutral	Neutral	Neutral
TCGA-B6-A0I6-01A-11R-A034-07	Basal	non-HER2A	Neutral	Neutral	Neutral	Neutral	Neutral	Neutral	Neutral	Neutral	Neutral	Neutral	Neutral	Neutral	Neutral	Neutral	Neutral	Neutral	Neutral	Neutral	Neutral	Neutral	Neutral	Neutral	Neutral	Neutral	Neutral	Neutral	Neutral	Neutral
TCGA-B6-A0I9-01A-11R-A034-07	HER2E	HER2A	Neutral	Neutral	Neutral	Neutral	Neutral	Neutral	Neutral	Neutral	Neutral	Neutral	Neutral	Neutral	Neutral	Neutral	Neutral	Amp	Neutral	Neutral	Neutral	Neutral	Neutral	Neutral	Neutral	Neutral	Neutral	Neutral	Neutral	Neutral
TCGA-B6-A0IA-01A-11R-A034-07	LumB	non-HER2A	Neutral	Neutral	Neutral	Neutral	Neutral	Neutral	Neutral	Neutral	Neutral	Neutral	Neutral	Neutral	Neutral	Neutral	Neutral	Neutral	Neutral	Neutral	Neutral	Neutral	Neutral	Neutral	Neutral	Neutral	Neutral	Neutral	Neutral	Neutral
TCGA-B6-A0IB-01A-11R-A034-07	LumB	non-HER2A	Neutral	Neutral	Neutral	Neutral	Neutral	Neutral	Neutral	Neutral	Neutral	Neutral	Neutral	Neutral	Neutral	Neutral	Neutral	Neutral	Neutral	Neutral	Neutral	Neutral	Neutral	Neutral	Neutral	Neutral	Neutral	Del	Neutral	Neutral
TCGA-B6-A0IC-01A-11R-A034-07	LumA	non-HER2A	Neutral	Neutral	Neutral	Neutral	Neutral	Neutral	Neutral	Neutral	Neutral	Neutral	Neutral	Neutral	Neutral	Neutral	Neutral	Neutral	Neutral	Neutral	Neutral	Neutral	Neutral	Neutral	Neutral	Neutral	Neutral	Neutral	Neutral	Neutral
TCGA-B6-A0IE-01A-11R-A034-07	LumA	non-HER2A	Neutral	Neutral	Neutral	Neutral	Neutral	Neutral	Neutral	Neutral	Neutral	Neutral	Neutral	Neutral	Neutral	Neutral	Neutral	Neutral	Neutral	Neutral	Neutral	Neutral	Neutral	Neutral	Neutral	Neutral	Neutral	Neutral	Del	Del
TCGA-B6-A0IG-01A-11R-A034-07	LumA	HER2A	Neutral	Neutral	Neutral	Neutral	Neutral	Neutral	Neutral	Neutral	Neutral	Neutral	Neutral	Neutral	Neutral	Neutral	Neutral	Amp	Neutral	Neutral	Neutral	Neutral	Neutral	Neutral	Neutral	Neutral	Neutral	Neutral	Neutral	Neutral
TCGA-B6-A0IH-01A-11R-A115-07	LumA	non-HER2A	Neutral	Neutral	Neutral	Neutral	Neutral	Neutral	Neutral	Neutral	Neutral	Neutral	Neutral	Neutral	Neutral	Neutral	Neutral	Neutral	Neutral	Neutral	Neutral	Neutral	Neutral	Neutral	Neutral	Neutral	Neutral	Neutral	Del	Neutral
TCGA-B6-A0IJ-01A-11R-A034-07	Basal	non-HER2A	Neutral	Neutral	Neutral	Neutral	Neutral	Neutral	Neutral	Neutral	Neutral	Neutral	Neutral	Neutral	Neutral	Neutral	Neutral	Neutral	Neutral	Neutral	Neutral	Neutral	Neutral	Neutral	Neutral	Neutral	Neutral	Neutral	Neutral	Neutral
TCGA-B6-A0IK-01A-12R-A056-07	HER2E	non-HER2A	Neutral	Neutral	Neutral	Neutral	Neutral	Neutral	Neutral	Neutral	Neutral	Neutral	Neutral	Neutral	Neutral	Neutral	Neutral	Neutral	Neutral	Neutral	Neutral	Neutral	Neutral	Neutral	Neutral	Del	Del	Neutral	Neutral	Neutral
TCGA-B6-A0IM-01A-11R-A034-07	LumA	non-HER2A	Neutral	Neutral	Neutral	Neutral	Neutral	Neutral	Neutral	Neutral	Neutral	Neutral	Neutral	Neutral	Neutral	Neutral	Neutral	Neutral	Neutral	Neutral	Neutral	Neutral	Neutral	Neutral	Neutral	Neutral	Neutral	Neutral	Del	Neutral
TCGA-B6-A0IN-01A-11R-A034-07	LumB	non-HER2A	Neutral	Neutral	Neutral	Neutral	Neutral	Neutral	Neutral	Neutral	Neutral	Neutral	Neutral	Neutral	Amp	Neutral	Neutral	Neutral	Neutral	Neutral	Neutral	Neutral	Neutral	Neutral	Amp	Neutral	Neutral	Neutral	Neutral	Neutral
TCGA-B6-A0IO-01A-11R-A034-07	LumA	non-HER2A	Neutral	Neutral	Neutral	Neutral	Neutral	Neutral	Neutral	Neutral	Neutral	Neutral	Neutral	Neutral	Neutral	Neutral	Neutral	Neutral	Neutral	Neutral	Neutral	Neutral	Neutral	Neutral	Neutral	Neutral	Neutral	Neutral	Neutral	Neutral
TCGA-B6-A0IP-01A-11R-A034-07	LumA	non-HER2A	Neutral	Neutral	Neutral	Neutral	Neutral	Neutral	Neutral	Neutral	Neutral	Neutral	Neutral	Neutral	Neutral	Neutral	Neutral	Amp	Neutral	Neutral	Neutral	Neutral	Neutral	Neutral	Neutral	Neutral	Neutral	Neutral	Neutral	Neutral
TCGA-B6-A0IQ-01A-11R-A034-07	Basal	non-HER2A	Neutral	Neutral	Neutral	Neutral	Neutral	Neutral	Neutral	Neutral	Neutral	Neutral	Neutral	Neutral	Amp	Neutral	Neutral	Neutral	Neutral	Neutral	Neutral	Neutral	Neutral	Neutral	Neutral	Neutral	Neutral	Del	Neutral	Neutral
TCGA-B6-A0RE-01A-11R-A056-07	Basal	non-HER2A	Neutral	Neutral	Neutral	Neutral	Neutral	Neutral	Neutral	Neutral	Neutral	Neutral	Neutral	Neutral	Neutral	Neutral	Neutral	Neutral	Neutral	Neutral	Neutral	Neutral	Neutral	Neutral	Neutral	Neutral	Neutral	Neutral	Neutral	Neutral
TCGA-B6-A0RG-01A-11R-A056-07	LumA	non-HER2A	Neutral	Neutral	Neutral	Neutral	Neutral	Neutral	Neutral	Neutral	Neutral	Neutral	Neutral	Neutral	Neutral	Neutral	Neutral	Neutral	Neutral	Neutral	Neutral	Neutral	Neutral	Neutral	Neutral	Neutral	Neutral	Neutral	Neutral	Neutral
TCGA-B6-A0RH-01A-21R-A115-07	HER2E	HER2A	Neutral	Neutral	Neutral	Neutral	Amp	Neutral	Neutral	Neutral	Neutral	Neutral	Neutral	Neutral	Neutral	Neutral	Neutral	Neutral	Neutral	Neutral	Neutral	Neutral	Neutral	Neutral	Neutral	Del	Neutral	Neutral	Neutral	Neutral
TCGA-B6-A0RI-01A-11R-A056-07	LumA	non-HER2A	Neutral	Neutral	Neutral	Neutral	Neutral	Neutral	Neutral	Neutral	Neutral	Neutral	Neutral	Neutral	Neutral	Neutral	Neutral	Neutral	Neutral	Neutral	Neutral	Neutral	Neutral	Neutral	Neutral	Neutral	Neutral	Neutral	Del	Neutral
TCGA-B6-A0RL-01A-11R-A084-07	LumB	non-HER2A	Neutral	Neutral	Neutral	Neutral	Neutral	Neutral	Neutral	Neutral	Neutral	Neutral	Neutral	Neutral	Neutral	Neutral	Neutral	Amp	Neutral	Neutral	Neutral	Neutral	Neutral	Neutral	Neutral	Neutral	Neutral	Del	Del	Neutral
TCGA-B6-A0RM-01A-11R-A084-07	LumA	non-HER2A	Neutral	Neutral	Neutral	Neutral	Neutral	Neutral	Neutral	Neutral	Neutral	Neutral	Neutral	Neutral	Neutral	Neutral	Neutral	Neutral	Neutral	Neutral	Neutral	Neutral	Neutral	Neutral	Neutral	Neutral	Neutral	Neutral	Neutral	Neutral
TCGA-B6-A0RN-01A-12R-A084-07	LumA	non-HER2A	Neutral	Neutral	Neutral	Neutral	Neutral	Neutral	Neutral	Neutral	Neutral	Neutral	Neutral	Neutral	Neutral	Neutral	Neutral	Neutral	Neutral	Neutral	Neutral	Neutral	Neutral	Neutral	Neutral	Neutral	Neutral	Neutral	Neutral	Neutral
TCGA-B6-A0RO-01A-22R-A084-07	LumA	non-HER2A	Neutral	Neutral	Neutral	Neutral	Neutral	Neutral	Neutral	Neutral	Neutral	Neutral	Neutral	Neutral	Neutral	Neutral	Neutral	Neutral	Neutral	Neutral	Neutral	Neutral	Neutral	Neutral	Neutral	Neutral	Neutral	Neutral	Neutral	Neutral
TCGA-B6-A0RP-01A-21R-A084-07	LumA	non-HER2A	Neutral	Neutral	Neutral	Neutral	Neutral	Neutral	Neutral	Neutral	Neutral	Neutral	Neutral	Neutral	Neutral	Neutral	Neutral	Neutral	Neutral	Neutral	Neutral	Neutral	Neutral	Neutral	Neutral	Neutral	Neutral	Neutral	Neutral	Neutral
TCGA-B6-A0RS-01A-11R-A084-07	HER2E	non-HER2A	Neutral	Neutral	Neutral	Neutral	Neutral	Neutral	Neutral	Neutral	Neutral	Neutral	Neutral	Neutral	Neutral	Amp	Neutral	Neutral	Neutral	Neutral	Neutral	Neutral	Neutral	Neutral	Neutral	Neutral	Neutral	Neutral	Neutral	Neutral
TCGA-B6-A0RT-01A-21R-A084-07	Basal	non-HER2A	Neutral	Neutral	Neutral	Neutral	Neutral	Neutral	Neutral	Neutral	Neutral	Neutral	Neutral	Neutral	Neutral	Neutral	Neutral	Neutral	Neutral	Neutral	Neutral	Neutral	Neutral	Neutral	Neutral	Neutral	Neutral	Neutral	Neutral	Neutral
TCGA-B6-A0RU-01A-11R-A084-07	Basal	non-HER2A	Neutral	Neutral	Neutral	Neutral	Neutral	Neutral	Neutral	Neutral	Neutral	Neutral	Neutral	Neutral	Neutral	Neutral	Neutral	Neutral	Neutral	Neutral	Neutral	Neutral	Neutral	Neutral	Neutral	Neutral	Neutral	Neutral	Neutral	Neutral
TCGA-B6-A0RV-01A-11R-A084-07	LumA	non-HER2A	Neutral	Neutral	Neutral	Neutral	Neutral	Neutral	Neutral	Neutral	Neutral	Neutral	Neutral	Neutral	Neutral	Neutral	Neutral	Neutral	Neutral	Neutral	Neutral	Neutral	Neutral	Neutral	Neutral	Neutral	Neutral	Neutral	Neutral	Neutral
TCGA-B6-A0WS-01A-11R-A115-07	LumA	non-HER2A	Neutral	Neutral	Neutral	Neutral	Neutral	Neutral	Neutral	Neutral	Neutral	Neutral	Neutral	Neutral	Neutral	Neutral	Neutral	Neutral	Neutral	Neutral	Neutral	Neutral	Neutral	Neutral	Neutral	Neutral	Neutral	Neutral	Neutral	Neutral
TCGA-B6-A0WT-01A-11R-A109-07	LumA	non-HER2A	Neutral	Neutral	Neutral	Neutral	Neutral	Neutral	Neutral	Neutral	Neutral	Neutral	Neutral	Neutral	Neutral	Neutral	Neutral	Neutral	Neutral	Neutral	Neutral	Neutral	Neutral	Neutral	Neutral	Neutral	Del	Neutral	Neutral	Neutral
TCGA-B6-A0WV-01A-11R-A109-07	LumB	non-HER2A	Neutral	Neutral	Neutral	Neutral	Neutral	Neutral	Neutral	Neutral	Neutral	Neutral	Neutral	Neutral	Neutral	Neutral	Neutral	Amp	Neutral	Neutral	Neutral	Neutral	Neutral	Neutral	Neutral	Neutral	Neutral	Neutral	Neutral	Neutral
TCGA-B6-A0WW-01A-11R-A109-07	LumB	non-HER2A	Neutral	Neutral	Neutral	Neutral	Neutral	Neutral	Neutral	Neutral	Neutral	Neutral	Neutral	Neutral	Neutral	Neutral	Neutral	Amp	Neutral	Neutral	Neutral	Neutral	Neutral	Neutral	Neutral	Neutral	Neutral	Neutral	Neutral	Neutral
TCGA-B6-A0WX-01A-11R-A109-07	Basal	non-HER2A	Neutral	Neutral	Neutral	Neutral	Neutral	Neutral	Neutral	Neutral	Neutral	Neutral	Neutral	Neutral	Neutral	Neutral	Neutral	Neutral	Neutral	Neutral	Neutral	Neutral	Neutral	Neutral	Neutral	Del	Neutral	Neutral	Neutral	Neutral
TCGA-B6-A0WY-01A-11R-A109-07	LumA	non-HER2A	Neutral	Neutral	Neutral	Neutral	Amp	Neutral	Neutral	Neutral	Neutral	Neutral	Neutral	Neutral	Neutral	Neutral	Neutral	Neutral	Neutral	Neutral	Neutral	Amp	Neutral	Neutral	Neutral	Neutral	Neutral	Neutral	Neutral	Neutral
TCGA-B6-A0WZ-01A-11R-A109-07	LumA	non-HER2A	Neutral	Neutral	Neutral	Neutral	Neutral	Neutral	Neutral	Neutral	Neutral	Neutral	Neutral	Neutral	Neutral	Neutral	Neutral	Neutral	Neutral	Neutral	Neutral	Neutral	Neutral	Neutral	Neutral	Neutral	Neutral	Neutral	Del	Neutral
TCGA-B6-A0X0-01A-21R-A115-07	LumA	non-HER2A	Neutral	Neutral	Neutral	Neutral	Neutral	Neutral	Neutral	Neutral	Neutral	Neutral	Neutral	Neutral	Neutral	Neutral	Neutral	Neutral	Neutral	Neutral	Neutral	Neutral	Neutral	Neutral	Neutral	Neutral	Neutral	Neutral	Neutral	Neutral
TCGA-B6-A0X1-01A-11R-A109-07	Basal	non-HER2A	Neutral	Amp	Neutral	Neutral	Neutral	Neutral	Neutral	Neutral	Neutral	Neutral	Neutral	Amp	Amp	Neutral	Neutral	Amp	Neutral	Neutral	Neutral	Neutral	Neutral	Neutral	Neutral	Neutral	Neutral	Neutral	Neutral	Neutral
TCGA-B6-A0X4-01A-11R-A109-07	LumA	non-HER2A	Neutral	Neutral	Neutral	Neutral	Neutral	Neutral	Neutral	Neutral	Neutral	Neutral	Neutral	Neutral	Neutral	Neutral	Neutral	Neutral	Neutral	Neutral	Neutral	Neutral	Neutral	Neutral	Neutral	Neutral	Neutral	Neutral	Neutral	Neutral
TCGA-B6-A0X5-01A-21R-A109-07	LumB	non-HER2A	Neutral	Neutral	Neutral	Neutral	Neutral	Neutral	Neutral	Neutral	Neutral	Neutral	Neutral	Neutral	Neutral	Neutral	Neutral	Neutral	Neutral	Neutral	Neutral	Neutral	Neutral	Neutral	Neutral	Neutral	Neutral	Del	Neutral	Neutral
TCGA-B6-A0X7-01A-11R-A10J-07	LumA	non-HER2A	Neutral	Neutral	Neutral	Neutral	Neutral	Neutral	Neutral	Neutral	Neutral	Neutral	Neutral	Neutral	Neutral	Neutral	Neutral	Neutral	Neutral	Neutral	Neutral	Neutral	Neutral	Neutral	Neutral	Neutral	Neutral	Neutral	Neutral	Neutral
TCGA-B6-A1KC-01B-11R-A157-07	LumB	non-HER2A	Neutral	Neutral	Neutral	Neutral	Neutral	Neutral	Neutral	Neutral	Amp	Neutral	Neutral	Neutral	Neutral	Neutral	Neutral	Neutral	Neutral	Neutral	Neutral	Neutral	Neutral	Neutral	Neutral	Neutral	Neutral	Del	Neutral	Neutral
TCGA-B6-A1KF-01A-11R-A13Q-07	Basal	HER2A	Neutral	Neutral	Neutral	Neutral	Neutral	Neutral	Neutral	Neutral	Neutral	Neutral	Neutral	Neutral	Neutral	Neutral	Neutral	Neutral	Neutral	Neutral	Neutral	Neutral	Neutral	Neutral	Neutral	Neutral	Neutral	Neutral	Neutral	Neutral
TCGA-B6-A1KI-01A-11R-A14M-07	LumA	non-HER2A	Neutral	Neutral	Neutral	Neutral	Neutral	Neutral	Neutral	Neutral	Neutral	Neutral	Neutral	Neutral	Neutral	Neutral	Neutral	Neutral	Neutral	Neutral	Neutral	Neutral	Neutral	Neutral	Neutral	Neutral	Neutral	Neutral	Neutral	Neutral
TCGA-B6-A1KN-01A-11R-A13Q-07	LumB	HER2A	Neutral	Neutral	Neutral	Neutral	Neutral	Neutral	Neutral	Neutral	Neutral	Neutral	Neutral	Neutral	Neutral	Neutral	Neutral	Neutral	Neutral	Neutral	Neutral	Neutral	Neutral	Neutral	Neutral	Neutral	Neutral	Neutral	Neutral	Neutral
TCGA-BH-A0AU-01A-11R-A12P-07	LumB	non-HER2A	Neutral	Neutral	Neutral	Neutral	Neutral	Neutral	Neutral	Neutral	Neutral	Neutral	Neutral	Neutral	Neutral	Neutral	Neutral	Neutral	Neutral	Neutral	Neutral	Neutral	Neutral	Neutral	Neutral	Neutral	Neutral	Neutral	Neutral	Neutral
TCGA-BH-A0AW-01A-11R-A056-07	HER2E	HER2A	Neutral	Neutral	Neutral	Neutral	Neutral	Neutral	Neutral	Neutral	Neutral	Amp	Neutral	Neutral	Neutral	Neutral	Neutral	Neutral	Neutral	Neutral	Neutral	Neutral	Neutral	Neutral	Neutral	Neutral	Neutral	Neutral	Neutral	Del
TCGA-BH-A0AY-01A-21R-A00Z-07	LumB	non-HER2A	Neutral	Neutral	Neutral	Neutral	Neutral	Neutral	Neutral	Neutral	Neutral	Neutral	Neutral	Neutral	Neutral	Neutral	Neutral	Neutral	Neutral	Neutral	Neutral	Neutral	Neutral	Neutral	Neutral	Neutral	Neutral	Neutral	Neutral	Neutral
TCGA-BH-A0B0-01A-21R-A115-07	LumA	non-HER2A	Neutral	Neutral	Neutral	Neutral	Neutral	Neutral	Neutral	Neutral	Neutral	Neutral	Neutral	Neutral	Neutral	Neutral	Neutral	Neutral	Neutral	Neutral	Neutral	Neutral	Neutral	Neutral	Neutral	Neutral	Neutral	Neutral	Neutral	Neutral
TCGA-BH-A0B1-01A-12R-A056-07	LumA	non-HER2A	Neutral	Neutral	Neutral	Neutral	Neutral	Neutral	Neutral	Neutral	Neutral	Neutral	Neutral	Neutral	Neutral	Neutral	Neutral	Amp	Neutral	Neutral	Neutral	Neutral	Neutral	Neutral	Neutral	Neutral	Neutral	Neutral	Neutral	Neutral
TCGA-BH-A0B3-01A-11R-A056-07	Basal	non-HER2A	Neutral	Neutral	Neutral	Neutral	Neutral	Neutral	Neutral	Neutral	Neutral	Neutral	Neutral	Neutral	Neutral	Neutral	Neutral	Neutral	Neutral	Neutral	Neutral	Neutral	Neutral	Neutral	Neutral	Neutral	Del	Neutral	Neutral	Neutral
TCGA-BH-A0B4-01A-11R-A00Z-07	LumA	non-HER2A	Neutral	Neutral	Neutral	Neutral	Neutral	Neutral	Neutral	Neutral	Neutral	Neutral	Neutral	Neutral	Neutral	Neutral	Neutral	Neutral	Neutral	Neutral	Neutral	Neutral	Neutral	Neutral	Neutral	Neutral	Neutral	Neutral	Neutral	Neutral
TCGA-BH-A0B5-01A-11R-A12P-07	LumB	non-HER2A	Neutral	Neutral	Neutral	Neutral	Neutral	Neutral	Neutral	Neutral	Neutral	Neutral	Neutral	Neutral	Neutral	Neutral	Neutral	Neutral	Neutral	Neutral	Neutral	Neutral	Neutral	Neutral	Neutral	Neutral	Neutral	Neutral	Neutral	Neutral
TCGA-BH-A0B6-01A-11R-A19W-07	LumA	non-HER2A	Neutral	Neutral	Neutral	Neutral	Neutral	Neutral	Neutral	Neutral	Neutral	Neutral	Neutral	Neutral	Neutral	Neutral	Neutral	Neutral	Neutral	Neutral	Neutral	Neutral	Neutral	Neutral	Neutral	Neutral	Neutral	Neutral	Neutral	Neutral
TCGA-BH-A0B8-01A-21R-A056-07	LumA	non-HER2A	Neutral	Neutral	Neutral	Neutral	Neutral	Neutral	Neutral	Neutral	Neutral	Neutral	Neutral	Neutral	Neutral	Neutral	Neutral	Neutral	Neutral	Neutral	Neutral	Neutral	Neutral	Neutral	Neutral	Del	Neutral	Neutral	Neutral	Neutral
TCGA-BH-A0B9-01A-11R-A056-07	Basal	non-HER2A	Neutral	Neutral	Neutral	Neutral	Neutral	Neutral	Neutral	Neutral	Neutral	Neutral	Neutral	Neutral	Neutral	Neutral	Neutral	Neutral	Neutral	Neutral	Neutral	Neutral	Neutral	Neutral	Neutral	Neutral	Neutral	Neutral	Neutral	Neutral
TCGA-BH-A0BA-01A-11R-A056-07	LumA	non-HER2A	Neutral	Neutral	Neutral	Neutral	Neutral	Neutral	Neutral	Neutral	Neutral	Neutral	Neutral	Neutral	Neutral	Neutral	Neutral	Neutral	Neutral	Neutral	Neutral	Neutral	Neutral	Neutral	Neutral	Neutral	Neutral	Neutral	Neutral	Neutral
TCGA-BH-A0BC-01A-22R-A084-07	LumA	non-HER2A	Neutral	Neutral	Neutral	Neutral	Neutral	Neutral	Neutral	Neutral	Neutral	Neutral	Neutral	Neutral	Neutral	Neutral	Neutral	Amp	Neutral	Neutral	Neutral	Neutral	Neutral	Neutral	Neutral	Neutral	Neutral	Neutral	Neutral	Neutral
TCGA-BH-A0BD-01A-11R-A034-07	LumB	non-HER2A	Neutral	Neutral	Neutral	Neutral	Neutral	Neutral	Neutral	Neutral	Neutral	Neutral	Neutral	Neutral	Neutral	Neutral	Neutral	Amp	Neutral	Neutral	Neutral	Neutral	Neutral	Neutral	Neutral	Neutral	Neutral	Neutral	Neutral	Neutral
TCGA-BH-A0BF-01A-21R-A12P-07	LumB	non-HER2A	Neutral	Neutral	Neutral	Neutral	Neutral	Neutral	Neutral	Neutral	Neutral	Neutral	Neutral	Neutral	Neutral	Neutral	Neutral	Neutral	Neutral	Neutral	Neutral	Neutral	Neutral	Neutral	Neutral	Neutral	Neutral	Neutral	Neutral	Neutral
TCGA-BH-A0BG-01A-11R-A115-07	Basal	non-HER2A	Neutral	Neutral	Neutral	Neutral	Neutral	Neutral	Neutral	Neutral	Neutral	Neutral	Neutral	Neutral	Neutral	Neutral	Neutral	Neutral	Neutral	Neutral	Neutral	Neutral	Neutral	Neutral	Neutral	Neutral	Neutral	Neutral	Neutral	Neutral
TCGA-BH-A0BJ-01A-11R-A056-07	LumA	non-HER2A	Neutral	Neutral	Neutral	Neutral	Neutral	Neutral	Neutral	Neutral	Neutral	Neutral	Neutral	Neutral	Neutral	Neutral	Neutral	Neutral	Neutral	Neutral	Neutral	Neutral	Neutral	Neutral	Neutral	Neutral	Neutral	Neutral	Neutral	Neutral
TCGA-BH-A0BL-01A-11R-A115-07	Basal	non-HER2A	Neutral	Neutral	Neutral	Neutral	Neutral	Neutral	Neutral	Neutral	Neutral	Neutral	Neutral	Neutral	Neutral	Neutral	Neutral	Neutral	Neutral	Neutral	Neutral	Neutral	Neutral	Neutral	Neutral	Neutral	Neutral	Neutral	Neutral	Neutral
TCGA-BH-A0BM-01A-11R-A056-07	LumA	non-HER2A	Neutral	Neutral	Neutral	Neutral	Neutral	Neutral	Neutral	Neutral	Neutral	Neutral	Neutral	Neutral	Neutral	Neutral	Neutral	Neutral	Neutral	Neutral	Neutral	Neutral	Neutral	Neutral	Neutral	Neutral	Neutral	Neutral	Neutral	Neutral
TCGA-BH-A0BO-01A-23R-A12D-07	LumA	non-HER2A	Neutral	Neutral	Neutral	Neutral	Neutral	Neutral	Neutral	Neutral	Neutral	Neutral	Neutral	Neutral	Neutral	Neutral	Neutral	Neutral	Neutral	Neutral	Neutral	Neutral	Neutral	Neutral	Neutral	Neutral	Neutral	Neutral	Neutral	Neutral
TCGA-BH-A0BP-01A-11R-A115-07	LumA	non-HER2A	Neutral	Amp	Neutral	Neutral	Neutral	Neutral	Neutral	Amp	Neutral	Amp	Neutral	Neutral	Neutral	Neutral	Neutral	Neutral	Neutral	Neutral	Neutral	Neutral	Neutral	Neutral	Neutral	Neutral	Neutral	Neutral	Del	Del
TCGA-BH-A0BQ-01A-21R-A115-07	LumA	non-HER2A	Neutral	Neutral	Neutral	Neutral	Neutral	Neutral	Neutral	Neutral	Neutral	Neutral	Neutral	Neutral	Neutral	Neutral	Neutral	Neutral	Neutral	Neutral	Neutral	Neutral	Neutral	Neutral	Neutral	Neutral	Neutral	Neutral	Neutral	Neutral
TCGA-BH-A0BR-01A-21R-A115-07	LumA	non-HER2A	Neutral	Neutral	Neutral	Neutral	Amp	Neutral	Neutral	Neutral	Neutral	Neutral	Neutral	Neutral	Neutral	Neutral	Neutral	Amp	Neutral	Neutral	Amp	Neutral	Neutral	Amp	Neutral	Neutral	Neutral	Neutral	Neutral	Neutral
TCGA-BH-A0BS-01A-11R-A12P-07	LumA	non-HER2A	Neutral	Neutral	Neutral	Neutral	Neutral	Neutral	Neutral	Neutral	Neutral	Neutral	Neutral	Neutral	Neutral	Neutral	Neutral	Neutral	Neutral	Neutral	Neutral	Neutral	Neutral	Neutral	Neutral	Neutral	Neutral	Neutral	Neutral	Neutral
TCGA-BH-A0BT-01A-11R-A12P-07	LumA	non-HER2A	Neutral	Neutral	Neutral	Neutral	Neutral	Neutral	Neutral	Neutral	Neutral	Neutral	Neutral	Neutral	Neutral	Neutral	Neutral	Neutral	Neutral	Neutral	Neutral	Neutral	Neutral	Neutral	Neutral	Neutral	Neutral	Neutral	Neutral	Neutral
TCGA-BH-A0BV-01A-11R-A00Z-07	LumA	non-HER2A	Neutral	Neutral	Neutral	Neutral	Neutral	Neutral	Neutral	Neutral	Neutral	Neutral	Neutral	Neutral	Neutral	Neutral	Neutral	Amp	Neutral	Neutral	Neutral	Neutral	Neutral	Neutral	Neutral	Neutral	Neutral	Neutral	Neutral	Neutral
TCGA-BH-A0BW-01A-11R-A115-07	Basal	non-HER2A	Neutral	Neutral	Neutral	Neutral	Neutral	Neutral	Neutral	Neutral	Neutral	Neutral	Neutral	Neutral	Neutral	Neutral	Neutral	Neutral	Neutral	Neutral	Neutral	Neutral	Neutral	Neutral	Neutral	Neutral	Del	Neutral	Neutral	Neutral
TCGA-BH-A0BZ-01A-31R-A12P-07	LumB	non-HER2A	Neutral	Neutral	Neutral	Neutral	Neutral	Neutral	Neutral	Neutral	Amp	Neutral	Neutral	Neutral	Neutral	Neutral	Neutral	Neutral	Neutral	Neutral	Neutral	Neutral	Neutral	Neutral	Neutral	Neutral	Neutral	Neutral	Neutral	Neutral
TCGA-BH-A0C0-01A-21R-A056-07	LumB	non-HER2A	Neutral	Neutral	Neutral	Neutral	Neutral	Neutral	Neutral	Neutral	Neutral	Neutral	Neutral	Neutral	Neutral	Neutral	Neutral	Neutral	Neutral	Neutral	Neutral	Neutral	Neutral	Neutral	Neutral	Neutral	Neutral	Neutral	Neutral	Neutral
TCGA-BH-A0C1-01B-11R-A12D-07	LumA	non-HER2A	Neutral	Neutral	Neutral	Neutral	Neutral	Neutral	Neutral	Neutral	Neutral	Neutral	Neutral	Neutral	Neutral	Neutral	Neutral	Neutral	Neutral	Neutral	Neutral	Neutral	Neutral	Neutral	Neutral	Neutral	Neutral	Neutral	Neutral	Neutral
TCGA-BH-A0C3-01A-21R-A12P-07	LumB	non-HER2A	Neutral	Neutral	Neutral	Neutral	Neutral	Neutral	Neutral	Neutral	Neutral	Neutral	Neutral	Neutral	Neutral	Neutral	Neutral	Amp	Neutral	Neutral	Neutral	Neutral	Neutral	Neutral	Neutral	Neutral	Neutral	Neutral	Neutral	Neutral
TCGA-BH-A0C7-01B-11R-A115-07	LumB	non-HER2A	Neutral	Neutral	Neutral	Neutral	Neutral	Neutral	Neutral	Neutral	Neutral	Neutral	Neutral	Neutral	Neutral	Neutral	Neutral	Neutral	Neutral	Neutral	Neutral	Neutral	Neutral	Neutral	Neutral	Neutral	Neutral	Neutral	Neutral	Neutral
TCGA-BH-A0DD-01A-31R-A12P-07	LumB	HER2A	Neutral	Neutral	Neutral	Neutral	Neutral	Neutral	Neutral	Neutral	Neutral	Neutral	Neutral	Neutral	Neutral	Neutral	Neutral	Amp	Neutral	Neutral	Neutral	Neutral	Neutral	Neutral	Neutral	Neutral	Neutral	Del	Del	Neutral
TCGA-BH-A0DE-01A-11R-A115-07	LumA	non-HER2A	Neutral	Neutral	Neutral	Neutral	Neutral	Neutral	Neutral	Neutral	Neutral	Neutral	Neutral	Neutral	Neutral	Neutral	Neutral	Neutral	Neutral	Neutral	Neutral	Neutral	Neutral	Neutral	Neutral	Neutral	Neutral	Neutral	Neutral	Neutral
TCGA-BH-A0DG-01A-21R-A12P-07	LumA	non-HER2A	Neutral	Neutral	Neutral	Neutral	Neutral	Neutral	Neutral	Neutral	Neutral	Neutral	Neutral	Neutral	Neutral	Neutral	Neutral	Neutral	Neutral	Neutral	Neutral	Neutral	Neutral	Neutral	Neutral	Neutral	Neutral	Neutral	Neutral	Neutral
TCGA-BH-A0DH-01A-11R-A084-07	LumA	non-HER2A	Neutral	Neutral	Neutral	Neutral	Neutral	Neutral	Neutral	Neutral	Amp	Neutral	Neutral	Neutral	Neutral	Neutral	Neutral	Neutral	Neutral	Neutral	Neutral	Neutral	Neutral	Neutral	Neutral	Neutral	Neutral	Del	Neutral	Neutral
TCGA-BH-A0DI-01A-21R-A12P-07	LumA	non-HER2A	Neutral	Neutral	Neutral	Neutral	Amp	Neutral	Neutral	Neutral	Neutral	Neutral	Neutral	Neutral	Neutral	Neutral	Neutral	Amp	Neutral	Neutral	Neutral	Neutral	Neutral	Neutral	Neutral	Neutral	Neutral	Neutral	Neutral	Neutral
TCGA-BH-A0DK-01A-21R-A056-07	LumA	non-HER2A	Neutral	Neutral	Neutral	Neutral	Neutral	Neutral	Neutral	Neutral	Neutral	Neutral	Neutral	Neutral	Neutral	Neutral	Neutral	Neutral	Neutral	Neutral	Neutral	Neutral	Neutral	Neutral	Neutral	Neutral	Neutral	Neutral	Neutral	Neutral
TCGA-BH-A0DO-01B-11R-A12D-07	LumA	non-HER2A	Neutral	Neutral	Neutral	Neutral	Neutral	Neutral	Neutral	Neutral	Neutral	Neutral	Neutral	Neutral	Neutral	Neutral	Neutral	Neutral	Neutral	Neutral	Neutral	Neutral	Neutral	Neutral	Neutral	Neutral	Neutral	Neutral	Neutral	Neutral
TCGA-BH-A0DP-01A-21R-A056-07	LumA	non-HER2A	Neutral	Neutral	Neutral	Neutral	Neutral	Neutral	Neutral	Neutral	Neutral	Neutral	Neutral	Neutral	Neutral	Neutral	Neutral	Neutral	Neutral	Neutral	Neutral	Neutral	Neutral	Neutral	Neutral	Neutral	Neutral	Neutral	Neutral	Neutral
TCGA-BH-A0DQ-01A-11R-A084-07	LumA	non-HER2A	Neutral	Neutral	Neutral	Neutral	Neutral	Neutral	Neutral	Neutral	Neutral	Neutral	Neutral	Neutral	Neutral	Neutral	Neutral	Neutral	Neutral	Neutral	Neutral	Neutral	Neutral	Neutral	Neutral	Neutral	Neutral	Del	Neutral	Neutral
TCGA-BH-A0DS-01A-11R-A056-07	LumA	non-HER2A	Neutral	Neutral	Neutral	Neutral	Neutral	Neutral	Neutral	Neutral	Neutral	Neutral	Neutral	Neutral	Neutral	Neutral	Neutral	Neutral	Neutral	Neutral	Neutral	Neutral	Neutral	Neutral	Neutral	Neutral	Neutral	Neutral	Neutral	Neutral
TCGA-BH-A0DT-01A-21R-A12D-07	LumA	non-HER2A	Neutral	Neutral	Neutral	Neutral	Neutral	Neutral	Neutral	Neutral	Neutral	Neutral	Neutral	Neutral	Neutral	Neutral	Neutral	Neutral	Neutral	Neutral	Neutral	Neutral	Neutral	Neutral	Neutral	Neutral	Neutral	Neutral	Neutral	Neutral
TCGA-BH-A0DV-01A-21R-A12P-07	LumA	non-HER2A	Neutral	Neutral	Neutral	Neutral	Neutral	Neutral	Neutral	Neutral	Neutral	Neutral	Neutral	Neutral	Neutral	Neutral	Neutral	Neutral	Neutral	Neutral	Neutral	Neutral	Neutral	Neutral	Neutral	Neutral	Neutral	Neutral	Neutral	Neutral
TCGA-BH-A0DX-01A-11R-A115-07	LumA	non-HER2A	Neutral	Neutral	Neutral	Neutral	Neutral	Neutral	Neutral	Neutral	Neutral	Neutral	Neutral	Neutral	Neutral	Neutral	Neutral	Neutral	Neutral	Neutral	Neutral	Neutral	Neutral	Neutral	Neutral	Neutral	Neutral	Neutral	Neutral	Neutral
TCGA-BH-A0DZ-01A-11R-A00Z-07	HER2E	HER2A	Neutral	Neutral	Neutral	Neutral	Neutral	Neutral	Neutral	Neutral	Neutral	Neutral	Neutral	Neutral	Neutral	Neutral	Neutral	Amp	Neutral	Neutral	Neutral	Neutral	Neutral	Neutral	Neutral	Neutral	Neutral	Neutral	Neutral	Neutral
TCGA-BH-A0E0-01A-11R-A056-07	Basal	non-HER2A	Neutral	Neutral	Neutral	Neutral	Neutral	Neutral	Neutral	Neutral	Neutral	Neutral	Neutral	Neutral	Neutral	Neutral	Neutral	Neutral	Neutral	Neutral	Neutral	Neutral	Neutral	Neutral	Neutral	Neutral	Neutral	Neutral	Neutral	Neutral
TCGA-BH-A0E1-01A-11R-A056-07	LumA	non-HER2A	Neutral	Neutral	Neutral	Neutral	Neutral	Neutral	Neutral	Neutral	Neutral	Neutral	Neutral	Neutral	Neutral	Neutral	Neutral	Neutral	Neutral	Neutral	Neutral	Neutral	Neutral	Neutral	Neutral	Neutral	Neutral	Neutral	Neutral	Neutral
TCGA-BH-A0E2-01A-11R-A056-07	LumA	non-HER2A	Neutral	Neutral	Neutral	Neutral	Neutral	Neutral	Neutral	Neutral	Neutral	Neutral	Neutral	Neutral	Neutral	Neutral	Neutral	Neutral	Neutral	Amp	Neutral	Neutral	Neutral	Neutral	Neutral	Neutral	Neutral	Neutral	Del	Neutral
TCGA-BH-A0E6-01A-11R-A034-07	Basal	non-HER2A	Neutral	Neutral	Neutral	Neutral	Neutral	Neutral	Neutral	Neutral	Neutral	Neutral	Amp	Neutral	Amp	Neutral	Neutral	Neutral	Neutral	Neutral	Neutral	Neutral	Neutral	Neutral	Neutral	Neutral	Neutral	Del	Neutral	Neutral
TCGA-BH-A0E7-01A-11R-A034-07	LumA	non-HER2A	Neutral	Neutral	Neutral	Neutral	Neutral	Neutral	Neutral	Neutral	Neutral	Neutral	Neutral	Neutral	Neutral	Neutral	Neutral	Neutral	Neutral	Neutral	Neutral	Neutral	Neutral	Neutral	Neutral	Neutral	Neutral	Neutral	Neutral	Neutral
TCGA-BH-A0E9-01B-11R-A115-07	LumA	non-HER2A	Neutral	Neutral	Neutral	Neutral	Neutral	Neutral	Neutral	Neutral	Neutral	Neutral	Neutral	Neutral	Neutral	Neutral	Neutral	Neutral	Neutral	Neutral	Neutral	Neutral	Neutral	Neutral	Neutral	Del	Neutral	Neutral	Neutral	Neutral
TCGA-BH-A0EA-01A-11R-A115-07	LumA	non-HER2A	Neutral	Neutral	Neutral	Neutral	Neutral	Neutral	Neutral	Neutral	Neutral	Neutral	Neutral	Neutral	Neutral	Neutral	Neutral	Neutral	Neutral	Neutral	Neutral	Neutral	Neutral	Neutral	Neutral	Neutral	Neutral	Neutral	Neutral	Neutral
TCGA-BH-A0EB-01A-11R-A034-07	LumA	non-HER2A	Neutral	Neutral	Neutral	Neutral	Neutral	Neutral	Neutral	Neutral	Neutral	Neutral	Neutral	Neutral	Neutral	Neutral	Neutral	Neutral	Neutral	Neutral	Neutral	Neutral	Neutral	Neutral	Neutral	Neutral	Neutral	Neutral	Neutral	Neutral
TCGA-BH-A0EE-01A-11R-A034-07	HER2E	HER2A	Neutral	Neutral	Neutral	Neutral	Neutral	Neutral	Neutral	Neutral	Neutral	Neutral	Neutral	Neutral	Neutral	Neutral	Neutral	Neutral	Neutral	Neutral	Neutral	Neutral	Neutral	Neutral	Neutral	Neutral	Neutral	Del	Neutral	Neutral
TCGA-BH-A0GY-01A-11R-A056-07	LumA	non-HER2A	Neutral	Neutral	Neutral	Neutral	Amp	Neutral	Neutral	Neutral	Neutral	Neutral	Neutral	Neutral	Neutral	Neutral	Neutral	Neutral	Neutral	Neutral	Neutral	Neutral	Neutral	Neutral	Neutral	Neutral	Neutral	Neutral	Neutral	Neutral
TCGA-BH-A0GZ-01A-11R-A056-07	LumA	non-HER2A	Neutral	Neutral	Neutral	Neutral	Neutral	Neutral	Neutral	Neutral	Neutral	Neutral	Neutral	Neutral	Neutral	Neutral	Neutral	Amp	Neutral	Neutral	Neutral	Neutral	Neutral	Neutral	Neutral	Del	Del	Del	Neutral	Neutral
TCGA-BH-A0H0-01A-11R-A056-07	LumB	non-HER2A	Neutral	Neutral	Neutral	Neutral	Neutral	Neutral	Neutral	Neutral	Neutral	Neutral	Neutral	Neutral	Neutral	Neutral	Neutral	Neutral	Neutral	Neutral	Neutral	Neutral	Neutral	Neutral	Neutral	Neutral	Neutral	Del	Del	Neutral
TCGA-BH-A0H3-01A-11R-A12P-07	LumA	non-HER2A	Neutral	Neutral	Neutral	Neutral	Neutral	Neutral	Neutral	Neutral	Neutral	Neutral	Neutral	Neutral	Neutral	Neutral	Neutral	Neutral	Neutral	Neutral	Neutral	Neutral	Neutral	Neutral	Neutral	Neutral	Neutral	Neutral	Neutral	Neutral
TCGA-BH-A0H5-01A-21R-A115-07	LumA	non-HER2A	Neutral	Neutral	Neutral	Neutral	Neutral	Neutral	Neutral	Neutral	Neutral	Neutral	Neutral	Neutral	Neutral	Neutral	Neutral	Neutral	Neutral	Neutral	Neutral	Neutral	Neutral	Neutral	Neutral	Neutral	Neutral	Neutral	Neutral	Neutral
TCGA-BH-A0H6-01A-21R-A056-07	LumA	non-HER2A	Neutral	Neutral	Neutral	Neutral	Neutral	Neutral	Neutral	Neutral	Neutral	Neutral	Neutral	Neutral	Neutral	Neutral	Neutral	Neutral	Neutral	Neutral	Neutral	Neutral	Neutral	Neutral	Neutral	Neutral	Neutral	Neutral	Neutral	Neutral
TCGA-BH-A0H7-01A-13R-A056-07	LumA	non-HER2A	Neutral	Neutral	Neutral	Neutral	Neutral	Neutral	Neutral	Neutral	Neutral	Neutral	Neutral	Neutral	Neutral	Neutral	Neutral	Neutral	Neutral	Neutral	Neutral	Neutral	Neutral	Neutral	Neutral	Neutral	Neutral	Neutral	Neutral	Neutral
TCGA-BH-A0H9-01A-11R-A056-07	LumA	non-HER2A	Neutral	Neutral	Neutral	Neutral	Neutral	Neutral	Neutral	Neutral	Neutral	Neutral	Neutral	Neutral	Neutral	Neutral	Neutral	Neutral	Neutral	Neutral	Neutral	Neutral	Neutral	Neutral	Neutral	Neutral	Neutral	Neutral	Neutral	Neutral
TCGA-BH-A0HA-01A-11R-A12P-07	LumA	non-HER2A	Neutral	Neutral	Neutral	Neutral	Neutral	Neutral	Neutral	Neutral	Neutral	Neutral	Neutral	Neutral	Neutral	Neutral	Neutral	Neutral	Neutral	Neutral	Neutral	Neutral	Neutral	Neutral	Neutral	Neutral	Neutral	Neutral	Neutral	Neutral
TCGA-BH-A0HB-01A-11R-A056-07	LumA	non-HER2A	Neutral	Neutral	Neutral	Neutral	Neutral	Neutral	Neutral	Neutral	Neutral	Neutral	Neutral	Neutral	Neutral	Neutral	Neutral	Neutral	Neutral	Neutral	Neutral	Neutral	Neutral	Neutral	Neutral	Neutral	Neutral	Del	Neutral	Del
TCGA-BH-A0HI-01A-11R-A084-07	LumA	non-HER2A	Neutral	Neutral	Neutral	Neutral	Neutral	Neutral	Neutral	Neutral	Neutral	Neutral	Neutral	Neutral	Neutral	Neutral	Neutral	Neutral	Neutral	Neutral	Neutral	Neutral	Neutral	Neutral	Neutral	Neutral	Neutral	Neutral	Neutral	Neutral
TCGA-BH-A0HK-01A-11R-A056-07	LumA	non-HER2A	Neutral	Neutral	Neutral	Neutral	Neutral	Neutral	Neutral	Neutral	Neutral	Neutral	Neutral	Neutral	Neutral	Neutral	Neutral	Amp	Neutral	Neutral	Neutral	Neutral	Neutral	Neutral	Neutral	Neutral	Neutral	Neutral	Del	Neutral
TCGA-BH-A0HN-01A-11R-A10U-07	LumA	non-HER2A	Neutral	Neutral	Neutral	Neutral	Neutral	Neutral	Neutral	Neutral	Neutral	Neutral	Neutral	Neutral	Neutral	Neutral	Neutral	Neutral	Neutral	Neutral	Neutral	Neutral	Neutral	Neutral	Neutral	Neutral	Neutral	Neutral	Neutral	Neutral
TCGA-BH-A0HO-01A-11R-A034-07	LumA	non-HER2A	Neutral	Neutral	Neutral	Neutral	Neutral	Neutral	Neutral	Neutral	Neutral	Neutral	Neutral	Neutral	Neutral	Neutral	Neutral	Neutral	Neutral	Neutral	Neutral	Neutral	Neutral	Neutral	Neutral	Neutral	Neutral	Neutral	Neutral	Neutral
TCGA-BH-A0HP-01A-12R-A084-07	LumA	non-HER2A	Neutral	Neutral	Neutral	Neutral	Neutral	Neutral	Neutral	Neutral	Neutral	Neutral	Neutral	Neutral	Neutral	Neutral	Amp	Neutral	Neutral	Neutral	Neutral	Neutral	Neutral	Neutral	Neutral	Neutral	Del	Neutral	Neutral	Neutral
TCGA-BH-A0HU-01A-11R-A034-07	LumB	non-HER2A	Amp	Amp	Neutral	Neutral	Amp	Neutral	Neutral	Neutral	Neutral	Neutral	Neutral	Neutral	Neutral	Neutral	Neutral	Neutral	Neutral	Neutral	Neutral	Neutral	Neutral	Neutral	Neutral	Neutral	Neutral	Del	Del	Neutral
TCGA-BH-A0HW-01A-11R-A034-07	LumB	HER2A	Neutral	Neutral	Neutral	Neutral	Neutral	Neutral	Neutral	Neutral	Neutral	Neutral	Neutral	Neutral	Neutral	Neutral	Neutral	Neutral	Neutral	Neutral	Neutral	Neutral	Neutral	Neutral	Neutral	Neutral	Neutral	Neutral	Del	Neutral
TCGA-BH-A0HX-01A-21R-A056-07	LumA	non-HER2A	Neutral	Neutral	Neutral	Neutral	Neutral	Neutral	Neutral	Neutral	Neutral	Neutral	Neutral	Neutral	Neutral	Neutral	Neutral	Amp	Neutral	Neutral	Neutral	Neutral	Neutral	Neutral	Neutral	Neutral	Neutral	Neutral	Neutral	Neutral
TCGA-BH-A0HY-01A-11R-A056-07	LumB	HER2A	Neutral	Neutral	Neutral	Neutral	Neutral	Neutral	Neutral	Neutral	Neutral	Neutral	Neutral	Neutral	Neutral	Neutral	Neutral	Amp	Neutral	Neutral	Neutral	Neutral	Neutral	Neutral	Neutral	Neutral	Neutral	Neutral	Del	Neutral
TCGA-BH-A0RX-01A-21R-A084-07	Basal	non-HER2A	Neutral	Neutral	Neutral	Neutral	Neutral	Neutral	Neutral	Neutral	Neutral	Neutral	Neutral	Neutral	Neutral	Neutral	Neutral	Neutral	Neutral	Neutral	Neutral	Neutral	Neutral	Neutral	Neutral	Neutral	Neutral	Neutral	Neutral	Neutral
TCGA-BH-A0W3-01A-11R-A109-07	LumB	non-HER2A	Neutral	Neutral	Neutral	Neutral	Neutral	Neutral	Neutral	Neutral	Neutral	Neutral	Neutral	Neutral	Neutral	Neutral	Neutral	Amp	Neutral	Neutral	Neutral	Neutral	Neutral	Neutral	Neutral	Neutral	Neutral	Neutral	Neutral	Neutral
TCGA-BH-A0W4-01A-11R-A109-07	LumA	non-HER2A	Neutral	Neutral	Neutral	Neutral	Neutral	Neutral	Neutral	Neutral	Neutral	Neutral	Neutral	Neutral	Neutral	Neutral	Neutral	Neutral	Neutral	Neutral	Neutral	Neutral	Neutral	Neutral	Neutral	Neutral	Neutral	Neutral	Neutral	Neutral
TCGA-BH-A0W5-01A-11R-A109-07	LumA	non-HER2A	Neutral	Neutral	Neutral	Neutral	Neutral	Neutral	Neutral	Neutral	Neutral	Neutral	Neutral	Neutral	Neutral	Neutral	Neutral	Neutral	Neutral	Neutral	Neutral	Neutral	Neutral	Neutral	Neutral	Neutral	Neutral	Neutral	Neutral	Neutral
TCGA-BH-A0W7-01A-11R-A115-07	LumA	non-HER2A	Neutral	Neutral	Neutral	Neutral	Neutral	Neutral	Neutral	Neutral	Neutral	Neutral	Neutral	Neutral	Neutral	Neutral	Neutral	Neutral	Neutral	Neutral	Neutral	Neutral	Neutral	Neutral	Neutral	Neutral	Neutral	Neutral	Neutral	Neutral
TCGA-BH-A0WA-01A-11R-A109-07	Basal	non-HER2A	Neutral	Neutral	Neutral	Neutral	Neutral	Neutral	Neutral	Neutral	Neutral	Neutral	Neutral	Neutral	Neutral	Neutral	Neutral	Neutral	Neutral	Neutral	Neutral	Neutral	Neutral	Neutral	Neutral	Neutral	Neutral	Neutral	Neutral	Neutral
TCGA-BH-A18F-01A-11R-A12D-07	LumA	non-HER2A	Neutral	Neutral	Neutral	Neutral	Neutral	Neutral	Neutral	Neutral	Neutral	Neutral	Neutral	Neutral	Neutral	Amp	Neutral	Neutral	Neutral	Neutral	Neutral	Neutral	Neutral	Neutral	Neutral	Neutral	Neutral	Neutral	Neutral	Neutral
TCGA-BH-A18G-01A-11R-A12D-07	Basal	non-HER2A	Neutral	Neutral	Neutral	Neutral	Neutral	Neutral	Neutral	Neutral	Neutral	Neutral	Neutral	Neutral	Neutral	Neutral	Neutral	Neutral	Neutral	Neutral	Neutral	Neutral	Neutral	Neutral	Neutral	Neutral	Neutral	Neutral	Neutral	Neutral
TCGA-BH-A18H-01A-11R-A12D-07	LumA	non-HER2A	Neutral	Neutral	Neutral	Neutral	Neutral	Neutral	Neutral	Neutral	Neutral	Neutral	Neutral	Neutral	Neutral	Neutral	Neutral	Neutral	Neutral	Neutral	Neutral	Neutral	Neutral	Neutral	Neutral	Neutral	Neutral	Neutral	Neutral	Neutral
TCGA-BH-A18I-01A-11R-A12D-07	LumA	non-HER2A	Neutral	Neutral	Neutral	Neutral	Neutral	Neutral	Neutral	Neutral	Neutral	Neutral	Neutral	Neutral	Neutral	Neutral	Neutral	Amp	Neutral	Neutral	Neutral	Neutral	Neutral	Neutral	Amp	Neutral	Neutral	Neutral	Neutral	Neutral
TCGA-BH-A18J-01A-11R-A12D-07	LumB	non-HER2A	Neutral	Neutral	Neutral	Neutral	Neutral	Neutral	Neutral	Neutral	Neutral	Neutral	Neutral	Neutral	Neutral	Neutral	Amp	Neutral	Neutral	Neutral	Neutral	Neutral	Neutral	Neutral	Neutral	Neutral	Neutral	Neutral	Neutral	Neutral
TCGA-BH-A18K-01A-11R-A12D-07	LumA	non-HER2A	Neutral	Neutral	Neutral	Neutral	Neutral	Neutral	Neutral	Neutral	Neutral	Neutral	Neutral	Neutral	Neutral	Neutral	Neutral	Neutral	Neutral	Neutral	Neutral	Neutral	Neutral	Amp	Neutral	Neutral	Neutral	Neutral	Neutral	Neutral
TCGA-BH-A18L-01A-32R-A12D-07	LumB	non-HER2A	Neutral	Neutral	Neutral	Neutral	Neutral	Neutral	Neutral	Neutral	Neutral	Neutral	Neutral	Neutral	Neutral	Neutral	Neutral	Amp	Neutral	Neutral	Neutral	Neutral	Neutral	Neutral	Neutral	Neutral	Neutral	Neutral	Del	Neutral
TCGA-BH-A18M-01A-11R-A12D-07	LumA	non-HER2A	Neutral	Neutral	Neutral	Neutral	Neutral	Neutral	Neutral	Neutral	Neutral	Neutral	Neutral	Neutral	Neutral	Neutral	Neutral	Neutral	Neutral	Neutral	Neutral	Neutral	Neutral	Neutral	Neutral	Neutral	Neutral	Neutral	Neutral	Neutral
TCGA-BH-A18N-01A-11R-A12D-07	LumA	non-HER2A	Neutral	Neutral	Neutral	Neutral	Neutral	Neutral	Neutral	Neutral	Neutral	Neutral	Neutral	Neutral	Neutral	Neutral	Neutral	Neutral	Neutral	Neutral	Neutral	Neutral	Neutral	Neutral	Neutral	Neutral	Neutral	Neutral	Neutral	Neutral
TCGA-BH-A18P-01A-11R-A12D-07	HER2E	non-HER2A	Neutral	Neutral	Neutral	Neutral	Neutral	Neutral	Neutral	Neutral	Neutral	Neutral	Neutral	Neutral	Neutral	Neutral	Neutral	Neutral	Neutral	Neutral	Neutral	Neutral	Neutral	Neutral	Neutral	Neutral	Neutral	Neutral	Neutral	Neutral
TCGA-BH-A18Q-01A-12R-A12D-07	Basal	non-HER2A	Neutral	Neutral	Neutral	Neutral	Neutral	Neutral	Neutral	Neutral	Neutral	Neutral	Neutral	Neutral	Neutral	Neutral	Neutral	Neutral	Neutral	Neutral	Neutral	Neutral	Neutral	Neutral	Neutral	Neutral	Neutral	Del	Neutral	Neutral
TCGA-BH-A18R-01A-11R-A12D-07	HER2E	HER2A	Neutral	Neutral	Neutral	Neutral	Neutral	Neutral	Neutral	Neutral	Neutral	Neutral	Neutral	Neutral	Neutral	Neutral	Neutral	Amp	Neutral	Neutral	Neutral	Neutral	Neutral	Neutral	Neutral	Neutral	Neutral	Neutral	Neutral	Del
TCGA-BH-A18S-01A-11R-A12D-07	LumA	non-HER2A	Neutral	Neutral	Neutral	Neutral	Neutral	Neutral	Neutral	Neutral	Neutral	Neutral	Neutral	Neutral	Neutral	Neutral	Neutral	Neutral	Neutral	Neutral	Neutral	Neutral	Neutral	Neutral	Neutral	Neutral	Neutral	Del	Del	Neutral
TCGA-BH-A18T-01A-11R-A12D-07	Basal	non-HER2A	Neutral	Neutral	Neutral	Neutral	Neutral	Neutral	Neutral	Neutral	Neutral	Neutral	Neutral	Neutral	Neutral	Neutral	Neutral	Amp	Neutral	Neutral	Neutral	Neutral	Neutral	Amp	Neutral	Neutral	Del	Neutral	Del	Neutral
TCGA-BH-A18U-01A-21R-A12D-07	LumB	HER2A	Neutral	Neutral	Neutral	Neutral	Amp	Neutral	Neutral	Neutral	Neutral	Neutral	Neutral	Neutral	Neutral	Neutral	Neutral	Neutral	Neutral	Neutral	Neutral	Neutral	Neutral	Neutral	Neutral	Neutral	Neutral	Del	Del	Neutral
TCGA-BH-A18V-01A-11R-A12D-07	Basal	non-HER2A	Neutral	Neutral	Neutral	Neutral	Amp	Neutral	Neutral	Neutral	Amp	Neutral	Neutral	Neutral	Neutral	Neutral	Neutral	Neutral	Neutral	Neutral	Neutral	Neutral	Neutral	Neutral	Neutral	Neutral	Neutral	Neutral	Neutral	Neutral
TCGA-BH-A18V-06A-11R-A213-07	Basal	non-HER2A	Neutral	Neutral	Amp	Neutral	Amp	Neutral	Neutral	Neutral	Neutral	Neutral	Amp	Neutral	Neutral	Amp	Neutral	Neutral	Neutral	Neutral	Neutral	Neutral	Neutral	Neutral	Neutral	Neutral	Neutral	Neutral	Neutral	Neutral
TCGA-BH-A1EN-01A-11R-A13Q-07	HER2E	non-HER2A	Neutral	Neutral	Neutral	Neutral	Neutral	Neutral	Neutral	Neutral	Neutral	Neutral	Neutral	Neutral	Neutral	Neutral	Neutral	Neutral	Neutral	Neutral	Neutral	Neutral	Neutral	Neutral	Neutral	Neutral	Neutral	Neutral	Neutral	Neutral
TCGA-BH-A1EO-01A-11R-A137-07	LumA	non-HER2A	Neutral	Neutral	Neutral	Neutral	Neutral	Neutral	Neutral	Neutral	Neutral	Neutral	Neutral	Neutral	Neutral	Neutral	Neutral	Neutral	Neutral	Neutral	Neutral	Neutral	Neutral	Neutral	Neutral	Neutral	Del	Neutral	Neutral	Neutral
TCGA-BH-A1ES-01A-11R-A137-07	LumA	non-HER2A	Neutral	Neutral	Neutral	Neutral	Neutral	Neutral	Neutral	Neutral	Neutral	Neutral	Neutral	Neutral	Neutral	Neutral	Neutral	Amp	Neutral	Neutral	Neutral	Neutral	Neutral	Neutral	Neutral	Neutral	Neutral	Neutral	Del	Del
TCGA-BH-A1ET-01A-11R-A137-07	LumA	non-HER2A	Neutral	Neutral	Neutral	Neutral	Neutral	Neutral	Neutral	Neutral	Neutral	Neutral	Neutral	Neutral	Neutral	Neutral	Neutral	Neutral	Neutral	Neutral	Neutral	Neutral	Neutral	Neutral	Neutral	Neutral	Neutral	Neutral	Neutral	Neutral
TCGA-BH-A1EU-01A-11R-A137-07	LumA	non-HER2A	Neutral	Neutral	Neutral	Neutral	Neutral	Neutral	Neutral	Neutral	Neutral	Neutral	Neutral	Neutral	Neutral	Neutral	Neutral	Neutral	Neutral	Neutral	Neutral	Neutral	Neutral	Neutral	Neutral	Neutral	Neutral	Neutral	Neutral	Neutral
TCGA-BH-A1EV-01A-11R-A137-07	HER2E	HER2A	Neutral	Neutral	Neutral	Neutral	Neutral	Neutral	Neutral	Neutral	Neutral	Neutral	Neutral	Neutral	Neutral	Neutral	Neutral	Neutral	Neutral	Neutral	Neutral	Neutral	Neutral	Neutral	Neutral	Neutral	Neutral	Neutral	Neutral	Neutral
TCGA-BH-A1EW-01A-11R-A137-07	LumA	non-HER2A	Neutral	Neutral	Neutral	Neutral	Amp	Neutral	Neutral	Neutral	Neutral	Neutral	Neutral	Neutral	Neutral	Neutral	Neutral	Amp	Neutral	Neutral	Neutral	Neutral	Neutral	Neutral	Neutral	Neutral	Neutral	Del	Neutral	Neutral
TCGA-BH-A1EX-01A-11R-A13Q-07	LumA	non-HER2A	Neutral	Neutral	Neutral	Neutral	Neutral	Neutral	Neutral	Neutral	Neutral	Neutral	Neutral	Neutral	Neutral	Neutral	Neutral	Neutral	Neutral	Neutral	Neutral	Neutral	Neutral	Neutral	Neutral	Neutral	Neutral	Neutral	Neutral	Neutral
TCGA-BH-A1EY-01A-11R-A13Q-07	LumA	non-HER2A	Neutral	Neutral	Neutral	Neutral	Neutral	Neutral	Neutral	Neutral	Neutral	Neutral	Neutral	Neutral	Neutral	Neutral	Amp	Neutral	Neutral	Neutral	Neutral	Neutral	Neutral	Neutral	Neutral	Del	Neutral	Neutral	Neutral	Neutral
TCGA-BH-A1F0-01A-11R-A137-07	Basal	non-HER2A	Neutral	Neutral	Neutral	Neutral	Neutral	Neutral	Neutral	Neutral	Neutral	Neutral	Neutral	Neutral	Neutral	Amp	Neutral	Neutral	Neutral	Neutral	Neutral	Neutral	Neutral	Neutral	Neutral	Neutral	Neutral	Neutral	Neutral	Neutral
TCGA-BH-A1F2-01A-31R-A13Q-07	LumB	HER2A	Neutral	Amp	Neutral	Neutral	Neutral	Neutral	Neutral	Neutral	Neutral	Neutral	Neutral	Neutral	Neutral	Neutral	Neutral	Neutral	Neutral	Neutral	Neutral	Neutral	Neutral	Neutral	Neutral	Neutral	Neutral	Neutral	Neutral	Neutral
TCGA-BH-A1F5-01A-12R-A13Q-07	LumA	non-HER2A	Neutral	Neutral	Neutral	Neutral	Neutral	Neutral	Neutral	Neutral	Neutral	Neutral	Neutral	Neutral	Neutral	Neutral	Neutral	Neutral	Neutral	Neutral	Neutral	Neutral	Neutral	Neutral	Neutral	Neutral	Neutral	Neutral	Neutral	Neutral
TCGA-BH-A1F6-01A-11R-A13Q-07	Basal	non-HER2A	Neutral	Neutral	Neutral	Neutral	Neutral	Neutral	Neutral	Neutral	Neutral	Neutral	Neutral	Neutral	Neutral	Amp	Neutral	Neutral	Neutral	Neutral	Neutral	Neutral	Neutral	Amp	Amp	Neutral	Neutral	Neutral	Neutral	Neutral
TCGA-BH-A1F8-01A-11R-A13Q-07	LumB	non-HER2A	Neutral	Neutral	Neutral	Neutral	Neutral	Neutral	Neutral	Neutral	Neutral	Neutral	Neutral	Neutral	Neutral	Neutral	Neutral	Neutral	Neutral	Neutral	Neutral	Neutral	Neutral	Neutral	Neutral	Del	Neutral	Neutral	Neutral	Neutral
TCGA-BH-A1FB-01A-11R-A13Q-07	LumA	non-HER2A	Neutral	Neutral	Neutral	Neutral	Neutral	Neutral	Neutral	Neutral	Neutral	Neutral	Neutral	Neutral	Neutral	Neutral	Neutral	Neutral	Neutral	Neutral	Neutral	Neutral	Neutral	Neutral	Neutral	Neutral	Neutral	Neutral	Neutral	Neutral
TCGA-BH-A1FC-01A-11R-A13Q-07	Basal	non-HER2A	Neutral	Neutral	Neutral	Neutral	Neutral	Neutral	Neutral	Neutral	Neutral	Neutral	Neutral	Neutral	Neutral	Neutral	Neutral	Neutral	Neutral	Neutral	Neutral	Neutral	Neutral	Neutral	Neutral	Neutral	Neutral	Del	Neutral	Neutral
TCGA-BH-A1FD-01A-11R-A13Q-07	LumB	non-HER2A	Neutral	Neutral	Neutral	Neutral	Neutral	Neutral	Neutral	Neutral	Neutral	Neutral	Neutral	Neutral	Neutral	Neutral	Neutral	Neutral	Neutral	Neutral	Neutral	Neutral	Neutral	Neutral	Neutral	Del	Neutral	Neutral	Del	Neutral
TCGA-BH-A1FE-01A-11R-A13Q-07	LumA	non-HER2A	Neutral	Neutral	Neutral	Neutral	Neutral	Neutral	Neutral	Neutral	Amp	Neutral	Neutral	Neutral	Neutral	Neutral	Neutral	Neutral	Neutral	Neutral	Neutral	Neutral	Neutral	Neutral	Neutral	Neutral	Neutral	Neutral	Neutral	Neutral
TCGA-BH-A1FG-01A-11R-A13Q-07	LumA	non-HER2A	Neutral	Neutral	Neutral	Neutral	Neutral	Neutral	Neutral	Neutral	Neutral	Neutral	Neutral	Neutral	Neutral	Neutral	Neutral	Neutral	Neutral	Neutral	Neutral	Neutral	Neutral	Neutral	Neutral	Neutral	Neutral	Neutral	Del	Neutral
TCGA-BH-A1FJ-01A-11R-A13Q-07	LumB	non-HER2A	Neutral	Neutral	Neutral	Neutral	Neutral	Neutral	Neutral	Neutral	Neutral	Neutral	Neutral	Neutral	Neutral	Neutral	Neutral	Neutral	Neutral	Neutral	Neutral	Neutral	Neutral	Neutral	Neutral	Neutral	Neutral	Del	Neutral	Neutral
TCGA-BH-A1FL-01A-11R-A13Q-07	LumA	non-HER2A	Neutral	Neutral	Neutral	Neutral	Neutral	Neutral	Neutral	Neutral	Neutral	Neutral	Neutral	Neutral	Neutral	Neutral	Neutral	Neutral	Neutral	Neutral	Neutral	Neutral	Neutral	Neutral	Neutral	Neutral	Neutral	Neutral	Neutral	Neutral
TCGA-BH-A1FM-01A-11R-A13Q-07	LumB	non-HER2A	Neutral	Neutral	Neutral	Neutral	Neutral	Neutral	Neutral	Neutral	Neutral	Neutral	Neutral	Neutral	Neutral	Neutral	Neutral	Neutral	Neutral	Neutral	Neutral	Neutral	Neutral	Neutral	Neutral	Neutral	Del	Neutral	Del	Neutral
TCGA-BH-A1FN-01A-11R-A13Q-07	LumB	non-HER2A	Neutral	Neutral	Neutral	Neutral	Neutral	Neutral	Neutral	Neutral	Neutral	Neutral	Neutral	Neutral	Neutral	Neutral	Neutral	Neutral	Neutral	Neutral	Neutral	Neutral	Neutral	Neutral	Neutral	Neutral	Neutral	Neutral	Neutral	Neutral
TCGA-BH-A1FR-01A-11R-A13Q-07	LumA	non-HER2A	Neutral	Neutral	Neutral	Neutral	Neutral	Neutral	Neutral	Neutral	Neutral	Neutral	Neutral	Neutral	Neutral	Neutral	Neutral	Neutral	Neutral	Neutral	Neutral	Neutral	Neutral	Neutral	Neutral	Neutral	Neutral	Neutral	Neutral	Neutral
TCGA-BH-A201-01A-11R-A14M-07	LumA	non-HER2A	Neutral	Neutral	Neutral	Neutral	Neutral	Neutral	Neutral	Neutral	Neutral	Neutral	Neutral	Neutral	Neutral	Neutral	Neutral	Amp	Neutral	Neutral	Neutral	Neutral	Neutral	Neutral	Neutral	Neutral	Neutral	Neutral	Neutral	Neutral
TCGA-BH-A202-01A-11R-A14M-07	LumB	HER2A	Neutral	Neutral	Neutral	Neutral	Neutral	Neutral	Neutral	Neutral	Neutral	Neutral	Neutral	Neutral	Neutral	Neutral	Neutral	Neutral	Neutral	Neutral	Neutral	Neutral	Neutral	Neutral	Neutral	Neutral	Neutral	Neutral	Neutral	Neutral
TCGA-BH-A203-01A-12R-A169-07	HER2E	non-HER2A	Neutral	Neutral	Neutral	Neutral	Amp	Neutral	Neutral	Neutral	Neutral	Amp	Neutral	Neutral	Neutral	Neutral	Amp	Neutral	Neutral	Neutral	Neutral	Neutral	Neutral	Neutral	Neutral	Neutral	Neutral	Neutral	Neutral	Neutral
TCGA-BH-A204-01A-11R-A157-07	LumB	non-HER2A	Neutral	Neutral	Neutral	Neutral	Neutral	Neutral	Neutral	Neutral	Neutral	Neutral	Neutral	Neutral	Neutral	Neutral	Neutral	Neutral	Neutral	Neutral	Neutral	Neutral	Neutral	Neutral	Neutral	Neutral	Neutral	Neutral	Neutral	Neutral
TCGA-BH-A209-01A-11R-A157-07	LumB	non-HER2A	Neutral	Neutral	Neutral	Neutral	Neutral	Neutral	Neutral	Neutral	Neutral	Neutral	Neutral	Neutral	Neutral	Neutral	Neutral	Neutral	Neutral	Neutral	Neutral	Amp	Neutral	Neutral	Neutral	Neutral	Neutral	Neutral	Neutral	Neutral
TCGA-BH-A28Q-01A-11R-A16F-07	LumA	non-HER2A	Neutral	Neutral	Neutral	Neutral	Neutral	Neutral	Neutral	Neutral	Neutral	Neutral	Neutral	Neutral	Neutral	Neutral	Neutral	Neutral	Neutral	Neutral	Neutral	Neutral	Neutral	Neutral	Neutral	Neutral	Neutral	Neutral	Neutral	Neutral
TCGA-C8-A12K-01A-21R-A115-07	Basal	non-HER2A	Neutral	Neutral	Neutral	Neutral	Neutral	Neutral	Neutral	Neutral	Neutral	Neutral	Neutral	Neutral	Neutral	Amp	Neutral	Neutral	Neutral	Neutral	Neutral	Amp	Neutral	Neutral	Neutral	Neutral	Neutral	Neutral	Neutral	Neutral
TCGA-C8-A12L-01A-11R-A115-07	HER2E	HER2A	Neutral	Neutral	Neutral	Neutral	Amp	Neutral	Neutral	Neutral	Neutral	Neutral	Neutral	Neutral	Neutral	Neutral	Neutral	Amp	Neutral	Neutral	Neutral	Amp	Neutral	Neutral	Neutral	Neutral	Neutral	Neutral	Neutral	Neutral
TCGA-C8-A12M-01A-11R-A115-07	LumB	HER2A	Neutral	Neutral	Neutral	Neutral	Neutral	Neutral	Neutral	Neutral	Neutral	Neutral	Neutral	Amp	Amp	Neutral	Neutral	Amp	Neutral	Neutral	Neutral	Neutral	Neutral	Neutral	Neutral	Neutral	Neutral	Del	Neutral	Neutral
TCGA-C8-A12N-01A-11R-A115-07	LumA	non-HER2A	Neutral	Neutral	Neutral	Neutral	Neutral	Neutral	Neutral	Neutral	Neutral	Neutral	Neutral	Neutral	Neutral	Neutral	Neutral	Neutral	Neutral	Neutral	Neutral	Neutral	Neutral	Neutral	Neutral	Neutral	Neutral	Neutral	Neutral	Neutral
TCGA-C8-A12O-01A-11R-A115-07	LumA	non-HER2A	Neutral	Neutral	Neutral	Neutral	Neutral	Neutral	Neutral	Neutral	Neutral	Neutral	Neutral	Neutral	Neutral	Neutral	Neutral	Amp	Neutral	Neutral	Neutral	Neutral	Neutral	Neutral	Neutral	Neutral	Neutral	Neutral	Neutral	Neutral
TCGA-C8-A12P-01A-11R-A115-07	HER2E	HER2A	Neutral	Neutral	Neutral	Neutral	Amp	Neutral	Neutral	Neutral	Neutral	Neutral	Neutral	Neutral	Neutral	Neutral	Neutral	Neutral	Neutral	Neutral	Neutral	Neutral	Neutral	Neutral	Neutral	Neutral	Neutral	Neutral	Neutral	Neutral
TCGA-C8-A12Q-01A-11R-A115-07	HER2E	HER2A	Neutral	Neutral	Neutral	Neutral	Neutral	Neutral	Neutral	Neutral	Neutral	Amp	Neutral	Neutral	Neutral	Neutral	Neutral	Amp	Neutral	Neutral	Neutral	Neutral	Neutral	Neutral	Neutral	Neutral	Neutral	Neutral	Neutral	Neutral
TCGA-C8-A12T-01A-11R-A115-07	HER2E	HER2A	Neutral	Neutral	Neutral	Neutral	Neutral	Neutral	Neutral	Neutral	Neutral	Neutral	Neutral	Neutral	Neutral	Neutral	Neutral	Neutral	Neutral	Neutral	Neutral	Neutral	Neutral	Neutral	Neutral	Neutral	Neutral	Neutral	Neutral	Del
TCGA-C8-A12U-01A-11R-A115-07	LumB	non-HER2A	Neutral	Neutral	Neutral	Neutral	Neutral	Neutral	Neutral	Neutral	Neutral	Neutral	Neutral	Neutral	Neutral	Neutral	Neutral	Neutral	Neutral	Neutral	Neutral	Neutral	Neutral	Neutral	Neutral	Neutral	Neutral	Neutral	Neutral	Neutral
TCGA-C8-A12V-01A-11R-A115-07	Basal	non-HER2A	Neutral	Neutral	Neutral	Neutral	Neutral	Neutral	Neutral	Neutral	Neutral	Neutral	Neutral	Neutral	Neutral	Neutral	Neutral	Neutral	Neutral	Neutral	Neutral	Neutral	Neutral	Neutral	Neutral	Neutral	Neutral	Neutral	Neutral	Neutral
TCGA-C8-A12W-01A-11R-A115-07	LumB	non-HER2A	Neutral	Neutral	Neutral	Neutral	Neutral	Neutral	Neutral	Neutral	Neutral	Neutral	Neutral	Neutral	Neutral	Neutral	Neutral	Amp	Neutral	Neutral	Neutral	Neutral	Neutral	Neutral	Neutral	Neutral	Neutral	Neutral	Neutral	Neutral
TCGA-C8-A12X-01A-11R-A115-07	LumA	non-HER2A	Neutral	Neutral	Neutral	Neutral	Neutral	Neutral	Neutral	Neutral	Amp	Neutral	Neutral	Neutral	Neutral	Neutral	Neutral	Neutral	Neutral	Neutral	Neutral	Neutral	Neutral	Neutral	Neutral	Neutral	Neutral	Neutral	Neutral	Neutral
TCGA-C8-A12Y-01A-11R-A12D-07	LumA	non-HER2A	Neutral	Neutral	Neutral	Neutral	Amp	Neutral	Neutral	Neutral	Neutral	Neutral	Neutral	Neutral	Neutral	Neutral	Neutral	Amp	Neutral	Neutral	Neutral	Neutral	Neutral	Neutral	Neutral	Neutral	Neutral	Del	Del	Neutral
TCGA-C8-A12Z-01A-11R-A115-07	HER2E	HER2A	Neutral	Neutral	Neutral	Neutral	Neutral	Neutral	Neutral	Neutral	Neutral	Neutral	Neutral	Neutral	Neutral	Neutral	Neutral	Neutral	Amp	Neutral	Neutral	Neutral	Neutral	Neutral	Neutral	Neutral	Neutral	Neutral	Del	Neutral
TCGA-C8-A130-01A-31R-A115-07	LumB	non-HER2A	Neutral	Neutral	Neutral	Neutral	Neutral	Neutral	Neutral	Neutral	Neutral	Neutral	Neutral	Neutral	Neutral	Neutral	Neutral	Neutral	Neutral	Neutral	Neutral	Neutral	Neutral	Neutral	Neutral	Neutral	Neutral	Neutral	Neutral	Neutral
TCGA-C8-A131-01A-11R-A115-07	Basal	non-HER2A	Neutral	Neutral	Neutral	Neutral	Neutral	Neutral	Neutral	Neutral	Neutral	Neutral	Neutral	Neutral	Neutral	Neutral	Neutral	Neutral	Neutral	Neutral	Neutral	Neutral	Neutral	Neutral	Neutral	Neutral	Neutral	Neutral	Neutral	Neutral
TCGA-C8-A132-01A-31R-A115-07	LumA	HER2A	Neutral	Neutral	Neutral	Neutral	Neutral	Neutral	Neutral	Neutral	Neutral	Neutral	Neutral	Neutral	Neutral	Neutral	Neutral	Neutral	Neutral	Neutral	Neutral	Neutral	Neutral	Neutral	Neutral	Neutral	Neutral	Neutral	Del	Neutral
TCGA-C8-A133-01A-32R-A12D-07	LumA	non-HER2A	Neutral	Neutral	Neutral	Neutral	Neutral	Neutral	Neutral	Neutral	Neutral	Neutral	Neutral	Neutral	Neutral	Neutral	Neutral	Neutral	Neutral	Neutral	Neutral	Neutral	Neutral	Neutral	Neutral	Neutral	Neutral	Neutral	Neutral	Neutral
TCGA-C8-A134-01A-11R-A115-07	Basal	non-HER2A	Neutral	Neutral	Neutral	Neutral	Neutral	Neutral	Neutral	Neutral	Neutral	Neutral	Amp	Neutral	Neutral	Neutral	Neutral	Neutral	Neutral	Neutral	Neutral	Neutral	Neutral	Neutral	Neutral	Neutral	Del	Neutral	Neutral	Neutral
TCGA-C8-A135-01A-11R-A115-07	HER2E	HER2A	Neutral	Neutral	Neutral	Neutral	Neutral	Neutral	Neutral	Neutral	Neutral	Neutral	Neutral	Neutral	Neutral	Neutral	Neutral	Neutral	Neutral	Neutral	Neutral	Neutral	Neutral	Neutral	Neutral	Neutral	Neutral	Neutral	Neutral	Neutral
TCGA-C8-A137-01A-11R-A115-07	HER2E	HER2A	Neutral	Neutral	Neutral	Neutral	Neutral	Neutral	Neutral	Neutral	Neutral	Amp	Neutral	Neutral	Neutral	Neutral	Neutral	Neutral	Neutral	Neutral	Neutral	Neutral	Neutral	Neutral	Neutral	Neutral	Neutral	Neutral	Del	Del
TCGA-C8-A138-01A-11R-A115-07	HER2E	HER2A	Neutral	Neutral	Neutral	Neutral	Neutral	Neutral	Neutral	Neutral	Neutral	Neutral	Neutral	Neutral	Neutral	Neutral	Neutral	Amp	Neutral	Neutral	Neutral	Neutral	Neutral	Neutral	Neutral	Del	Neutral	Neutral	Neutral	Neutral
TCGA-C8-A1HE-01A-11R-A13Q-07	LumA	non-HER2A	Neutral	Neutral	Neutral	Neutral	Neutral	Neutral	Neutral	Neutral	Neutral	Neutral	Neutral	Neutral	Neutral	Neutral	Neutral	Neutral	Neutral	Neutral	Neutral	Neutral	Neutral	Neutral	Neutral	Neutral	Neutral	Neutral	Neutral	Neutral
TCGA-C8-A1HF-01A-11R-A137-07	HER2E	non-HER2A	Neutral	Neutral	Neutral	Neutral	Neutral	Neutral	Neutral	Neutral	Neutral	Neutral	Neutral	Neutral	Neutral	Neutral	Neutral	Neutral	Neutral	Neutral	Neutral	Neutral	Neutral	Neutral	Neutral	Neutral	Neutral	Del	Del	Neutral
TCGA-C8-A1HG-01A-11R-A137-07	LumB	non-HER2A	Neutral	Neutral	Neutral	Neutral	Neutral	Neutral	Neutral	Neutral	Neutral	Neutral	Neutral	Neutral	Neutral	Neutral	Neutral	Amp	Neutral	Neutral	Neutral	Neutral	Neutral	Neutral	Neutral	Neutral	Neutral	Neutral	Neutral	Neutral
TCGA-C8-A1HI-01A-11R-A137-07	LumA	non-HER2A	Neutral	Neutral	Neutral	Neutral	Neutral	Neutral	Neutral	Neutral	Neutral	Neutral	Neutral	Neutral	Neutral	Neutral	Neutral	Neutral	Neutral	Neutral	Neutral	Neutral	Neutral	Neutral	Neutral	Neutral	Neutral	Neutral	Neutral	Neutral
TCGA-C8-A1HJ-01A-11R-A13Q-07	Basal	non-HER2A	Neutral	Neutral	Neutral	Neutral	Amp	Neutral	Neutral	Neutral	Amp	Neutral	Neutral	Neutral	Neutral	Neutral	Neutral	Neutral	Neutral	Neutral	Amp	Neutral	Neutral	Neutral	Neutral	Del	Neutral	Del	Del	Neutral
TCGA-C8-A1HK-01A-21R-A13Q-07	HER2E	HER2A	Neutral	Neutral	Neutral	Neutral	Neutral	Neutral	Neutral	Neutral	Neutral	Neutral	Neutral	Neutral	Neutral	Neutral	Neutral	Amp	Neutral	Neutral	Neutral	Neutral	Neutral	Neutral	Neutral	Neutral	Neutral	Del	Neutral	Neutral
TCGA-C8-A1HL-01A-11R-A137-07	LumB	HER2A	Neutral	Neutral	Neutral	Neutral	Neutral	Neutral	Neutral	Neutral	Neutral	Neutral	Neutral	Neutral	Neutral	Neutral	Neutral	Neutral	Neutral	Neutral	Neutral	Neutral	Neutral	Neutral	Neutral	Neutral	Neutral	Neutral	Neutral	Neutral
TCGA-C8-A1HM-01A-12R-A137-07	LumB	non-HER2A	Neutral	Neutral	Neutral	Neutral	Neutral	Neutral	Neutral	Neutral	Neutral	Neutral	Neutral	Neutral	Neutral	Neutral	Neutral	Amp	Neutral	Amp	Neutral	Neutral	Neutral	Neutral	Neutral	Neutral	Del	Neutral	Neutral	Neutral
TCGA-C8-A1HN-01A-11R-A137-07	LumB	non-HER2A	Neutral	Neutral	Neutral	Neutral	Neutral	Neutral	Neutral	Neutral	Neutral	Neutral	Neutral	Neutral	Neutral	Neutral	Neutral	Neutral	Neutral	Neutral	Neutral	Neutral	Neutral	Neutral	Neutral	Neutral	Neutral	Neutral	Neutral	Neutral
TCGA-C8-A1HO-01A-11R-A13Q-07	LumA	non-HER2A	Neutral	Neutral	Neutral	Neutral	Neutral	Neutral	Neutral	Neutral	Neutral	Neutral	Neutral	Neutral	Neutral	Neutral	Neutral	Neutral	Neutral	Neutral	Neutral	Neutral	Neutral	Neutral	Neutral	Neutral	Neutral	Del	Del	Neutral
TCGA-C8-A26V-01A-11R-A16F-07	LumB	non-HER2A	Neutral	Neutral	Neutral	Neutral	Neutral	Neutral	Neutral	Neutral	Neutral	Neutral	Neutral	Neutral	Neutral	Neutral	Neutral	Neutral	Neutral	Neutral	Neutral	Neutral	Neutral	Neutral	Neutral	Neutral	Del	Del	Del	Del
TCGA-C8-A26W-01A-11R-A16F-07	LumB	HER2A	Neutral	Neutral	Neutral	Neutral	Neutral	Neutral	Neutral	Neutral	Neutral	Neutral	Neutral	Neutral	Neutral	Neutral	Amp	Amp	Neutral	Neutral	Neutral	Neutral	Neutral	Neutral	Neutral	Neutral	Neutral	Neutral	Neutral	Neutral
TCGA-C8-A26X-01A-31R-A16F-07	HER2E	HER2A	Neutral	Neutral	Neutral	Neutral	Neutral	Neutral	Neutral	Neutral	Neutral	Neutral	Neutral	Neutral	Neutral	Neutral	Neutral	Neutral	Neutral	Neutral	Neutral	Neutral	Neutral	Neutral	Neutral	Neutral	Neutral	Neutral	Neutral	Del
TCGA-C8-A26Y-01A-11R-A16F-07	HER2E	non-HER2A	Neutral	Neutral	Neutral	Neutral	Neutral	Neutral	Neutral	Neutral	Neutral	Neutral	Neutral	Neutral	Neutral	Neutral	Neutral	Neutral	Neutral	Neutral	Neutral	Neutral	Neutral	Neutral	Neutral	Neutral	Neutral	Neutral	Neutral	Neutral
TCGA-C8-A26Z-01A-11R-A16F-07	LumA	non-HER2A	Neutral	Neutral	Neutral	Neutral	Neutral	Neutral	Neutral	Neutral	Neutral	Neutral	Neutral	Neutral	Neutral	Neutral	Neutral	Amp	Neutral	Neutral	Neutral	Neutral	Neutral	Neutral	Neutral	Neutral	Neutral	Neutral	Neutral	Neutral
TCGA-C8-A273-01A-11R-A16F-07	LumA	non-HER2A	Neutral	Neutral	Neutral	Neutral	Neutral	Neutral	Neutral	Neutral	Neutral	Neutral	Neutral	Neutral	Amp	Neutral	Neutral	Neutral	Neutral	Neutral	Neutral	Neutral	Neutral	Neutral	Neutral	Neutral	Neutral	Neutral	Neutral	Del
TCGA-C8-A274-01A-11R-A16F-07	LumB	non-HER2A	Neutral	Neutral	Neutral	Neutral	Neutral	Neutral	Neutral	Neutral	Neutral	Neutral	Neutral	Neutral	Neutral	Neutral	Neutral	Neutral	Neutral	Neutral	Neutral	Neutral	Neutral	Neutral	Neutral	Neutral	Neutral	Neutral	Neutral	Neutral
TCGA-C8-A275-01A-21R-A16F-07	HER2E	non-HER2A	Neutral	Neutral	Neutral	Neutral	Neutral	Neutral	Neutral	Neutral	Neutral	Neutral	Neutral	Neutral	Neutral	Neutral	Neutral	Neutral	Neutral	Neutral	Neutral	Neutral	Neutral	Neutral	Amp	Neutral	Neutral	Neutral	Neutral	Del
TCGA-C8-A278-01A-11R-A169-07	HER2E	HER2A	Amp	Amp	Amp	Neutral	Neutral	Neutral	Neutral	Neutral	Neutral	Amp	Neutral	Neutral	Neutral	Neutral	Neutral	Neutral	Neutral	Neutral	Neutral	Neutral	Neutral	Neutral	Neutral	Del	Neutral	Neutral	Neutral	Del
TCGA-C8-A27A-01A-11R-A169-07	LumB	non-HER2A	Neutral	Neutral	Neutral	Neutral	Neutral	Neutral	Neutral	Neutral	Neutral	Neutral	Neutral	Neutral	Neutral	Neutral	Neutral	Neutral	Neutral	Neutral	Neutral	Neutral	Neutral	Neutral	Neutral	Neutral	Del	Neutral	Del	Neutral
TCGA-C8-A27B-01A-11R-A169-07	Basal	non-HER2A	Amp	Amp	Neutral	Neutral	Neutral	Neutral	Neutral	Neutral	Amp	Neutral	Neutral	Neutral	Neutral	Amp	Neutral	Neutral	Neutral	Neutral	Neutral	Neutral	Neutral	Neutral	Neutral	Neutral	Neutral	Neutral	Neutral	Neutral
TCGA-D8-A13Y-01A-11R-A115-07	LumB	non-HER2A	Neutral	Amp	Neutral	Neutral	Neutral	Neutral	Neutral	Neutral	Amp	Neutral	Amp	Neutral	Neutral	Neutral	Neutral	Amp	Amp	Amp	Neutral	Neutral	Neutral	Neutral	Neutral	Del	Del	Neutral	Del	Del
TCGA-D8-A13Z-01A-11R-A115-07	HER2E	non-HER2A	Neutral	Neutral	Neutral	Neutral	Neutral	Neutral	Neutral	Neutral	Neutral	Neutral	Neutral	Neutral	Neutral	Neutral	Neutral	Neutral	Neutral	Neutral	Neutral	Neutral	Neutral	Neutral	Amp	Del	Neutral	Neutral	Neutral	Neutral
TCGA-D8-A140-01A-11R-A115-07	LumA	HER2A	Neutral	Neutral	Neutral	Neutral	Neutral	Neutral	Neutral	Neutral	Neutral	Neutral	Neutral	Neutral	Neutral	Neutral	Neutral	Neutral	Neutral	Neutral	Neutral	Neutral	Amp	Neutral	Neutral	Neutral	Neutral	Del	Neutral	Del
TCGA-D8-A142-01A-11R-A115-07	Basal	non-HER2A	Neutral	Neutral	Neutral	Neutral	Neutral	Neutral	Neutral	Neutral	Neutral	Neutral	Neutral	Neutral	Neutral	Neutral	Neutral	Neutral	Neutral	Neutral	Neutral	Neutral	Neutral	Neutral	Neutral	Neutral	Neutral	Neutral	Neutral	Neutral
TCGA-D8-A143-01A-11R-A115-07	Basal	non-HER2A	Neutral	Neutral	Amp	Neutral	Neutral	Neutral	Neutral	Neutral	Neutral	Neutral	Neutral	Neutral	Neutral	Neutral	Neutral	Neutral	Neutral	Neutral	Neutral	Neutral	Amp	Neutral	Neutral	Neutral	Neutral	Del	Neutral	Neutral
TCGA-D8-A146-01A-31R-A115-07	LumA	non-HER2A	Neutral	Neutral	Neutral	Neutral	Neutral	Neutral	Neutral	Neutral	Neutral	Neutral	Neutral	Neutral	Neutral	Neutral	Neutral	Neutral	Neutral	Neutral	Amp	Neutral	Neutral	Neutral	Neutral	Neutral	Neutral	Neutral	Del	Del
TCGA-D8-A147-01A-11R-A115-07	Basal	non-HER2A	Neutral	Neutral	Neutral	Neutral	Neutral	Neutral	Neutral	Neutral	Neutral	Neutral	Neutral	Neutral	Neutral	Neutral	Neutral	Neutral	Neutral	Neutral	Neutral	Neutral	Neutral	Amp	Neutral	Neutral	Neutral	Del	Neutral	Neutral
TCGA-D8-A1J8-01A-11R-A13Q-07	LumB	non-HER2A	Neutral	Neutral	Neutral	Neutral	Neutral	Neutral	Neutral	Neutral	Neutral	Neutral	Neutral	Neutral	Neutral	Neutral	Neutral	Neutral	Neutral	Neutral	Neutral	Neutral	Neutral	Neutral	Neutral	Neutral	Neutral	Neutral	Neutral	Neutral
TCGA-D8-A1J9-01A-11R-A13Q-07	LumB	HER2A	Neutral	Neutral	Neutral	Neutral	Neutral	Neutral	Neutral	Neutral	Neutral	Neutral	Neutral	Neutral	Neutral	Neutral	Neutral	Neutral	Neutral	Neutral	Neutral	Neutral	Neutral	Neutral	Neutral	Neutral	Neutral	Neutral	Neutral	Neutral
TCGA-D8-A1JA-01A-11R-A13Q-07	HER2E	HER2A	Neutral	Neutral	Neutral	Neutral	Neutral	Neutral	Neutral	Neutral	Neutral	Neutral	Neutral	Neutral	Neutral	Neutral	Neutral	Neutral	Neutral	Neutral	Neutral	Neutral	Neutral	Neutral	Neutral	Del	Neutral	Del	Del	Del
TCGA-D8-A1JB-01A-11R-A13Q-07	LumA	non-HER2A	Neutral	Neutral	Neutral	Neutral	Neutral	Neutral	Neutral	Neutral	Neutral	Neutral	Neutral	Neutral	Neutral	Neutral	Neutral	Neutral	Neutral	Neutral	Neutral	Neutral	Neutral	Neutral	Neutral	Neutral	Neutral	Neutral	Neutral	Neutral
TCGA-D8-A1JC-01A-11R-A13Q-07	LumB	non-HER2A	Neutral	Neutral	Neutral	Neutral	Neutral	Neutral	Neutral	Neutral	Neutral	Neutral	Neutral	Neutral	Neutral	Neutral	Neutral	Amp	Neutral	Neutral	Neutral	Neutral	Neutral	Neutral	Neutral	Neutral	Del	Neutral	Del	Neutral
TCGA-D8-A1JD-01A-11R-A13Q-07	LumB	non-HER2A	Neutral	Neutral	Neutral	Neutral	Neutral	Neutral	Neutral	Neutral	Neutral	Neutral	Neutral	Neutral	Neutral	Neutral	Neutral	Neutral	Neutral	Neutral	Neutral	Neutral	Neutral	Neutral	Neutral	Neutral	Neutral	Del	Del	Neutral
TCGA-D8-A1JF-01A-11R-A13Q-07	HER2E	non-HER2A	Neutral	Neutral	Neutral	Neutral	Neutral	Neutral	Neutral	Neutral	Neutral	Neutral	Neutral	Neutral	Neutral	Neutral	Neutral	Neutral	Neutral	Neutral	Neutral	Neutral	Neutral	Neutral	Neutral	Neutral	Neutral	Neutral	Neutral	Neutral
TCGA-D8-A1JI-01A-11R-A13Q-07	LumA	non-HER2A	Neutral	Neutral	Neutral	Neutral	Neutral	Neutral	Neutral	Neutral	Neutral	Neutral	Neutral	Neutral	Neutral	Neutral	Neutral	Amp	Neutral	Neutral	Neutral	Neutral	Neutral	Neutral	Neutral	Neutral	Del	Del	Neutral	Neutral
TCGA-D8-A1JJ-01A-31R-A14M-07	LumB	non-HER2A	Neutral	Neutral	Neutral	Neutral	Neutral	Neutral	Neutral	Neutral	Neutral	Neutral	Neutral	Neutral	Neutral	Neutral	Neutral	Neutral	Neutral	Neutral	Neutral	Neutral	Neutral	Neutral	Neutral	Neutral	Neutral	Neutral	Neutral	Neutral
TCGA-D8-A1JL-01A-11R-A13Q-07	Basal	non-HER2A	Neutral	Neutral	Neutral	Neutral	Neutral	Neutral	Neutral	Neutral	Neutral	Neutral	Neutral	Neutral	Neutral	Neutral	Neutral	Neutral	Neutral	Neutral	Neutral	Neutral	Neutral	Neutral	Neutral	Neutral	Neutral	Neutral	Neutral	Neutral
TCGA-D8-A1JM-01A-11R-A13Q-07	Basal	non-HER2A	Neutral	Neutral	Neutral	Neutral	Amp	Neutral	Neutral	Neutral	Neutral	Neutral	Neutral	Neutral	Neutral	Neutral	Neutral	Neutral	Neutral	Neutral	Neutral	Neutral	Neutral	Neutral	Neutral	Del	Neutral	Neutral	Neutral	Neutral
TCGA-D8-A1JN-01A-11R-A13Q-07	LumA	non-HER2A	Neutral	Neutral	Neutral	Neutral	Neutral	Neutral	Neutral	Neutral	Neutral	Neutral	Neutral	Neutral	Neutral	Neutral	Neutral	Neutral	Neutral	Neutral	Neutral	Neutral	Neutral	Neutral	Neutral	Neutral	Neutral	Neutral	Del	Neutral
TCGA-D8-A1JP-01A-11R-A13Q-07	LumB	non-HER2A	Neutral	Neutral	Neutral	Neutral	Neutral	Neutral	Neutral	Neutral	Neutral	Amp	Neutral	Neutral	Neutral	Neutral	Neutral	Neutral	Neutral	Neutral	Neutral	Neutral	Neutral	Neutral	Neutral	Del	Neutral	Neutral	Neutral	Neutral
TCGA-D8-A1JS-01A-11R-A13Q-07	LumA	non-HER2A	Neutral	Neutral	Neutral	Neutral	Neutral	Neutral	Neutral	Neutral	Neutral	Neutral	Neutral	Neutral	Neutral	Neutral	Neutral	Neutral	Neutral	Neutral	Neutral	Neutral	Neutral	Neutral	Neutral	Neutral	Neutral	Neutral	Neutral	Neutral
TCGA-D8-A1JT-01A-31R-A13Q-07	LumB	non-HER2A	Neutral	Neutral	Neutral	Neutral	Neutral	Neutral	Neutral	Neutral	Neutral	Neutral	Neutral	Neutral	Neutral	Neutral	Neutral	Neutral	Neutral	Neutral	Neutral	Neutral	Neutral	Neutral	Neutral	Neutral	Neutral	Del	Del	Neutral
TCGA-D8-A1JU-01A-11R-A13Q-07	LumA	non-HER2A	Neutral	Neutral	Neutral	Neutral	Neutral	Neutral	Neutral	Neutral	Neutral	Neutral	Neutral	Neutral	Neutral	Neutral	Neutral	Neutral	Neutral	Neutral	Neutral	Neutral	Neutral	Neutral	Neutral	Neutral	Neutral	Neutral	Neutral	Neutral
TCGA-D8-A1X5-01A-11R-A14D-07	LumB	HER2A	Neutral	Neutral	Neutral	Neutral	Neutral	Neutral	Neutral	Neutral	Neutral	Neutral	Neutral	Neutral	Neutral	Neutral	Neutral	Neutral	Neutral	Neutral	Neutral	Neutral	Neutral	Neutral	Neutral	Neutral	Neutral	Neutral	Neutral	Neutral
TCGA-D8-A1X6-01A-11R-A14M-07	LumB	non-HER2A	Neutral	Neutral	Neutral	Neutral	Neutral	Neutral	Neutral	Neutral	Neutral	Neutral	Neutral	Neutral	Neutral	Neutral	Neutral	Neutral	Neutral	Neutral	Neutral	Neutral	Neutral	Neutral	Neutral	Neutral	Neutral	Neutral	Neutral	Neutral
TCGA-D8-A1X7-01A-11R-A14M-07	LumB	non-HER2A	Neutral	Neutral	Neutral	Neutral	Neutral	Neutral	Neutral	Neutral	Neutral	Neutral	Neutral	Neutral	Neutral	Neutral	Neutral	Neutral	Neutral	Neutral	Neutral	Neutral	Neutral	Neutral	Neutral	Neutral	Neutral	Neutral	Del	Neutral
TCGA-D8-A1X8-01A-11R-A14M-07	LumA	non-HER2A	Neutral	Neutral	Neutral	Neutral	Neutral	Neutral	Neutral	Neutral	Neutral	Neutral	Neutral	Neutral	Neutral	Neutral	Neutral	Neutral	Neutral	Neutral	Neutral	Neutral	Neutral	Neutral	Neutral	Neutral	Neutral	Neutral	Neutral	Neutral
TCGA-D8-A1X9-01A-12R-A157-07	LumA	non-HER2A	Neutral	Neutral	Neutral	Neutral	Neutral	Neutral	Neutral	Neutral	Neutral	Neutral	Neutral	Neutral	Neutral	Neutral	Neutral	Neutral	Neutral	Neutral	Neutral	Neutral	Neutral	Neutral	Neutral	Neutral	Neutral	Neutral	Del	Neutral
TCGA-D8-A1XA-01A-11R-A14D-07	LumA	non-HER2A	Neutral	Neutral	Neutral	Neutral	Neutral	Neutral	Neutral	Amp	Neutral	Neutral	Neutral	Neutral	Neutral	Neutral	Neutral	Neutral	Neutral	Neutral	Neutral	Neutral	Neutral	Neutral	Neutral	Neutral	Neutral	Neutral	Neutral	Neutral
TCGA-D8-A1XB-01A-11R-A14D-07	LumA	non-HER2A	Neutral	Neutral	Neutral	Neutral	Neutral	Neutral	Neutral	Neutral	Neutral	Neutral	Neutral	Neutral	Neutral	Neutral	Neutral	Neutral	Neutral	Neutral	Neutral	Neutral	Neutral	Neutral	Neutral	Neutral	Neutral	Neutral	Neutral	Neutral
TCGA-D8-A1XC-01A-11R-A14D-07	LumA	non-HER2A	Neutral	Neutral	Neutral	Neutral	Neutral	Neutral	Neutral	Neutral	Neutral	Neutral	Neutral	Neutral	Neutral	Neutral	Neutral	Neutral	Neutral	Neutral	Neutral	Neutral	Neutral	Neutral	Neutral	Neutral	Neutral	Neutral	Neutral	Neutral
TCGA-D8-A1XF-01A-11R-A14D-07	LumB	non-HER2A	Neutral	Neutral	Neutral	Neutral	Neutral	Neutral	Neutral	Neutral	Neutral	Neutral	Neutral	Neutral	Neutral	Neutral	Neutral	Amp	Neutral	Neutral	Neutral	Neutral	Neutral	Neutral	Neutral	Neutral	Neutral	Neutral	Neutral	Neutral
TCGA-D8-A1XG-01A-11R-A14D-07	LumA	non-HER2A	Neutral	Neutral	Neutral	Neutral	Neutral	Neutral	Neutral	Neutral	Neutral	Neutral	Neutral	Neutral	Neutral	Neutral	Neutral	Neutral	Neutral	Neutral	Neutral	Neutral	Neutral	Neutral	Neutral	Del	Neutral	Neutral	Neutral	Neutral
TCGA-D8-A1XJ-01A-11R-A14M-07	HER2E	HER2A	Neutral	Neutral	Neutral	Neutral	Neutral	Neutral	Neutral	Neutral	Neutral	Neutral	Neutral	Neutral	Neutral	Neutral	Neutral	Neutral	Neutral	Neutral	Neutral	Neutral	Neutral	Neutral	Neutral	Neutral	Neutral	Neutral	Neutral	Neutral
TCGA-D8-A1XK-01A-21R-A14M-07	Basal	non-HER2A	Neutral	Neutral	Neutral	Neutral	Amp	Neutral	Neutral	Neutral	Neutral	Neutral	Neutral	Neutral	Neutral	Amp	Neutral	Neutral	Neutral	Neutral	Neutral	Neutral	Neutral	Neutral	Neutral	Neutral	Neutral	Neutral	Neutral	Neutral
TCGA-D8-A1XL-01A-11R-A14M-07	LumB	non-HER2A	Neutral	Neutral	Neutral	Neutral	Neutral	Neutral	Neutral	Neutral	Neutral	Neutral	Neutral	Neutral	Neutral	Neutral	Neutral	Neutral	Neutral	Neutral	Neutral	Neutral	Neutral	Neutral	Neutral	Neutral	Neutral	Del	Neutral	Neutral
TCGA-D8-A1XM-01A-21R-A14M-07	LumA	non-HER2A	Neutral	Neutral	Neutral	Neutral	Neutral	Neutral	Neutral	Neutral	Neutral	Neutral	Neutral	Neutral	Neutral	Neutral	Neutral	Neutral	Neutral	Neutral	Neutral	Neutral	Neutral	Neutral	Neutral	Neutral	Neutral	Neutral	Neutral	Neutral
TCGA-D8-A1XO-01A-11R-A14M-07	LumA	non-HER2A	Neutral	Neutral	Neutral	Neutral	Neutral	Neutral	Neutral	Neutral	Neutral	Neutral	Neutral	Neutral	Neutral	Neutral	Neutral	Neutral	Neutral	Neutral	Neutral	Neutral	Neutral	Neutral	Neutral	Del	Neutral	Neutral	Neutral	Neutral
TCGA-D8-A1XR-01A-11R-A14M-07	LumB	non-HER2A	Neutral	Neutral	Neutral	Neutral	Neutral	Neutral	Neutral	Neutral	Neutral	Neutral	Neutral	Neutral	Neutral	Neutral	Neutral	Neutral	Neutral	Neutral	Neutral	Neutral	Neutral	Neutral	Neutral	Del	Neutral	Neutral	Neutral	Neutral
TCGA-D8-A1XS-01A-11R-A14M-07	LumB	non-HER2A	Neutral	Neutral	Neutral	Neutral	Neutral	Neutral	Neutral	Neutral	Neutral	Neutral	Neutral	Neutral	Neutral	Neutral	Neutral	Amp	Neutral	Neutral	Neutral	Neutral	Neutral	Neutral	Neutral	Neutral	Neutral	Neutral	Del	Neutral
TCGA-D8-A1XT-01A-11R-A14M-07	HER2E	HER2A	Amp	Amp	Neutral	Neutral	Neutral	Neutral	Neutral	Amp	Neutral	Neutral	Neutral	Neutral	Neutral	Neutral	Neutral	Neutral	Neutral	Neutral	Neutral	Neutral	Neutral	Neutral	Neutral	Neutral	Neutral	Neutral	Neutral	Neutral
TCGA-D8-A1XU-01A-11R-A14M-07	LumA	non-HER2A	Neutral	Neutral	Neutral	Neutral	Neutral	Neutral	Neutral	Neutral	Neutral	Neutral	Neutral	Neutral	Neutral	Neutral	Neutral	Neutral	Neutral	Neutral	Neutral	Neutral	Neutral	Neutral	Neutral	Neutral	Neutral	Neutral	Neutral	Neutral
TCGA-D8-A1XY-01A-11R-A14M-07	LumA	non-HER2A	Neutral	Neutral	Neutral	Neutral	Neutral	Neutral	Neutral	Neutral	Neutral	Neutral	Neutral	Neutral	Neutral	Neutral	Neutral	Neutral	Neutral	Neutral	Neutral	Neutral	Neutral	Neutral	Neutral	Neutral	Neutral	Del	Neutral	Neutral
TCGA-D8-A1XZ-01A-11R-A14M-07	LumB	non-HER2A	Neutral	Neutral	Neutral	Neutral	Neutral	Neutral	Neutral	Neutral	Neutral	Neutral	Neutral	Neutral	Neutral	Neutral	Neutral	Neutral	Neutral	Neutral	Neutral	Neutral	Neutral	Neutral	Neutral	Neutral	Neutral	Neutral	Neutral	Neutral
TCGA-D8-A1Y0-01A-11R-A14M-07	LumB	non-HER2A	Neutral	Neutral	Neutral	Neutral	Neutral	Neutral	Neutral	Amp	Neutral	Neutral	Neutral	Neutral	Neutral	Neutral	Neutral	Neutral	Neutral	Neutral	Neutral	Neutral	Neutral	Neutral	Neutral	Neutral	Neutral	Neutral	Neutral	Neutral
TCGA-D8-A1Y1-01A-21R-A14M-07	LumB	non-HER2A	Neutral	Neutral	Neutral	Neutral	Neutral	Neutral	Neutral	Neutral	Neutral	Neutral	Neutral	Neutral	Neutral	Neutral	Neutral	Neutral	Neutral	Neutral	Neutral	Neutral	Neutral	Neutral	Neutral	Neutral	Neutral	Neutral	Neutral	Neutral
TCGA-D8-A1Y2-01A-11R-A157-07	LumB	non-HER2A	Neutral	Neutral	Neutral	Neutral	Neutral	Neutral	Neutral	Neutral	Neutral	Neutral	Neutral	Neutral	Neutral	Neutral	Neutral	Amp	Neutral	Neutral	Neutral	Amp	Neutral	Neutral	Neutral	Neutral	Neutral	Neutral	Neutral	Neutral
TCGA-D8-A1Y3-01A-11R-A157-07	LumB	non-HER2A	Neutral	Neutral	Neutral	Neutral	Neutral	Neutral	Neutral	Neutral	Neutral	Neutral	Neutral	Neutral	Neutral	Neutral	Neutral	Neutral	Neutral	Neutral	Neutral	Neutral	Neutral	Neutral	Neutral	Neutral	Neutral	Del	Del	Neutral
TCGA-D8-A27E-01A-11R-A16F-07	LumA	non-HER2A	Neutral	Neutral	Neutral	Neutral	Neutral	Neutral	Neutral	Neutral	Neutral	Neutral	Neutral	Neutral	Neutral	Neutral	Neutral	Neutral	Neutral	Neutral	Neutral	Neutral	Neutral	Neutral	Neutral	Neutral	Neutral	Neutral	Neutral	Neutral
TCGA-D8-A27F-01A-11R-A16F-07	Basal	non-HER2A	Amp	Neutral	Neutral	Neutral	Neutral	Neutral	Neutral	Neutral	Amp	Neutral	Neutral	Neutral	Neutral	Neutral	Neutral	Neutral	Neutral	Neutral	Neutral	Amp	Neutral	Neutral	Neutral	Neutral	Neutral	Neutral	Neutral	Del
TCGA-D8-A27G-01A-11R-A16F-07	LumA	non-HER2A	Neutral	Neutral	Neutral	Neutral	Neutral	Neutral	Neutral	Neutral	Neutral	Neutral	Neutral	Neutral	Neutral	Neutral	Neutral	Amp	Neutral	Neutral	Neutral	Neutral	Neutral	Neutral	Neutral	Neutral	Neutral	Neutral	Neutral	Del
TCGA-D8-A27H-01A-11R-A16F-07	Basal	non-HER2A	Neutral	Neutral	Neutral	Neutral	Amp	Neutral	Neutral	Neutral	Neutral	Neutral	Neutral	Neutral	Neutral	Neutral	Neutral	Neutral	Neutral	Neutral	Neutral	Neutral	Neutral	Neutral	Neutral	Neutral	Neutral	Neutral	Neutral	Del
TCGA-D8-A27I-01A-11R-A16F-07	LumA	non-HER2A	Neutral	Neutral	Neutral	Neutral	Neutral	Neutral	Neutral	Neutral	Neutral	Neutral	Neutral	Neutral	Neutral	Neutral	Neutral	Neutral	Neutral	Neutral	Neutral	Neutral	Neutral	Neutral	Neutral	Neutral	Del	Neutral	Neutral	Neutral
TCGA-D8-A27K-01A-11R-A16F-07	LumA	non-HER2A	Neutral	Neutral	Neutral	Neutral	Neutral	Neutral	Neutral	Neutral	Neutral	Neutral	Neutral	Neutral	Neutral	Neutral	Neutral	Neutral	Neutral	Neutral	Neutral	Neutral	Neutral	Neutral	Neutral	Neutral	Neutral	Neutral	Neutral	Neutral
TCGA-D8-A27L-01A-11R-A16F-07	LumA	non-HER2A	Neutral	Neutral	Neutral	Neutral	Neutral	Neutral	Neutral	Neutral	Neutral	Neutral	Neutral	Neutral	Neutral	Neutral	Neutral	Neutral	Neutral	Neutral	Neutral	Neutral	Neutral	Neutral	Neutral	Neutral	Neutral	Neutral	Neutral	Neutral
TCGA-D8-A27M-01A-11R-A16F-07	Basal	non-HER2A	Neutral	Neutral	Neutral	Amp	Neutral	Neutral	Neutral	Neutral	Neutral	Neutral	Neutral	Neutral	Neutral	Neutral	Neutral	Neutral	Neutral	Neutral	Neutral	Neutral	Neutral	Amp	Neutral	Neutral	Del	Neutral	Neutral	Neutral
TCGA-D8-A27N-01A-11R-A16F-07	HER2E	HER2A	Neutral	Neutral	Neutral	Neutral	Neutral	Neutral	Neutral	Neutral	Neutral	Neutral	Neutral	Neutral	Neutral	Neutral	Neutral	Amp	Neutral	Neutral	Neutral	Neutral	Neutral	Amp	Neutral	Neutral	Neutral	Del	Del	Del
TCGA-D8-A27P-01A-11R-A16F-07	LumA	non-HER2A	Neutral	Neutral	Neutral	Neutral	Neutral	Neutral	Neutral	Neutral	Neutral	Neutral	Neutral	Neutral	Neutral	Neutral	Neutral	Neutral	Neutral	Neutral	Neutral	Neutral	Neutral	Neutral	Neutral	Neutral	Neutral	Neutral	Neutral	Neutral
TCGA-D8-A27R-01A-11R-A16F-07	LumB	non-HER2A	Neutral	Neutral	Neutral	Neutral	Neutral	Neutral	Neutral	Neutral	Neutral	Neutral	Neutral	Neutral	Neutral	Neutral	Neutral	Amp	Neutral	Neutral	Neutral	Neutral	Neutral	Neutral	Neutral	Neutral	Neutral	Neutral	Neutral	Neutral
TCGA-D8-A27T-01A-11R-A16F-07	LumA	non-HER2A	Neutral	Neutral	Neutral	Neutral	Neutral	Neutral	Neutral	Neutral	Neutral	Neutral	Neutral	Neutral	Neutral	Neutral	Neutral	Neutral	Neutral	Neutral	Neutral	Neutral	Neutral	Neutral	Neutral	Del	Neutral	Neutral	Del	Del
TCGA-D8-A27V-01A-12R-A17B-07	LumA	non-HER2A	Neutral	Neutral	Neutral	Neutral	Neutral	Neutral	Neutral	Neutral	Neutral	Neutral	Neutral	Neutral	Neutral	Neutral	Neutral	Neutral	Neutral	Neutral	Neutral	Neutral	Neutral	Neutral	Neutral	Neutral	Neutral	Neutral	Neutral	Del
TCGA-D8-A27W-01A-11R-A16F-07	LumB	non-HER2A	Neutral	Neutral	Neutral	Neutral	Neutral	Neutral	Neutral	Neutral	Neutral	Neutral	Neutral	Neutral	Neutral	Neutral	Neutral	Amp	Neutral	Neutral	Neutral	Neutral	Neutral	Neutral	Neutral	Neutral	Neutral	Neutral	Neutral	Neutral
TCGA-E2-A105-01A-11R-A10J-07	LumB	non-HER2A	Neutral	Neutral	Neutral	Neutral	Neutral	Neutral	Neutral	Neutral	Neutral	Neutral	Neutral	Neutral	Neutral	Neutral	Neutral	Amp	Neutral	Neutral	Neutral	Neutral	Neutral	Neutral	Neutral	Neutral	Neutral	Neutral	Del	Neutral
TCGA-E2-A107-01A-11R-A10J-07	LumB	non-HER2A	Neutral	Neutral	Neutral	Neutral	Neutral	Neutral	Neutral	Neutral	Neutral	Neutral	Neutral	Neutral	Neutral	Neutral	Neutral	Amp	Neutral	Neutral	Neutral	Neutral	Neutral	Neutral	Neutral	Neutral	Neutral	Neutral	Neutral	Neutral
TCGA-E2-A109-01A-11R-A10J-07	LumB	non-HER2A	Neutral	Neutral	Neutral	Neutral	Neutral	Neutral	Neutral	Neutral	Neutral	Neutral	Neutral	Neutral	Neutral	Neutral	Neutral	Amp	Neutral	Neutral	Neutral	Neutral	Neutral	Neutral	Neutral	Neutral	Neutral	Neutral	Neutral	Neutral
TCGA-E2-A10B-01A-11R-A10J-07	LumA	non-HER2A	Neutral	Neutral	Neutral	Neutral	Neutral	Neutral	Neutral	Neutral	Neutral	Neutral	Neutral	Neutral	Neutral	Neutral	Neutral	Neutral	Neutral	Neutral	Neutral	Neutral	Neutral	Neutral	Neutral	Neutral	Neutral	Neutral	Neutral	Neutral
TCGA-E2-A10C-01A-21R-A10J-07	LumB	non-HER2A	Neutral	Neutral	Neutral	Neutral	Neutral	Neutral	Neutral	Neutral	Neutral	Neutral	Neutral	Neutral	Neutral	Neutral	Neutral	Neutral	Neutral	Neutral	Neutral	Neutral	Neutral	Neutral	Neutral	Neutral	Neutral	Neutral	Neutral	Neutral
TCGA-E2-A10E-01A-21R-A10J-07	LumA	non-HER2A	Neutral	Neutral	Neutral	Neutral	Neutral	Neutral	Neutral	Neutral	Neutral	Neutral	Neutral	Neutral	Neutral	Neutral	Neutral	Neutral	Neutral	Neutral	Neutral	Neutral	Neutral	Neutral	Neutral	Neutral	Neutral	Neutral	Neutral	Neutral
TCGA-E2-A10F-01A-11R-A10J-07	LumA	non-HER2A	Neutral	Neutral	Neutral	Neutral	Neutral	Neutral	Neutral	Neutral	Neutral	Neutral	Neutral	Neutral	Neutral	Neutral	Neutral	Neutral	Neutral	Neutral	Neutral	Neutral	Neutral	Neutral	Neutral	Neutral	Neutral	Neutral	Neutral	Neutral
TCGA-E2-A14N-01A-31R-A137-07	Basal	non-HER2A	Neutral	Neutral	Neutral	Neutral	Neutral	Neutral	Neutral	Neutral	Neutral	Neutral	Neutral	Neutral	Neutral	Neutral	Neutral	Neutral	Neutral	Neutral	Neutral	Neutral	Neutral	Neutral	Neutral	Neutral	Neutral	Neutral	Neutral	Neutral
TCGA-E2-A14O-01A-31R-A115-07	LumB	non-HER2A	Neutral	Neutral	Neutral	Neutral	Neutral	Neutral	Neutral	Neutral	Neutral	Neutral	Neutral	Neutral	Neutral	Neutral	Neutral	Amp	Neutral	Neutral	Neutral	Neutral	Neutral	Neutral	Neutral	Del	Neutral	Neutral	Neutral	Neutral
TCGA-E2-A14P-01A-31R-A12D-07	HER2E	HER2A	Neutral	Neutral	Neutral	Neutral	Amp	Neutral	Neutral	Neutral	Neutral	Neutral	Neutral	Neutral	Neutral	Neutral	Neutral	Amp	Neutral	Neutral	Neutral	Neutral	Neutral	Neutral	Neutral	Neutral	Neutral	Neutral	Neutral	Neutral
TCGA-E2-A14Q-01A-11R-A12D-07	LumA	non-HER2A	Neutral	Neutral	Neutral	Neutral	Neutral	Neutral	Neutral	Neutral	Neutral	Neutral	Neutral	Neutral	Neutral	Neutral	Neutral	Neutral	Neutral	Neutral	Neutral	Neutral	Neutral	Neutral	Neutral	Del	Neutral	Neutral	Del	Neutral
TCGA-E2-A14R-01A-11R-A115-07	Basal	non-HER2A	Amp	Amp	Neutral	Neutral	Amp	Neutral	Amp	Neutral	Neutral	Amp	Neutral	Neutral	Neutral	Neutral	Neutral	Neutral	Neutral	Neutral	Neutral	Amp	Neutral	Neutral	Neutral	Del	Del	Neutral	Neutral	Neutral
TCGA-E2-A14S-01A-11R-A12D-07	LumB	non-HER2A	Neutral	Neutral	Neutral	Neutral	Neutral	Neutral	Neutral	Neutral	Neutral	Neutral	Neutral	Neutral	Neutral	Neutral	Neutral	Amp	Neutral	Neutral	Neutral	Neutral	Neutral	Neutral	Neutral	Neutral	Neutral	Neutral	Del	Neutral
TCGA-E2-A14T-01A-11R-A115-07	LumA	non-HER2A	Neutral	Neutral	Neutral	Neutral	Neutral	Neutral	Neutral	Neutral	Neutral	Neutral	Neutral	Neutral	Neutral	Neutral	Neutral	Neutral	Neutral	Neutral	Neutral	Neutral	Neutral	Neutral	Neutral	Neutral	Neutral	Neutral	Neutral	Neutral
TCGA-E2-A14V-01A-11R-A12D-07	HER2E	HER2A	Neutral	Neutral	Neutral	Neutral	Neutral	Neutral	Neutral	Neutral	Neutral	Neutral	Neutral	Neutral	Neutral	Neutral	Neutral	Amp	Neutral	Neutral	Neutral	Neutral	Neutral	Neutral	Neutral	Neutral	Neutral	Neutral	Neutral	Neutral
TCGA-E2-A14W-01A-11R-A12D-07	LumB	non-HER2A	Neutral	Neutral	Neutral	Neutral	Neutral	Neutral	Neutral	Neutral	Neutral	Neutral	Neutral	Neutral	Neutral	Neutral	Neutral	Neutral	Neutral	Amp	Neutral	Neutral	Neutral	Neutral	Neutral	Neutral	Neutral	Neutral	Neutral	Neutral
TCGA-E2-A14X-01A-11R-A115-07	Basal	non-HER2A	Neutral	Neutral	Neutral	Neutral	Neutral	Neutral	Neutral	Neutral	Neutral	Neutral	Neutral	Neutral	Neutral	Neutral	Neutral	Neutral	Neutral	Neutral	Neutral	Neutral	Neutral	Neutral	Neutral	Neutral	Neutral	Del	Neutral	Neutral
TCGA-E2-A14Y-01A-21R-A12D-07	Basal	non-HER2A	Neutral	Neutral	Neutral	Neutral	Neutral	Neutral	Neutral	Neutral	Neutral	Neutral	Neutral	Neutral	Neutral	Neutral	Neutral	Neutral	Neutral	Neutral	Neutral	Neutral	Neutral	Neutral	Neutral	Neutral	Neutral	Neutral	Del	Del
TCGA-E2-A14Z-01A-11R-A115-07	LumA	non-HER2A	Neutral	Neutral	Neutral	Neutral	Neutral	Neutral	Neutral	Neutral	Neutral	Neutral	Neutral	Neutral	Neutral	Neutral	Neutral	Neutral	Neutral	Neutral	Neutral	Neutral	Neutral	Neutral	Neutral	Neutral	Neutral	Neutral	Del	Neutral
TCGA-E2-A150-01A-11R-A12D-07	Basal	non-HER2A	Neutral	Neutral	Neutral	Neutral	Amp	Neutral	Neutral	Neutral	Neutral	Neutral	Neutral	Neutral	Neutral	Amp	Neutral	Amp	Neutral	Neutral	Neutral	Neutral	Neutral	Neutral	Neutral	Neutral	Neutral	Neutral	Neutral	Neutral
TCGA-E2-A152-01A-11R-A12D-07	HER2E	non-HER2A	Neutral	Neutral	Neutral	Neutral	Neutral	Neutral	Neutral	Neutral	Neutral	Neutral	Neutral	Neutral	Neutral	Neutral	Neutral	Neutral	Neutral	Neutral	Neutral	Neutral	Neutral	Neutral	Neutral	Neutral	Neutral	Del	Neutral	Neutral
TCGA-E2-A153-01A-12R-A12D-07	LumA	non-HER2A	Neutral	Neutral	Neutral	Neutral	Neutral	Neutral	Neutral	Neutral	Neutral	Neutral	Neutral	Neutral	Neutral	Neutral	Neutral	Neutral	Neutral	Neutral	Neutral	Neutral	Neutral	Neutral	Neutral	Neutral	Neutral	Neutral	Del	Neutral
TCGA-E2-A154-01A-11R-A115-07	LumA	non-HER2A	Neutral	Neutral	Neutral	Neutral	Neutral	Neutral	Neutral	Neutral	Neutral	Neutral	Neutral	Neutral	Neutral	Neutral	Neutral	Neutral	Neutral	Neutral	Neutral	Neutral	Neutral	Neutral	Neutral	Neutral	Neutral	Neutral	Neutral	Neutral
TCGA-E2-A155-01A-11R-A12D-07	LumB	non-HER2A	Neutral	Neutral	Neutral	Neutral	Neutral	Neutral	Neutral	Amp	Neutral	Amp	Neutral	Neutral	Neutral	Neutral	Neutral	Neutral	Neutral	Neutral	Neutral	Neutral	Neutral	Neutral	Neutral	Neutral	Neutral	Del	Del	Del
TCGA-E2-A156-01A-11R-A12D-07	LumA	non-HER2A	Neutral	Neutral	Neutral	Neutral	Neutral	Neutral	Neutral	Neutral	Neutral	Neutral	Neutral	Neutral	Neutral	Neutral	Neutral	Neutral	Neutral	Neutral	Neutral	Neutral	Neutral	Neutral	Neutral	Neutral	Neutral	Del	Del	Neutral
TCGA-E2-A158-01A-11R-A12D-07	Basal	non-HER2A	Neutral	Neutral	Neutral	Neutral	Neutral	Neutral	Neutral	Neutral	Neutral	Neutral	Neutral	Neutral	Neutral	Amp	Neutral	Neutral	Neutral	Neutral	Neutral	Neutral	Neutral	Neutral	Neutral	Neutral	Neutral	Del	Del	Neutral
TCGA-E2-A15A-01A-11R-A12D-07	LumB	non-HER2A	Neutral	Neutral	Neutral	Neutral	Neutral	Neutral	Neutral	Neutral	Neutral	Neutral	Neutral	Neutral	Neutral	Neutral	Neutral	Amp	Neutral	Neutral	Neutral	Neutral	Neutral	Neutral	Neutral	Neutral	Neutral	Neutral	Neutral	Neutral
TCGA-E2-A15A-06A-11R-A12D-07	LumB	non-HER2A	Neutral	Neutral	Neutral	Neutral	Neutral	Neutral	Neutral	Neutral	Amp	Neutral	Neutral	Neutral	Neutral	Neutral	Neutral	Amp	Neutral	Neutral	Neutral	Neutral	Neutral	Neutral	Neutral	Neutral	Del	Neutral	Neutral	Neutral
TCGA-E2-A15D-01A-11R-A115-07	LumA	non-HER2A	Neutral	Neutral	Neutral	Neutral	Neutral	Neutral	Neutral	Neutral	Neutral	Neutral	Neutral	Neutral	Neutral	Neutral	Neutral	Neutral	Neutral	Neutral	Neutral	Neutral	Neutral	Neutral	Neutral	Neutral	Neutral	Neutral	Neutral	Neutral
TCGA-E2-A15E-01A-11R-A12D-07	LumA	HER2A	Neutral	Neutral	Neutral	Neutral	Neutral	Neutral	Neutral	Neutral	Neutral	Neutral	Neutral	Neutral	Amp	Neutral	Neutral	Amp	Neutral	Neutral	Neutral	Neutral	Neutral	Neutral	Neutral	Neutral	Neutral	Neutral	Neutral	Neutral
TCGA-E2-A15E-06A-11R-A12D-07	LumA	HER2A	Neutral	Neutral	Neutral	Neutral	Neutral	Neutral	Neutral	Neutral	Neutral	Neutral	Neutral	Neutral	Neutral	Neutral	Neutral	Neutral	Neutral	Neutral	Neutral	Neutral	Neutral	Neutral	Neutral	Neutral	Neutral	Neutral	Neutral	Neutral
TCGA-E2-A15F-01A-11R-A115-07	LumA	non-HER2A	Neutral	Neutral	Neutral	Neutral	Neutral	Neutral	Neutral	Neutral	Neutral	Neutral	Neutral	Neutral	Neutral	Neutral	Neutral	Neutral	Neutral	Neutral	Neutral	Neutral	Neutral	Neutral	Neutral	Neutral	Neutral	Neutral	Neutral	Neutral
TCGA-E2-A15G-01A-11R-A12D-07	LumA	non-HER2A	Neutral	Neutral	Neutral	Neutral	Neutral	Neutral	Neutral	Neutral	Neutral	Neutral	Neutral	Neutral	Neutral	Neutral	Neutral	Neutral	Neutral	Neutral	Neutral	Neutral	Neutral	Neutral	Neutral	Neutral	Neutral	Neutral	Neutral	Neutral
TCGA-E2-A15H-01A-11R-A12D-07	LumA	HER2A	Neutral	Neutral	Neutral	Neutral	Neutral	Neutral	Neutral	Neutral	Neutral	Neutral	Neutral	Neutral	Neutral	Neutral	Neutral	Neutral	Neutral	Neutral	Neutral	Neutral	Neutral	Neutral	Neutral	Neutral	Neutral	Neutral	Neutral	Neutral
TCGA-E2-A15I-01A-21R-A137-07	LumA	non-HER2A	Neutral	Neutral	Neutral	Neutral	Neutral	Neutral	Neutral	Neutral	Neutral	Neutral	Neutral	Neutral	Neutral	Neutral	Neutral	Neutral	Neutral	Neutral	Neutral	Neutral	Neutral	Neutral	Neutral	Neutral	Neutral	Neutral	Neutral	Neutral
TCGA-E2-A15J-01A-11R-A12P-07	LumA	non-HER2A	Neutral	Neutral	Neutral	Neutral	Neutral	Neutral	Neutral	Neutral	Neutral	Neutral	Neutral	Neutral	Neutral	Neutral	Neutral	Neutral	Neutral	Neutral	Neutral	Neutral	Neutral	Neutral	Neutral	Neutral	Neutral	Neutral	Neutral	Neutral
TCGA-E2-A15K-01A-11R-A12P-07	LumB	non-HER2A	Neutral	Neutral	Neutral	Neutral	Neutral	Neutral	Neutral	Neutral	Neutral	Neutral	Neutral	Neutral	Neutral	Neutral	Neutral	Amp	Neutral	Neutral	Neutral	Neutral	Neutral	Neutral	Neutral	Neutral	Neutral	Neutral	Neutral	Neutral
TCGA-E2-A15K-06A-11R-A12P-07	LumA	non-HER2A	Neutral	Neutral	Neutral	Neutral	Neutral	Neutral	Neutral	Neutral	Neutral	Neutral	Neutral	Neutral	Neutral	Neutral	Neutral	Amp	Neutral	Neutral	Neutral	Neutral	Neutral	Neutral	Neutral	Neutral	Neutral	Neutral	Neutral	Neutral
TCGA-E2-A15L-01A-11R-A12D-07	LumA	non-HER2A	Neutral	Neutral	Neutral	Neutral	Neutral	Amp	Neutral	Neutral	Neutral	Neutral	Neutral	Neutral	Neutral	Neutral	Neutral	Neutral	Neutral	Neutral	Neutral	Neutral	Neutral	Neutral	Neutral	Neutral	Neutral	Neutral	Neutral	Neutral
TCGA-E2-A15M-01A-11R-A12D-07	LumB	non-HER2A	Neutral	Neutral	Neutral	Neutral	Neutral	Neutral	Neutral	Amp	Neutral	Neutral	Neutral	Neutral	Neutral	Neutral	Neutral	Neutral	Neutral	Neutral	Neutral	Neutral	Neutral	Neutral	Neutral	Neutral	Neutral	Neutral	Neutral	Neutral
TCGA-E2-A15O-01A-11R-A115-07	LumA	non-HER2A	Neutral	Neutral	Neutral	Neutral	Neutral	Neutral	Neutral	Neutral	Neutral	Neutral	Neutral	Neutral	Neutral	Neutral	Neutral	Amp	Neutral	Neutral	Neutral	Neutral	Neutral	Neutral	Neutral	Neutral	Neutral	Del	Neutral	Neutral
TCGA-E2-A15P-01A-11R-A115-07	LumA	non-HER2A	Neutral	Neutral	Neutral	Neutral	Neutral	Neutral	Neutral	Neutral	Neutral	Neutral	Neutral	Neutral	Neutral	Neutral	Neutral	Neutral	Neutral	Neutral	Neutral	Neutral	Neutral	Neutral	Neutral	Neutral	Del	Neutral	Neutral	Neutral
TCGA-E2-A15R-01A-11R-A115-07	LumA	non-HER2A	Neutral	Neutral	Neutral	Neutral	Neutral	Neutral	Neutral	Neutral	Neutral	Neutral	Neutral	Neutral	Neutral	Neutral	Neutral	Amp	Neutral	Neutral	Neutral	Neutral	Neutral	Neutral	Neutral	Neutral	Neutral	Del	Neutral	Neutral
TCGA-E2-A15S-01A-11R-A115-07	LumB	non-HER2A	Neutral	Neutral	Neutral	Neutral	Neutral	Neutral	Neutral	Neutral	Neutral	Neutral	Neutral	Neutral	Neutral	Neutral	Neutral	Neutral	Neutral	Neutral	Neutral	Neutral	Neutral	Neutral	Neutral	Neutral	Neutral	Neutral	Del	Neutral
TCGA-E2-A15T-01A-11R-A115-07	LumB	non-HER2A	Neutral	Neutral	Neutral	Neutral	Neutral	Neutral	Neutral	Neutral	Neutral	Neutral	Neutral	Neutral	Neutral	Neutral	Neutral	Amp	Neutral	Neutral	Neutral	Neutral	Neutral	Neutral	Neutral	Neutral	Neutral	Neutral	Del	Neutral
TCGA-E2-A1AZ-01A-11R-A12P-07	Basal	non-HER2A	Neutral	Neutral	Neutral	Neutral	Neutral	Neutral	Neutral	Neutral	Neutral	Neutral	Neutral	Neutral	Neutral	Amp	Neutral	Neutral	Neutral	Neutral	Neutral	Neutral	Neutral	Amp	Neutral	Neutral	Neutral	Neutral	Neutral	Neutral
TCGA-E2-A1B0-01A-11R-A12P-07	HER2E	HER2A	Neutral	Neutral	Neutral	Neutral	Neutral	Neutral	Neutral	Neutral	Neutral	Neutral	Neutral	Neutral	Neutral	Neutral	Neutral	Neutral	Neutral	Neutral	Neutral	Neutral	Neutral	Neutral	Neutral	Neutral	Neutral	Neutral	Neutral	Neutral
TCGA-E2-A1B4-01A-11R-A12P-07	LumA	non-HER2A	Neutral	Neutral	Neutral	Neutral	Neutral	Neutral	Neutral	Neutral	Neutral	Neutral	Neutral	Neutral	Neutral	Neutral	Neutral	Neutral	Neutral	Neutral	Neutral	Neutral	Neutral	Neutral	Neutral	Neutral	Neutral	Neutral	Neutral	Neutral
TCGA-E2-A1B5-01A-21R-A12P-07	LumA	non-HER2A	Neutral	Neutral	Neutral	Neutral	Neutral	Neutral	Neutral	Neutral	Neutral	Neutral	Neutral	Neutral	Neutral	Neutral	Neutral	Neutral	Neutral	Neutral	Neutral	Neutral	Neutral	Neutral	Neutral	Neutral	Neutral	Neutral	Neutral	Neutral
TCGA-E2-A1B6-01A-31R-A12P-07	Basal	non-HER2A	Neutral	Neutral	Neutral	Neutral	Neutral	Neutral	Neutral	Neutral	Neutral	Neutral	Neutral	Neutral	Neutral	Neutral	Neutral	Neutral	Neutral	Neutral	Neutral	Neutral	Neutral	Neutral	Neutral	Neutral	Neutral	Neutral	Neutral	Neutral
TCGA-E2-A1BC-01A-11R-A12P-07	LumA	non-HER2A	Neutral	Neutral	Neutral	Neutral	Neutral	Neutral	Neutral	Neutral	Neutral	Neutral	Neutral	Neutral	Neutral	Neutral	Neutral	Neutral	Neutral	Neutral	Neutral	Neutral	Neutral	Neutral	Neutral	Neutral	Neutral	Neutral	Neutral	Neutral
TCGA-E2-A1BD-01A-11R-A12P-07	LumA	non-HER2A	Neutral	Neutral	Neutral	Neutral	Neutral	Neutral	Neutral	Neutral	Neutral	Neutral	Neutral	Neutral	Neutral	Neutral	Neutral	Neutral	Neutral	Neutral	Neutral	Neutral	Neutral	Neutral	Neutral	Neutral	Neutral	Neutral	Neutral	Neutral
TCGA-E2-A1IE-01A-11R-A13Q-07	LumA	non-HER2A	Neutral	Neutral	Neutral	Neutral	Neutral	Neutral	Neutral	Neutral	Neutral	Neutral	Neutral	Neutral	Neutral	Neutral	Neutral	Neutral	Neutral	Neutral	Neutral	Neutral	Neutral	Neutral	Neutral	Neutral	Del	Del	Del	Neutral
TCGA-E2-A1IF-01A-11R-A144-07	LumA	non-HER2A	Neutral	Neutral	Neutral	Neutral	Neutral	Neutral	Neutral	Neutral	Neutral	Neutral	Neutral	Neutral	Neutral	Neutral	Neutral	Neutral	Neutral	Neutral	Neutral	Neutral	Neutral	Neutral	Neutral	Neutral	Neutral	Neutral	Neutral	Neutral
TCGA-E2-A1IG-01A-11R-A144-07	LumA	non-HER2A	Neutral	Neutral	Neutral	Neutral	Neutral	Neutral	Neutral	Neutral	Neutral	Neutral	Neutral	Neutral	Neutral	Neutral	Neutral	Amp	Neutral	Neutral	Neutral	Neutral	Neutral	Neutral	Neutral	Neutral	Neutral	Del	Del	Neutral
TCGA-E2-A1IH-01A-11R-A13Q-07	LumA	non-HER2A	Neutral	Neutral	Neutral	Neutral	Neutral	Neutral	Neutral	Neutral	Neutral	Neutral	Neutral	Neutral	Neutral	Neutral	Neutral	Neutral	Neutral	Neutral	Neutral	Neutral	Neutral	Neutral	Neutral	Neutral	Neutral	Neutral	Neutral	Neutral
TCGA-E2-A1II-01A-11R-A144-07	Basal	non-HER2A	Neutral	Neutral	Neutral	Neutral	Neutral	Neutral	Neutral	Neutral	Neutral	Neutral	Neutral	Amp	Neutral	Amp	Neutral	Neutral	Neutral	Neutral	Neutral	Neutral	Neutral	Neutral	Neutral	Neutral	Neutral	Neutral	Neutral	Neutral
TCGA-E2-A1IJ-01A-11R-A144-07	LumA	non-HER2A	Neutral	Neutral	Neutral	Neutral	Neutral	Neutral	Neutral	Neutral	Neutral	Neutral	Neutral	Neutral	Neutral	Neutral	Neutral	Neutral	Neutral	Neutral	Neutral	Neutral	Neutral	Neutral	Neutral	Neutral	Del	Neutral	Neutral	Neutral
TCGA-E2-A1IK-01A-11R-A144-07	LumA	non-HER2A	Neutral	Neutral	Neutral	Neutral	Neutral	Neutral	Neutral	Neutral	Neutral	Neutral	Neutral	Neutral	Neutral	Neutral	Neutral	Neutral	Neutral	Neutral	Neutral	Neutral	Neutral	Neutral	Neutral	Neutral	Neutral	Neutral	Neutral	Neutral
TCGA-E2-A1IL-01A-11R-A14D-07	LumA	non-HER2A	Neutral	Neutral	Neutral	Neutral	Neutral	Neutral	Neutral	Neutral	Neutral	Neutral	Neutral	Neutral	Neutral	Neutral	Neutral	Neutral	Neutral	Neutral	Neutral	Neutral	Neutral	Neutral	Neutral	Neutral	Neutral	Del	Neutral	Neutral
TCGA-E2-A1IN-01A-11R-A13Q-07	LumA	non-HER2A	Neutral	Neutral	Neutral	Neutral	Neutral	Amp	Amp	Neutral	Neutral	Neutral	Neutral	Neutral	Neutral	Neutral	Neutral	Neutral	Neutral	Neutral	Neutral	Neutral	Neutral	Neutral	Neutral	Neutral	Neutral	Neutral	Del	Neutral
TCGA-E2-A1L6-01A-11R-A13Q-07	LumA	non-HER2A	Neutral	Neutral	Neutral	Neutral	Neutral	Neutral	Neutral	Neutral	Neutral	Neutral	Neutral	Neutral	Neutral	Neutral	Neutral	Neutral	Neutral	Neutral	Neutral	Neutral	Neutral	Neutral	Neutral	Neutral	Neutral	Neutral	Neutral	Neutral
TCGA-E2-A1L7-01A-11R-A144-07	LumB	non-HER2A	Neutral	Amp	Neutral	Neutral	Neutral	Neutral	Neutral	Neutral	Neutral	Neutral	Neutral	Neutral	Neutral	Neutral	Neutral	Neutral	Neutral	Neutral	Neutral	Neutral	Neutral	Neutral	Neutral	Del	Neutral	Neutral	Del	Neutral
TCGA-E2-A1L8-01A-11R-A13Q-07	LumA	non-HER2A	Neutral	Neutral	Neutral	Neutral	Neutral	Neutral	Neutral	Neutral	Neutral	Neutral	Neutral	Neutral	Neutral	Neutral	Neutral	Neutral	Neutral	Neutral	Neutral	Neutral	Neutral	Neutral	Neutral	Neutral	Neutral	Neutral	Neutral	Neutral
TCGA-E2-A1L9-01A-11R-A13Q-07	LumA	non-HER2A	Neutral	Neutral	Neutral	Neutral	Neutral	Neutral	Neutral	Neutral	Neutral	Neutral	Neutral	Neutral	Neutral	Neutral	Neutral	Neutral	Neutral	Neutral	Neutral	Neutral	Neutral	Neutral	Neutral	Neutral	Neutral	Neutral	Neutral	Neutral
TCGA-E2-A1LA-01A-11R-A144-07	LumA	non-HER2A	Neutral	Neutral	Neutral	Neutral	Neutral	Neutral	Neutral	Neutral	Neutral	Neutral	Neutral	Neutral	Neutral	Neutral	Neutral	Neutral	Neutral	Neutral	Neutral	Neutral	Neutral	Neutral	Neutral	Neutral	Neutral	Neutral	Neutral	Neutral
TCGA-E2-A1LB-01A-11R-A144-07	HER2E	HER2A	Neutral	Neutral	Neutral	Neutral	Neutral	Neutral	Neutral	Neutral	Neutral	Neutral	Neutral	Neutral	Neutral	Neutral	Neutral	Neutral	Neutral	Neutral	Neutral	Neutral	Neutral	Neutral	Neutral	Neutral	Neutral	Neutral	Neutral	Neutral
TCGA-E2-A1LE-01A-12R-A19W-07	HER2E	HER2A	Neutral	Neutral	Neutral	Neutral	Neutral	Neutral	Neutral	Neutral	Neutral	Neutral	Neutral	Neutral	Neutral	Neutral	Neutral	Neutral	Neutral	Neutral	Neutral	Amp	Neutral	Neutral	Neutral	Neutral	Neutral	Neutral	Del	Del
TCGA-E2-A1LG-01A-21R-A14M-07	Basal	non-HER2A	Neutral	Neutral	Neutral	Neutral	Neutral	Neutral	Neutral	Neutral	Neutral	Neutral	Neutral	Neutral	Neutral	Neutral	Neutral	Neutral	Neutral	Neutral	Neutral	Amp	Amp	Neutral	Neutral	Neutral	Neutral	Del	Neutral	Neutral
TCGA-E2-A1LH-01A-11R-A14D-07	Basal	non-HER2A	Neutral	Neutral	Neutral	Neutral	Neutral	Neutral	Neutral	Neutral	Neutral	Neutral	Neutral	Neutral	Neutral	Neutral	Neutral	Neutral	Neutral	Neutral	Neutral	Neutral	Neutral	Neutral	Neutral	Neutral	Neutral	Neutral	Neutral	Neutral
TCGA-E2-A1LI-01A-12R-A157-07	Basal	non-HER2A	Neutral	Neutral	Neutral	Neutral	Neutral	Neutral	Neutral	Neutral	Amp	Neutral	Neutral	Neutral	Neutral	Neutral	Neutral	Neutral	Neutral	Neutral	Neutral	Neutral	Neutral	Neutral	Neutral	Neutral	Neutral	Neutral	Neutral	Neutral
TCGA-E2-A1LL-01A-11R-A144-07	Basal	non-HER2A	Neutral	Neutral	Neutral	Neutral	Neutral	Neutral	Neutral	Neutral	Neutral	Neutral	Neutral	Neutral	Neutral	Neutral	Neutral	Neutral	Neutral	Neutral	Neutral	Neutral	Neutral	Neutral	Neutral	Neutral	Neutral	Neutral	Neutral	Neutral
TCGA-E2-A2P5-01A-11R-A19W-07	LumB	non-HER2A	Neutral	Neutral	Neutral	Neutral	Neutral	Neutral	Neutral	Neutral	Neutral	Neutral	Neutral	Neutral	Neutral	Neutral	Neutral	Neutral	Neutral	Neutral	Neutral	Neutral	Neutral	Neutral	Neutral	Neutral	Neutral	Neutral	Neutral	Neutral
TCGA-E2-A2P6-01A-11R-A19W-07	LumA	non-HER2A	Neutral	Neutral	Neutral	Neutral	Neutral	Neutral	Neutral	Neutral	Neutral	Neutral	Neutral	Neutral	Neutral	Neutral	Neutral	Amp	Neutral	Neutral	Neutral	Neutral	Neutral	Neutral	Neutral	Neutral	Neutral	Neutral	Del	Neutral
TCGA-E2-A3DX-01A-21R-A213-07	LumA	non-HER2A	Neutral	Neutral	Neutral	Neutral	Neutral	Neutral	Neutral	Neutral	Neutral	Neutral	Neutral	Neutral	Neutral	Neutral	Neutral	Neutral	Neutral	Neutral	Neutral	Neutral	Neutral	Neutral	Neutral	Neutral	Neutral	Neutral	Neutral	Neutral
TCGA-E9-A1N3-01A-12R-A157-07	LumA	non-HER2A	Neutral	Neutral	Neutral	Neutral	Neutral	Neutral	Neutral	Neutral	Neutral	Neutral	Neutral	Neutral	Neutral	Neutral	Neutral	Neutral	Neutral	Neutral	Neutral	Neutral	Neutral	Neutral	Neutral	Neutral	Neutral	Neutral	Neutral	Neutral
TCGA-E9-A1N4-01A-11R-A14M-07	LumA	non-HER2A	Neutral	Neutral	Neutral	Neutral	Neutral	Neutral	Neutral	Neutral	Neutral	Neutral	Neutral	Neutral	Neutral	Neutral	Neutral	Neutral	Neutral	Neutral	Neutral	Neutral	Neutral	Neutral	Neutral	Neutral	Neutral	Neutral	Neutral	Neutral
TCGA-E9-A1N5-01A-11R-A14D-07	LumA	non-HER2A	Neutral	Neutral	Neutral	Neutral	Neutral	Neutral	Neutral	Neutral	Neutral	Neutral	Neutral	Neutral	Neutral	Neutral	Neutral	Amp	Neutral	Neutral	Neutral	Neutral	Neutral	Neutral	Neutral	Neutral	Neutral	Neutral	Neutral	Neutral
TCGA-E9-A1N6-01A-11R-A144-07	LumB	HER2A	Neutral	Neutral	Neutral	Neutral	Neutral	Neutral	Neutral	Neutral	Neutral	Neutral	Neutral	Neutral	Neutral	Neutral	Neutral	Neutral	Neutral	Neutral	Neutral	Neutral	Neutral	Neutral	Neutral	Neutral	Del	Neutral	Neutral	Neutral
TCGA-E9-A1N8-01A-11R-A144-07	Basal	non-HER2A	Neutral	Neutral	Neutral	Neutral	Neutral	Neutral	Neutral	Neutral	Neutral	Amp	Neutral	Neutral	Neutral	Neutral	Neutral	Neutral	Neutral	Neutral	Neutral	Amp	Amp	Neutral	Neutral	Del	Neutral	Del	Del	Neutral
TCGA-E9-A1N9-01A-11R-A14D-07	Basal	non-HER2A	Neutral	Neutral	Neutral	Neutral	Neutral	Neutral	Neutral	Neutral	Neutral	Neutral	Neutral	Neutral	Amp	Neutral	Neutral	Amp	Neutral	Neutral	Neutral	Amp	Neutral	Neutral	Neutral	Neutral	Neutral	Neutral	Neutral	Neutral
TCGA-E9-A1NA-01A-11R-A144-07	LumB	non-HER2A	Neutral	Neutral	Neutral	Neutral	Neutral	Neutral	Neutral	Neutral	Neutral	Neutral	Neutral	Neutral	Neutral	Neutral	Neutral	Amp	Neutral	Neutral	Neutral	Amp	Amp	Neutral	Neutral	Neutral	Neutral	Del	Del	Neutral
TCGA-E9-A1ND-01A-11R-A144-07	Basal	non-HER2A	Neutral	Neutral	Neutral	Neutral	Neutral	Neutral	Neutral	Neutral	Neutral	Neutral	Neutral	Neutral	Neutral	Neutral	Neutral	Neutral	Neutral	Neutral	Neutral	Neutral	Neutral	Neutral	Neutral	Neutral	Neutral	Neutral	Neutral	Neutral
TCGA-E9-A1NF-01A-11R-A14D-07	LumB	non-HER2A	Neutral	Neutral	Neutral	Neutral	Neutral	Neutral	Neutral	Neutral	Neutral	Neutral	Neutral	Neutral	Neutral	Neutral	Neutral	Neutral	Neutral	Neutral	Neutral	Neutral	Neutral	Neutral	Neutral	Neutral	Neutral	Neutral	Neutral	Neutral
TCGA-E9-A1NG-01A-21R-A14M-07	LumA	non-HER2A	Neutral	Neutral	Neutral	Neutral	Neutral	Neutral	Neutral	Neutral	Neutral	Neutral	Neutral	Neutral	Neutral	Neutral	Neutral	Neutral	Neutral	Neutral	Neutral	Neutral	Neutral	Neutral	Neutral	Neutral	Neutral	Neutral	Neutral	Neutral
TCGA-E9-A1NH-01A-11R-A14D-07	LumA	non-HER2A	Neutral	Neutral	Neutral	Neutral	Neutral	Neutral	Neutral	Neutral	Neutral	Neutral	Neutral	Neutral	Neutral	Neutral	Neutral	Neutral	Neutral	Neutral	Neutral	Neutral	Neutral	Neutral	Neutral	Neutral	Neutral	Neutral	Neutral	Neutral
TCGA-E9-A1NI-01A-11R-A14D-07	LumB	non-HER2A	Neutral	Neutral	Neutral	Neutral	Neutral	Neutral	Neutral	Neutral	Neutral	Neutral	Neutral	Neutral	Neutral	Neutral	Neutral	Neutral	Neutral	Neutral	Neutral	Neutral	Neutral	Neutral	Neutral	Neutral	Neutral	Neutral	Neutral	Neutral
TCGA-E9-A1R0-01A-22R-A16F-07	LumA	non-HER2A	Neutral	Neutral	Neutral	Neutral	Neutral	Neutral	Neutral	Neutral	Neutral	Neutral	Neutral	Neutral	Neutral	Neutral	Neutral	Neutral	Neutral	Neutral	Neutral	Neutral	Neutral	Neutral	Neutral	Neutral	Neutral	Neutral	Neutral	Neutral
TCGA-E9-A1R2-01A-11R-A14D-07	LumA	non-HER2A	Neutral	Neutral	Neutral	Neutral	Neutral	Neutral	Neutral	Neutral	Neutral	Neutral	Neutral	Neutral	Neutral	Neutral	Neutral	Neutral	Neutral	Neutral	Neutral	Neutral	Neutral	Neutral	Neutral	Neutral	Neutral	Neutral	Del	Neutral
TCGA-E9-A1R3-01A-31R-A14M-07	LumA	non-HER2A	Neutral	Neutral	Neutral	Neutral	Neutral	Neutral	Neutral	Neutral	Neutral	Neutral	Neutral	Neutral	Neutral	Neutral	Neutral	Neutral	Neutral	Neutral	Neutral	Neutral	Neutral	Neutral	Neutral	Del	Neutral	Neutral	Neutral	Neutral
TCGA-E9-A1R4-01A-21R-A14D-07	LumB	non-HER2A	Neutral	Neutral	Neutral	Neutral	Neutral	Neutral	Neutral	Neutral	Neutral	Neutral	Neutral	Neutral	Neutral	Neutral	Neutral	Neutral	Neutral	Neutral	Neutral	Neutral	Neutral	Neutral	Neutral	Neutral	Neutral	Neutral	Neutral	Neutral
TCGA-E9-A1R5-01A-11R-A14M-07	LumA	non-HER2A	Neutral	Neutral	Neutral	Neutral	Neutral	Neutral	Neutral	Neutral	Neutral	Neutral	Neutral	Neutral	Neutral	Neutral	Neutral	Neutral	Neutral	Neutral	Neutral	Neutral	Neutral	Neutral	Neutral	Neutral	Neutral	Neutral	Neutral	Neutral
TCGA-E9-A1R7-01A-11R-A14M-07	LumB	non-HER2A	Neutral	Neutral	Neutral	Neutral	Neutral	Neutral	Neutral	Neutral	Neutral	Neutral	Neutral	Neutral	Neutral	Neutral	Neutral	Neutral	Neutral	Neutral	Amp	Neutral	Neutral	Neutral	Neutral	Neutral	Del	Neutral	Del	Neutral
TCGA-E9-A1RB-01A-11R-A157-07	LumB	non-HER2A	Neutral	Neutral	Neutral	Neutral	Neutral	Neutral	Neutral	Neutral	Neutral	Neutral	Neutral	Neutral	Neutral	Neutral	Neutral	Neutral	Neutral	Neutral	Neutral	Amp	Neutral	Neutral	Neutral	Neutral	Neutral	Del	Neutral	Neutral
TCGA-E9-A1RC-01A-11R-A157-07	LumA	non-HER2A	Neutral	Neutral	Neutral	Neutral	Neutral	Neutral	Neutral	Neutral	Neutral	Neutral	Neutral	Neutral	Neutral	Neutral	Neutral	Neutral	Neutral	Neutral	Neutral	Neutral	Neutral	Neutral	Neutral	Neutral	Neutral	Del	Neutral	Neutral
TCGA-E9-A1RD-01A-11R-A157-07	LumA	non-HER2A	Neutral	Neutral	Neutral	Neutral	Neutral	Neutral	Neutral	Neutral	Neutral	Neutral	Neutral	Neutral	Neutral	Neutral	Neutral	Neutral	Neutral	Neutral	Neutral	Neutral	Neutral	Neutral	Neutral	Neutral	Neutral	Neutral	Neutral	Neutral
TCGA-E9-A1RE-01A-11R-A157-07	LumB	non-HER2A	Neutral	Neutral	Neutral	Neutral	Neutral	Neutral	Neutral	Neutral	Neutral	Neutral	Neutral	Neutral	Neutral	Neutral	Neutral	Neutral	Neutral	Neutral	Neutral	Neutral	Neutral	Neutral	Neutral	Neutral	Neutral	Neutral	Neutral	Neutral
TCGA-E9-A1RF-01A-11R-A157-07	LumA	non-HER2A	Neutral	Neutral	Neutral	Neutral	Neutral	Neutral	Neutral	Neutral	Neutral	Amp	Neutral	Neutral	Neutral	Neutral	Neutral	Neutral	Neutral	Neutral	Neutral	Neutral	Neutral	Neutral	Neutral	Neutral	Neutral	Neutral	Neutral	Neutral
TCGA-E9-A1RH-01A-21R-A169-07	HER2E	non-HER2A	Neutral	Neutral	Neutral	Neutral	Neutral	Neutral	Neutral	Neutral	Neutral	Neutral	Neutral	Neutral	Neutral	Neutral	Neutral	Neutral	Neutral	Neutral	Neutral	Neutral	Neutral	Neutral	Neutral	Neutral	Neutral	Neutral	Neutral	Neutral
TCGA-E9-A1RI-01A-11R-A169-07	LumA	non-HER2A	Neutral	Neutral	Neutral	Neutral	Neutral	Neutral	Neutral	Neutral	Neutral	Neutral	Neutral	Neutral	Neutral	Neutral	Neutral	Neutral	Neutral	Neutral	Neutral	Neutral	Neutral	Neutral	Neutral	Neutral	Neutral	Neutral	Neutral	Neutral
TCGA-E9-A226-01A-21R-A157-07	LumB	non-HER2A	Neutral	Neutral	Neutral	Neutral	Amp	Neutral	Neutral	Neutral	Neutral	Neutral	Neutral	Neutral	Neutral	Neutral	Neutral	Neutral	Neutral	Neutral	Neutral	Neutral	Neutral	Neutral	Neutral	Neutral	Neutral	Neutral	Neutral	Neutral
TCGA-E9-A227-01A-11R-A157-07	LumA	non-HER2A	Neutral	Neutral	Neutral	Neutral	Neutral	Neutral	Neutral	Neutral	Neutral	Neutral	Neutral	Neutral	Neutral	Neutral	Neutral	Neutral	Neutral	Neutral	Neutral	Neutral	Neutral	Neutral	Neutral	Neutral	Neutral	Neutral	Neutral	Neutral
TCGA-E9-A228-01A-31R-A157-07	LumB	HER2A	Neutral	Neutral	Neutral	Neutral	Neutral	Neutral	Neutral	Neutral	Neutral	Neutral	Neutral	Neutral	Neutral	Neutral	Neutral	Amp	Neutral	Neutral	Neutral	Neutral	Neutral	Neutral	Neutral	Neutral	Neutral	Neutral	Del	Neutral
TCGA-E9-A229-01A-31R-A157-07	LumA	non-HER2A	Neutral	Neutral	Neutral	Neutral	Neutral	Neutral	Neutral	Neutral	Neutral	Neutral	Neutral	Neutral	Neutral	Neutral	Neutral	Neutral	Neutral	Neutral	Neutral	Neutral	Neutral	Neutral	Neutral	Neutral	Neutral	Neutral	Neutral	Neutral
TCGA-E9-A22A-01A-11R-A157-07	LumB	non-HER2A	Neutral	Neutral	Neutral	Neutral	Neutral	Neutral	Neutral	Neutral	Neutral	Neutral	Neutral	Neutral	Neutral	Neutral	Neutral	Neutral	Neutral	Neutral	Neutral	Neutral	Neutral	Neutral	Neutral	Neutral	Neutral	Neutral	Neutral	Neutral
TCGA-E9-A22B-01A-11R-A157-07	LumA	non-HER2A	Neutral	Neutral	Neutral	Neutral	Neutral	Neutral	Neutral	Neutral	Neutral	Neutral	Neutral	Neutral	Neutral	Neutral	Neutral	Neutral	Neutral	Neutral	Neutral	Neutral	Neutral	Neutral	Neutral	Neutral	Neutral	Neutral	Neutral	Neutral
TCGA-E9-A22D-01A-11R-A157-07	LumB	HER2A	Neutral	Neutral	Neutral	Neutral	Neutral	Neutral	Neutral	Neutral	Neutral	Neutral	Neutral	Neutral	Neutral	Amp	Neutral	Amp	Neutral	Neutral	Neutral	Neutral	Neutral	Neutral	Neutral	Neutral	Neutral	Del	Neutral	Neutral
TCGA-E9-A22E-01A-11R-A157-07	LumB	non-HER2A	Neutral	Neutral	Neutral	Neutral	Neutral	Neutral	Neutral	Neutral	Neutral	Neutral	Neutral	Neutral	Neutral	Neutral	Neutral	Neutral	Neutral	Neutral	Neutral	Neutral	Neutral	Neutral	Neutral	Neutral	Neutral	Neutral	Neutral	Neutral
TCGA-E9-A22G-01A-11R-A157-07	Basal	non-HER2A	Neutral	Neutral	Amp	Neutral	Neutral	Neutral	Neutral	Neutral	Neutral	Neutral	Neutral	Neutral	Neutral	Neutral	Neutral	Neutral	Neutral	Neutral	Neutral	Neutral	Neutral	Amp	Neutral	Del	Neutral	Neutral	Neutral	Neutral
TCGA-E9-A22H-01A-11R-A157-07	LumB	non-HER2A	Neutral	Neutral	Neutral	Neutral	Neutral	Neutral	Neutral	Neutral	Neutral	Neutral	Neutral	Neutral	Neutral	Neutral	Neutral	Neutral	Neutral	Neutral	Neutral	Neutral	Neutral	Neutral	Neutral	Neutral	Neutral	Neutral	Neutral	Neutral
TCGA-E9-A243-01A-21R-A169-07	Basal	non-HER2A	Neutral	Neutral	Neutral	Neutral	Neutral	Neutral	Neutral	Neutral	Neutral	Neutral	Neutral	Neutral	Neutral	Neutral	Neutral	Neutral	Neutral	Neutral	Neutral	Neutral	Neutral	Neutral	Neutral	Neutral	Neutral	Neutral	Neutral	Neutral
TCGA-E9-A244-01A-11R-A169-07	Basal	non-HER2A	Neutral	Neutral	Neutral	Neutral	Neutral	Neutral	Neutral	Neutral	Neutral	Amp	Neutral	Neutral	Neutral	Amp	Neutral	Neutral	Neutral	Neutral	Neutral	Neutral	Neutral	Neutral	Neutral	Neutral	Neutral	Neutral	Neutral	Neutral
TCGA-E9-A245-01A-22R-A16F-07	LumA	non-HER2A	Neutral	Neutral	Neutral	Neutral	Neutral	Neutral	Neutral	Neutral	Neutral	Neutral	Neutral	Neutral	Neutral	Neutral	Neutral	Neutral	Neutral	Neutral	Neutral	Neutral	Neutral	Neutral	Neutral	Neutral	Neutral	Neutral	Neutral	Neutral
TCGA-E9-A247-01A-11R-A169-07	LumA	non-HER2A	Neutral	Neutral	Neutral	Neutral	Neutral	Neutral	Neutral	Neutral	Neutral	Neutral	Amp	Amp	Amp	Neutral	Neutral	Amp	Neutral	Neutral	Neutral	Neutral	Neutral	Neutral	Neutral	Neutral	Neutral	Del	Neutral	Neutral
TCGA-E9-A248-01A-11R-A169-07	HER2E	non-HER2A	Neutral	Neutral	Neutral	Neutral	Neutral	Neutral	Neutral	Neutral	Neutral	Amp	Neutral	Neutral	Neutral	Neutral	Neutral	Neutral	Neutral	Neutral	Neutral	Neutral	Neutral	Amp	Amp	Neutral	Neutral	Neutral	Neutral	Neutral
TCGA-E9-A249-01A-11R-A169-07	LumB	non-HER2A	Neutral	Neutral	Neutral	Neutral	Neutral	Neutral	Neutral	Neutral	Neutral	Neutral	Neutral	Neutral	Neutral	Neutral	Neutral	Neutral	Neutral	Neutral	Neutral	Neutral	Neutral	Neutral	Neutral	Neutral	Neutral	Neutral	Neutral	Neutral
TCGA-E9-A24A-01A-11R-A169-07	LumA	non-HER2A	Neutral	Neutral	Neutral	Neutral	Neutral	Neutral	Neutral	Neutral	Neutral	Neutral	Neutral	Neutral	Neutral	Neutral	Neutral	Neutral	Neutral	Neutral	Neutral	Neutral	Neutral	Neutral	Neutral	Neutral	Neutral	Neutral	Neutral	Neutral
TCGA-E9-A295-01A-11R-A16F-07	LumA	non-HER2A	Neutral	Neutral	Neutral	Neutral	Neutral	Neutral	Neutral	Neutral	Neutral	Neutral	Neutral	Neutral	Neutral	Neutral	Neutral	Amp	Neutral	Neutral	Neutral	Neutral	Neutral	Neutral	Neutral	Neutral	Neutral	Neutral	Neutral	Neutral
TCGA-E9-A2JS-01A-11R-A180-07	LumB	non-HER2A	Neutral	Neutral	Neutral	Neutral	Neutral	Neutral	Neutral	Amp	Neutral	Neutral	Neutral	Neutral	Neutral	Neutral	Neutral	Amp	Neutral	Neutral	Neutral	Neutral	Neutral	Neutral	Neutral	Neutral	Neutral	Neutral	Neutral	Neutral
TCGA-E9-A2JT-01A-22R-A18M-07	LumA	non-HER2A	Neutral	Neutral	Neutral	Neutral	Neutral	Neutral	Neutral	Neutral	Neutral	Neutral	Neutral	Neutral	Neutral	Neutral	Neutral	Neutral	Neutral	Neutral	Neutral	Neutral	Neutral	Neutral	Neutral	Neutral	Neutral	Neutral	Neutral	Neutral
TCGA-EW-A1IW-01A-11R-A13Q-07	LumA	HER2A	Neutral	Neutral	Neutral	Neutral	Neutral	Neutral	Neutral	Neutral	Neutral	Neutral	Neutral	Neutral	Neutral	Neutral	Neutral	Amp	Neutral	Neutral	Neutral	Neutral	Neutral	Neutral	Neutral	Neutral	Neutral	Neutral	Del	Neutral
TCGA-EW-A1IX-01A-12R-A144-07	LumA	non-HER2A	Neutral	Neutral	Neutral	Neutral	Neutral	Neutral	Neutral	Neutral	Neutral	Neutral	Neutral	Neutral	Neutral	Neutral	Neutral	Neutral	Neutral	Neutral	Neutral	Neutral	Neutral	Neutral	Neutral	Neutral	Neutral	Neutral	Neutral	Neutral
TCGA-EW-A1IY-01A-11R-A13Q-07	LumB	non-HER2A	Neutral	Neutral	Neutral	Neutral	Neutral	Neutral	Neutral	Neutral	Neutral	Neutral	Neutral	Neutral	Neutral	Neutral	Neutral	Neutral	Neutral	Neutral	Neutral	Neutral	Neutral	Neutral	Neutral	Neutral	Neutral	Neutral	Neutral	Neutral
TCGA-EW-A1J2-01A-21R-A13Q-07	LumA	non-HER2A	Neutral	Neutral	Neutral	Neutral	Neutral	Neutral	Neutral	Neutral	Neutral	Neutral	Neutral	Neutral	Neutral	Neutral	Neutral	Neutral	Neutral	Neutral	Neutral	Neutral	Neutral	Neutral	Neutral	Neutral	Neutral	Neutral	Neutral	Neutral
TCGA-EW-A1J3-01A-11R-A13Q-07	LumA	HER2A	Neutral	Neutral	Neutral	Neutral	Neutral	Neutral	Neutral	Neutral	Neutral	Neutral	Neutral	Neutral	Neutral	Neutral	Neutral	Amp	Neutral	Neutral	Neutral	Neutral	Neutral	Neutral	Neutral	Neutral	Neutral	Neutral	Del	Neutral
TCGA-EW-A1J5-01A-11R-A13Q-07	LumA	non-HER2A	Neutral	Neutral	Neutral	Neutral	Neutral	Neutral	Neutral	Neutral	Neutral	Neutral	Neutral	Neutral	Neutral	Neutral	Neutral	Amp	Neutral	Neutral	Neutral	Neutral	Neutral	Neutral	Neutral	Neutral	Neutral	Neutral	Neutral	Neutral
TCGA-EW-A1J6-01A-11R-A13Q-07	LumB	non-HER2A	Neutral	Neutral	Neutral	Neutral	Amp	Neutral	Neutral	Neutral	Neutral	Neutral	Neutral	Neutral	Neutral	Neutral	Neutral	Neutral	Neutral	Neutral	Neutral	Neutral	Neutral	Neutral	Neutral	Neutral	Neutral	Neutral	Neutral	Neutral
TCGA-EW-A1OV-01A-11R-A144-07	HER2E	non-HER2A	Neutral	Neutral	Neutral	Neutral	Neutral	Neutral	Neutral	Neutral	Neutral	Neutral	Neutral	Neutral	Neutral	Neutral	Amp	Neutral	Neutral	Neutral	Neutral	Neutral	Neutral	Neutral	Neutral	Neutral	Neutral	Del	Del	Neutral
TCGA-EW-A1OW-01A-21R-A144-07	Basal	non-HER2A	Amp	Amp	Neutral	Neutral	Neutral	Neutral	Neutral	Neutral	Amp	Neutral	Neutral	Neutral	Neutral	Neutral	Neutral	Neutral	Neutral	Neutral	Neutral	Neutral	Neutral	Neutral	Neutral	Del	Neutral	Neutral	Neutral	Neutral
TCGA-EW-A1OX-01A-11R-A144-07	LumB	non-HER2A	Neutral	Neutral	Neutral	Neutral	Neutral	Neutral	Neutral	Neutral	Neutral	Neutral	Neutral	Neutral	Neutral	Neutral	Neutral	Amp	Neutral	Neutral	Neutral	Neutral	Neutral	Neutral	Neutral	Neutral	Neutral	Neutral	Neutral	Neutral
TCGA-EW-A1OY-01A-11R-A144-07	LumB	non-HER2A	Neutral	Neutral	Neutral	Neutral	Neutral	Neutral	Neutral	Neutral	Neutral	Neutral	Neutral	Neutral	Neutral	Neutral	Neutral	Neutral	Neutral	Neutral	Neutral	Neutral	Neutral	Amp	Neutral	Neutral	Neutral	Neutral	Del	Neutral
TCGA-EW-A1OZ-01A-11R-A144-07	LumB	HER2A	Neutral	Neutral	Neutral	Neutral	Neutral	Neutral	Neutral	Neutral	Neutral	Neutral	Neutral	Neutral	Neutral	Neutral	Neutral	Neutral	Neutral	Neutral	Neutral	Neutral	Neutral	Neutral	Neutral	Neutral	Neutral	Del	Del	Neutral
TCGA-EW-A1P0-01A-11R-A144-07	LumB	non-HER2A	Neutral	Neutral	Neutral	Neutral	Neutral	Neutral	Neutral	Neutral	Neutral	Neutral	Neutral	Neutral	Neutral	Neutral	Neutral	Neutral	Neutral	Neutral	Neutral	Neutral	Neutral	Neutral	Neutral	Neutral	Neutral	Neutral	Neutral	Neutral
TCGA-EW-A1P3-01A-11R-A144-07	LumA	non-HER2A	Neutral	Neutral	Neutral	Neutral	Neutral	Neutral	Neutral	Neutral	Neutral	Neutral	Neutral	Neutral	Neutral	Neutral	Neutral	Neutral	Neutral	Neutral	Neutral	Neutral	Neutral	Neutral	Neutral	Neutral	Neutral	Neutral	Neutral	Neutral
TCGA-EW-A1P4-01A-21R-A144-07	Basal	non-HER2A	Neutral	Neutral	Neutral	Neutral	Neutral	Neutral	Neutral	Amp	Neutral	Neutral	Neutral	Neutral	Neutral	Neutral	Neutral	Neutral	Neutral	Neutral	Neutral	Neutral	Neutral	Neutral	Neutral	Neutral	Neutral	Neutral	Neutral	Neutral
TCGA-EW-A1P6-01A-11R-A144-07	LumA	non-HER2A	Neutral	Neutral	Neutral	Neutral	Neutral	Neutral	Neutral	Neutral	Neutral	Neutral	Neutral	Neutral	Neutral	Neutral	Neutral	Neutral	Neutral	Neutral	Neutral	Neutral	Neutral	Neutral	Neutral	Neutral	Neutral	Neutral	Neutral	Neutral
TCGA-EW-A1P8-01A-11R-A144-07	Basal	non-HER2A	Neutral	Neutral	Neutral	Neutral	Neutral	Neutral	Neutral	Neutral	Neutral	Neutral	Neutral	Neutral	Neutral	Neutral	Neutral	Neutral	Neutral	Neutral	Neutral	Neutral	Neutral	Neutral	Neutral	Neutral	Neutral	Neutral	Neutral	Neutral
TCGA-EW-A1PA-01A-11R-A144-07	LumA	non-HER2A	Neutral	Neutral	Neutral	Neutral	Neutral	Neutral	Neutral	Neutral	Neutral	Neutral	Neutral	Neutral	Neutral	Neutral	Neutral	Neutral	Neutral	Neutral	Neutral	Neutral	Neutral	Neutral	Neutral	Neutral	Del	Neutral	Neutral	Del
TCGA-EW-A1PB-01A-11R-A144-07	Basal	non-HER2A	Neutral	Neutral	Neutral	Neutral	Neutral	Neutral	Neutral	Neutral	Neutral	Neutral	Neutral	Neutral	Neutral	Neutral	Neutral	Neutral	Neutral	Neutral	Neutral	Neutral	Neutral	Neutral	Neutral	Neutral	Neutral	Neutral	Neutral	Neutral
TCGA-EW-A1PD-01A-11R-A144-07	LumA	non-HER2A	Neutral	Neutral	Neutral	Neutral	Neutral	Neutral	Neutral	Neutral	Neutral	Neutral	Neutral	Neutral	Neutral	Neutral	Neutral	Neutral	Neutral	Neutral	Neutral	Neutral	Neutral	Neutral	Neutral	Neutral	Neutral	Neutral	Neutral	Neutral
TCGA-EW-A1PE-01A-11R-A144-07	LumA	non-HER2A	Neutral	Neutral	Neutral	Neutral	Neutral	Neutral	Neutral	Neutral	Neutral	Neutral	Neutral	Neutral	Neutral	Neutral	Neutral	Neutral	Neutral	Neutral	Neutral	Neutral	Neutral	Neutral	Neutral	Neutral	Neutral	Neutral	Neutral	Neutral
TCGA-EW-A1PF-01A-11R-A144-07	LumA	non-HER2A	Neutral	Neutral	Neutral	Neutral	Neutral	Neutral	Neutral	Neutral	Neutral	Neutral	Neutral	Neutral	Neutral	Neutral	Neutral	Neutral	Neutral	Neutral	Neutral	Neutral	Neutral	Neutral	Neutral	Neutral	Neutral	Neutral	Neutral	Neutral
TCGA-EW-A1PH-01A-11R-A14M-07	Basal	non-HER2A	Neutral	Neutral	Neutral	Neutral	Neutral	Neutral	Neutral	Neutral	Neutral	Neutral	Neutral	Neutral	Neutral	Neutral	Neutral	Neutral	Neutral	Neutral	Neutral	Neutral	Neutral	Amp	Amp	Neutral	Neutral	Neutral	Neutral	Neutral
TCGA-EW-A2FV-01A-11R-A17B-07	LumA	non-HER2A	Neutral	Neutral	Neutral	Neutral	Neutral	Neutral	Neutral	Neutral	Neutral	Neutral	Neutral	Neutral	Neutral	Neutral	Neutral	Neutral	Neutral	Neutral	Neutral	Neutral	Neutral	Neutral	Neutral	Neutral	Neutral	Neutral	Neutral	Neutral
TCGA-EW-A2FW-01A-11R-A17B-07	LumB	non-HER2A	Neutral	Neutral	Neutral	Neutral	Neutral	Neutral	Neutral	Neutral	Neutral	Neutral	Neutral	Neutral	Neutral	Neutral	Neutral	Amp	Neutral	Neutral	Neutral	Neutral	Neutral	Neutral	Neutral	Neutral	Neutral	Neutral	Neutral	Neutral
TCGA-GI-A2C8-01A-11R-A16F-07	LumA	non-HER2A	Neutral	Neutral	Neutral	Neutral	Neutral	Neutral	Neutral	Neutral	Neutral	Neutral	Neutral	Neutral	Neutral	Neutral	Neutral	Neutral	Neutral	Neutral	Neutral	Neutral	Neutral	Neutral	Neutral	Neutral	Neutral	Neutral	Del	Neutral
TCGA-GM-A2D9-01A-11R-A18M-07	LumA	non-HER2A	Neutral	Neutral	Neutral	Neutral	Neutral	Neutral	Neutral	Neutral	Neutral	Neutral	Neutral	Neutral	Neutral	Neutral	Neutral	Neutral	Neutral	Amp	Neutral	Neutral	Neutral	Neutral	Neutral	Neutral	Neutral	Neutral	Neutral	Neutral
TCGA-GM-A2DA-01A-11R-A18M-07	LumA	HER2A	Neutral	Neutral	Neutral	Neutral	Neutral	Neutral	Neutral	Neutral	Neutral	Neutral	Neutral	Neutral	Neutral	Neutral	Neutral	Neutral	Neutral	Neutral	Neutral	Neutral	Neutral	Neutral	Neutral	Neutral	Neutral	Neutral	Neutral	Neutral
TCGA-GM-A2DB-01A-31R-A18M-07	HER2E	non-HER2A	Neutral	Neutral	Neutral	Neutral	Neutral	Neutral	Neutral	Neutral	Neutral	Neutral	Neutral	Neutral	Neutral	Neutral	Neutral	Neutral	Neutral	Neutral	Amp	Neutral	Neutral	Neutral	Neutral	Neutral	Neutral	Neutral	Neutral	Neutral
TCGA-GM-A2DC-01A-11R-A18M-07	LumA	non-HER2A	Neutral	Neutral	Neutral	Neutral	Neutral	Neutral	Neutral	Neutral	Neutral	Neutral	Neutral	Neutral	Neutral	Neutral	Neutral	Neutral	Neutral	Neutral	Neutral	Neutral	Neutral	Neutral	Neutral	Neutral	Del	Del	Del	Neutral
TCGA-GM-A2DF-01A-11R-A180-07	Basal	non-HER2A	Neutral	Neutral	Neutral	Neutral	Neutral	Neutral	Neutral	Neutral	Neutral	Neutral	Neutral	Neutral	Neutral	Neutral	Neutral	Neutral	Neutral	Neutral	Neutral	Neutral	Neutral	Neutral	Neutral	Neutral	Neutral	Neutral	Neutral	Neutral
TCGA-GM-A2DH-01A-11R-A180-07	HER2E	non-HER2A	Neutral	Neutral	Neutral	Neutral	Neutral	Neutral	Neutral	Neutral	Amp	Neutral	Neutral	Neutral	Neutral	Neutral	Neutral	Neutral	Neutral	Neutral	Neutral	Neutral	Neutral	Neutral	Neutral	Neutral	Neutral	Neutral	Neutral	Neutral
TCGA-GM-A2DI-01A-31R-A18M-07	LumA	non-HER2A	Neutral	Neutral	Neutral	Neutral	Neutral	Neutral	Neutral	Neutral	Neutral	Neutral	Neutral	Neutral	Neutral	Neutral	Neutral	Neutral	Neutral	Neutral	Neutral	Neutral	Neutral	Neutral	Neutral	Neutral	Neutral	Neutral	Neutral	Neutral
TCGA-GM-A2DK-01A-21R-A180-07	LumA	non-HER2A	Neutral	Neutral	Neutral	Neutral	Neutral	Neutral	Neutral	Neutral	Neutral	Neutral	Neutral	Neutral	Neutral	Neutral	Neutral	Neutral	Neutral	Neutral	Neutral	Neutral	Neutral	Neutral	Neutral	Neutral	Del	Neutral	Neutral	Neutral
TCGA-GM-A2DL-01A-11R-A18M-07	LumB	non-HER2A	Neutral	Neutral	Neutral	Neutral	Neutral	Neutral	Neutral	Neutral	Neutral	Neutral	Neutral	Neutral	Neutral	Neutral	Neutral	Amp	Neutral	Neutral	Neutral	Neutral	Neutral	Neutral	Neutral	Neutral	Neutral	Neutral	Neutral	Neutral
TCGA-GM-A2DM-01A-11R-A180-07	LumA	non-HER2A	Neutral	Neutral	Neutral	Neutral	Neutral	Neutral	Neutral	Neutral	Neutral	Neutral	Neutral	Neutral	Neutral	Neutral	Neutral	Neutral	Neutral	Neutral	Neutral	Neutral	Neutral	Neutral	Neutral	Neutral	Neutral	Neutral	Neutral	Neutral
TCGA-GM-A2DN-01A-11R-A180-07	LumA	non-HER2A	Neutral	Neutral	Neutral	Neutral	Neutral	Neutral	Neutral	Neutral	Neutral	Neutral	Neutral	Neutral	Neutral	Neutral	Neutral	Neutral	Neutral	Neutral	Neutral	Neutral	Neutral	Neutral	Neutral	Neutral	Neutral	Neutral	Neutral	Neutral
TCGA-GM-A2DO-01A-11R-A18M-07	LumB	non-HER2A	Neutral	Neutral	Neutral	Neutral	Neutral	Neutral	Neutral	Neutral	Neutral	Neutral	Neutral	Neutral	Neutral	Neutral	Neutral	Amp	Neutral	Neutral	Neutral	Neutral	Neutral	Neutral	Neutral	Neutral	Neutral	Neutral	Neutral	Neutral
TCGA-AC-A3QQ-01A-11R-A22K-07	LumA	HER2A	Neutral	Neutral	Neutral	Neutral	Neutral	Neutral	Neutral	Neutral	Neutral	Neutral	Neutral	Neutral	Neutral	Neutral	Neutral	Amp	Neutral	Neutral	Neutral	Neutral	Neutral	Neutral	Neutral	Neutral	Neutral	Neutral	Del	Neutral
TCGA-EW-A1PC-01B-11R-A21T-07	LumB	non-HER2A	Neutral	Neutral	Neutral	Neutral	Amp	Neutral	Neutral	Neutral	Neutral	Neutral	Neutral	Neutral	Neutral	Amp	Neutral	Neutral	Neutral	Neutral	Neutral	Neutral	Neutral	Amp	Neutral	Del	Neutral	Del	Neutral	Neutral
TCGA-E2-A14U-01A-11R-A22K-07	LumA	non-HER2A	Neutral	Neutral	Neutral	Neutral	Neutral	Neutral	Neutral	Neutral	Neutral	Neutral	Neutral	Neutral	Neutral	Neutral	Neutral	Neutral	Neutral	Neutral	Neutral	Neutral	Neutral	Neutral	Neutral	Neutral	Neutral	Neutral	Neutral	Neutral
TCGA-GM-A3NY-01A-11R-A21T-07	LumA	non-HER2A	Neutral	Neutral	Neutral	Neutral	Neutral	Neutral	Neutral	Neutral	Neutral	Neutral	Neutral	Neutral	Neutral	Neutral	Neutral	Neutral	Neutral	Neutral	Neutral	Neutral	Neutral	Neutral	Neutral	Neutral	Neutral	Neutral	Neutral	Neutral
TCGA-A2-A3XT-01A-11R-A22U-07	Basal	non-HER2A	Neutral	Amp	Amp	Neutral	Neutral	Neutral	Neutral	Neutral	Neutral	Amp	Neutral	Neutral	Neutral	Amp	Neutral	Neutral	Neutral	Neutral	Neutral	Neutral	Neutral	Neutral	Neutral	Del	Neutral	Del	Del	Neutral
TCGA-E9-A3Q9-01A-11R-A21T-07	LumA	non-HER2A	Neutral	Neutral	Neutral	Neutral	Neutral	Neutral	Neutral	Neutral	Neutral	Neutral	Neutral	Neutral	Neutral	Neutral	Neutral	Neutral	Neutral	Neutral	Neutral	Neutral	Neutral	Neutral	Neutral	Neutral	Neutral	Neutral	Neutral	Neutral
TCGA-EW-A2FR-01A-11R-A21T-07	HER2E	HER2A	Neutral	Neutral	Amp	Neutral	Neutral	Neutral	Neutral	Neutral	Neutral	Neutral	Neutral	Neutral	Neutral	Neutral	Neutral	Amp	Neutral	Neutral	Neutral	Neutral	Neutral	Neutral	Neutral	Neutral	Neutral	Neutral	Neutral	Neutral
TCGA-JL-A3YX-01A-11R-A22U-07	LumA	non-HER2A	Neutral	Neutral	Neutral	Neutral	Neutral	Neutral	Neutral	Neutral	Neutral	Neutral	Neutral	Neutral	Neutral	Neutral	Neutral	Neutral	Neutral	Neutral	Neutral	Neutral	Neutral	Neutral	Neutral	Neutral	Neutral	Neutral	Neutral	Neutral
TCGA-AC-A3W5-01A-11R-A22K-07	HER2E	HER2A	Neutral	Neutral	Neutral	Neutral	Neutral	Neutral	Neutral	Neutral	Neutral	Neutral	Neutral	Neutral	Neutral	Neutral	Neutral	Neutral	Neutral	Neutral	Neutral	Neutral	Neutral	Neutral	Neutral	Neutral	Neutral	Neutral	Neutral	Neutral
TCGA-GM-A3NW-01A-21R-A22K-07	LumA	non-HER2A	Neutral	Neutral	Neutral	Neutral	Neutral	Neutral	Neutral	Neutral	Neutral	Neutral	Neutral	Neutral	Neutral	Neutral	Neutral	Amp	Neutral	Neutral	Neutral	Neutral	Neutral	Neutral	Neutral	Neutral	Neutral	Del	Neutral	Neutral
TCGA-A2-A0CK-01A-11R-A22K-07	LumA	non-HER2A	Neutral	Neutral	Neutral	Neutral	Neutral	Neutral	Neutral	Neutral	Neutral	Neutral	Neutral	Neutral	Neutral	Neutral	Neutral	Amp	Neutral	Neutral	Neutral	Neutral	Neutral	Neutral	Neutral	Neutral	Neutral	Neutral	Del	Neutral
TCGA-EW-A3U0-01A-11R-A22K-07	Basal	non-HER2A	Neutral	Neutral	Neutral	Neutral	Amp	Neutral	Neutral	Neutral	Amp	Amp	Neutral	Neutral	Neutral	Amp	Neutral	Neutral	Neutral	Neutral	Neutral	Neutral	Neutral	Neutral	Neutral	Neutral	Neutral	Neutral	Neutral	Neutral
TCGA-AC-A3TN-01A-11R-A22K-07	LumA	non-HER2A	Neutral	Neutral	Neutral	Neutral	Neutral	Neutral	Neutral	Neutral	Neutral	Neutral	Neutral	Neutral	Neutral	Neutral	Neutral	Neutral	Neutral	Neutral	Neutral	Neutral	Neutral	Neutral	Neutral	Neutral	Neutral	Neutral	Del	Neutral
TCGA-C8-A3M7-01A-12R-A21T-07	LumA	non-HER2A	Neutral	Neutral	Neutral	Neutral	Neutral	Neutral	Neutral	Neutral	Neutral	Neutral	Neutral	Neutral	Neutral	Neutral	Neutral	Neutral	Neutral	Neutral	Neutral	Neutral	Neutral	Neutral	Neutral	Neutral	Neutral	Neutral	Neutral	Neutral
TCGA-AC-A3QP-01A-11R-A22U-07	LumA	non-HER2A	Neutral	Neutral	Neutral	Neutral	Neutral	Neutral	Neutral	Neutral	Neutral	Neutral	Neutral	Neutral	Neutral	Neutral	Neutral	Neutral	Neutral	Neutral	Neutral	Neutral	Neutral	Neutral	Neutral	Neutral	Neutral	Neutral	Neutral	Neutral
TCGA-AC-A2BM-01A-11R-A21T-07	LumB	non-HER2A	Neutral	Neutral	Neutral	Neutral	Neutral	Neutral	Neutral	Neutral	Neutral	Neutral	Neutral	Neutral	Neutral	Neutral	Neutral	Amp	Neutral	Neutral	Neutral	Neutral	Neutral	Neutral	Neutral	Neutral	Neutral	Neutral	Neutral	Neutral
TCGA-A2-A3XS-01A-11R-A22U-07	Basal	non-HER2A	Neutral	Neutral	Neutral	Neutral	Neutral	Neutral	Neutral	Neutral	Neutral	Neutral	Neutral	Neutral	Neutral	Neutral	Neutral	Neutral	Neutral	Neutral	Neutral	Neutral	Neutral	Neutral	Neutral	Neutral	Neutral	Neutral	Neutral	Neutral
TCGA-A2-A0EP-01A-52R-A22U-07	LumA	non-HER2A	Neutral	Neutral	Neutral	Neutral	Neutral	Neutral	Neutral	Neutral	Neutral	Neutral	Neutral	Neutral	Neutral	Neutral	Neutral	Neutral	Neutral	Neutral	Neutral	Neutral	Neutral	Neutral	Neutral	Neutral	Neutral	Neutral	Neutral	Neutral
TCGA-GM-A3XL-01A-11R-A22U-07	Basal	non-HER2A	Neutral	Neutral	Neutral	Neutral	Neutral	Neutral	Neutral	Neutral	Neutral	Neutral	Neutral	Neutral	Neutral	Neutral	Neutral	Neutral	Neutral	Neutral	Neutral	Neutral	Neutral	Neutral	Neutral	Neutral	Del	Neutral	Neutral	Neutral
TCGA-B6-A0I1-01A-11R-A21T-07	Basal	non-HER2A	Neutral	Neutral	Neutral	Neutral	Neutral	Neutral	Neutral	Neutral	Neutral	Neutral	Neutral	Neutral	Neutral	Neutral	Neutral	Neutral	Neutral	Neutral	Neutral	Neutral	Neutral	Neutral	Neutral	Neutral	Del	Del	Neutral	Neutral
TCGA-A7-A3RF-01A-11R-A22K-07	LumA	non-HER2A	Neutral	Neutral	Neutral	Neutral	Neutral	Neutral	Neutral	Neutral	Neutral	Neutral	Neutral	Neutral	Neutral	Neutral	Neutral	Neutral	Neutral	Neutral	Neutral	Neutral	Neutral	Neutral	Neutral	Neutral	Neutral	Neutral	Neutral	Neutral
TCGA-A2-A3XU-01A-12R-A22U-07	Basal	non-HER2A	Neutral	Neutral	Neutral	Neutral	Neutral	Neutral	Neutral	Neutral	Neutral	Neutral	Neutral	Neutral	Neutral	Neutral	Neutral	Neutral	Neutral	Neutral	Neutral	Neutral	Neutral	Neutral	Neutral	Neutral	Neutral	Del	Neutral	Neutral
TCGA-AR-A1AM-01A-41R-A22K-07	LumA	non-HER2A	Neutral	Neutral	Neutral	Neutral	Neutral	Neutral	Neutral	Neutral	Neutral	Neutral	Neutral	Neutral	Neutral	Neutral	Neutral	Neutral	Neutral	Neutral	Neutral	Neutral	Neutral	Neutral	Neutral	Neutral	Neutral	Neutral	Neutral	Neutral
TCGA-A7-A2KD-01A-31R-A21T-07	LumB	HER2A	Neutral	Neutral	Neutral	Neutral	Neutral	Neutral	Neutral	Neutral	Neutral	Neutral	Neutral	Neutral	Neutral	Neutral	Amp	Neutral	Neutral	Neutral	Neutral	Neutral	Neutral	Neutral	Neutral	Neutral	Neutral	Neutral	Neutral	Neutral
TCGA-AC-A3W7-01A-11R-A22K-07	LumA	non-HER2A	Neutral	Neutral	Neutral	Neutral	Neutral	Neutral	Neutral	Neutral	Neutral	Neutral	Neutral	Neutral	Neutral	Neutral	Neutral	Neutral	Neutral	Neutral	Neutral	Neutral	Neutral	Neutral	Neutral	Neutral	Neutral	Neutral	Neutral	Neutral
TCGA-GM-A3XN-01A-12R-A22U-07	LumA	non-HER2A	Neutral	Neutral	Neutral	Neutral	Neutral	Neutral	Neutral	Neutral	Neutral	Neutral	Neutral	Neutral	Neutral	Neutral	Neutral	Neutral	Neutral	Neutral	Neutral	Neutral	Neutral	Neutral	Neutral	Neutral	Neutral	Neutral	Neutral	Neutral
TCGA-AC-A2BK-01A-11R-A21T-07	Basal	non-HER2A	Neutral	Neutral	Amp	Neutral	Neutral	Neutral	Neutral	Neutral	Amp	Neutral	Neutral	Neutral	Neutral	Amp	Neutral	Neutral	Neutral	Neutral	Neutral	Amp	Neutral	Neutral	Neutral	Del	Neutral	Neutral	Neutral	Neutral
TCGA-E9-A3QA-01A-61R-A22K-07	Basal	non-HER2A	Neutral	Neutral	Neutral	Neutral	Neutral	Neutral	Neutral	Neutral	Neutral	Neutral	Neutral	Neutral	Neutral	Neutral	Neutral	Neutral	Neutral	Neutral	Neutral	Neutral	Neutral	Neutral	Neutral	Neutral	Neutral	Neutral	Neutral	Neutral
TCGA-GI-A2C9-01A-11R-A21T-07	Basal	non-HER2A	Neutral	Neutral	Neutral	Neutral	Neutral	Neutral	Neutral	Neutral	Neutral	Neutral	Neutral	Neutral	Neutral	Neutral	Neutral	Neutral	Neutral	Neutral	Neutral	Neutral	Neutral	Neutral	Neutral	Neutral	Neutral	Neutral	Neutral	Neutral
TCGA-A7-A13H-01A-11R-A22K-07	LumA	non-HER2A	Neutral	Neutral	Neutral	Neutral	Neutral	Neutral	Neutral	Neutral	Neutral	Neutral	Neutral	Neutral	Neutral	Neutral	Neutral	Neutral	Neutral	Neutral	Neutral	Neutral	Neutral	Neutral	Neutral	Neutral	Del	Neutral	Neutral	Neutral
TCGA-AC-A3TM-01A-11R-A22K-07	LumA	non-HER2A	Neutral	Neutral	Neutral	Neutral	Neutral	Neutral	Neutral	Neutral	Neutral	Neutral	Neutral	Neutral	Neutral	Neutral	Neutral	Neutral	Neutral	Neutral	Neutral	Neutral	Neutral	Neutral	Neutral	Neutral	Neutral	Neutral	Neutral	Neutral
TCGA-A2-A0CO-01A-13R-A22K-07	LumA	non-HER2A	Neutral	Neutral	Neutral	Neutral	Neutral	Neutral	Neutral	Neutral	Neutral	Neutral	Neutral	Neutral	Neutral	Neutral	Neutral	Neutral	Neutral	Neutral	Neutral	Neutral	Neutral	Neutral	Neutral	Neutral	Neutral	Neutral	Neutral	Neutral
TCGA-AC-A3W6-01A-12R-A22K-07	LumA	non-HER2A	Neutral	Neutral	Neutral	Neutral	Neutral	Neutral	Neutral	Neutral	Neutral	Neutral	Neutral	Neutral	Neutral	Neutral	Neutral	Neutral	Neutral	Neutral	Neutral	Neutral	Neutral	Neutral	Neutral	Neutral	Neutral	Neutral	Neutral	Neutral
TCGA-AC-A3OD-01A-11R-A21T-07	LumA	non-HER2A	Neutral	Neutral	Neutral	Neutral	Amp	Neutral	Neutral	Neutral	Neutral	Neutral	Neutral	Neutral	Neutral	Neutral	Neutral	Amp	Neutral	Neutral	Neutral	Neutral	Neutral	Neutral	Neutral	Neutral	Neutral	Neutral	Neutral	Neutral
TCGA-B6-A40C-01A-11R-A239-07	LumA	non-HER2A	Neutral	Neutral	Neutral	Neutral	Neutral	Neutral	Neutral	Neutral	Neutral	Neutral	Neutral	Neutral	Neutral	Neutral	Neutral	Neutral	Neutral	Neutral	Neutral	Neutral	Neutral	Neutral	Neutral	Neutral	Neutral	Neutral	Neutral	Neutral
TCGA-A2-A3Y0-01A-11R-A239-07	Basal	non-HER2A	Neutral	Neutral	Neutral	Neutral	Neutral	Neutral	Neutral	Neutral	Neutral	Neutral	Neutral	Neutral	Neutral	Neutral	Neutral	Neutral	Neutral	Neutral	Neutral	Neutral	Neutral	Neutral	Neutral	Neutral	Del	Del	Neutral	Neutral
TCGA-B6-A400-01A-11R-A239-07	Basal	non-HER2A	Neutral	Neutral	Neutral	Neutral	Amp	Neutral	Neutral	Neutral	Neutral	Neutral	Neutral	Neutral	Neutral	Neutral	Neutral	Neutral	Neutral	Neutral	Neutral	Neutral	Neutral	Amp	Amp	Neutral	Neutral	Del	Neutral	Neutral
TCGA-E9-A3X8-01A-31R-A22U-07	LumA	non-HER2A	Neutral	Neutral	Neutral	Neutral	Neutral	Neutral	Neutral	Neutral	Neutral	Neutral	Neutral	Neutral	Neutral	Neutral	Neutral	Neutral	Neutral	Neutral	Neutral	Neutral	Neutral	Neutral	Neutral	Neutral	Neutral	Neutral	Neutral	Neutral
TCGA-B6-A402-01A-11R-A239-07	Basal	non-HER2A	Neutral	Neutral	Neutral	Neutral	Neutral	Neutral	Neutral	Neutral	Neutral	Neutral	Neutral	Neutral	Neutral	Neutral	Neutral	Neutral	Neutral	Neutral	Neutral	Neutral	Neutral	Neutral	Neutral	Neutral	Neutral	Neutral	Neutral	Neutral
TCGA-A2-A3XV-01A-21R-A239-07	HER2E	non-HER2A	Neutral	Neutral	Neutral	Neutral	Neutral	Neutral	Neutral	Neutral	Neutral	Neutral	Neutral	Neutral	Neutral	Neutral	Neutral	Neutral	Neutral	Neutral	Neutral	Neutral	Neutral	Neutral	Neutral	Neutral	Neutral	Neutral	Neutral	Neutral
TCGA-B6-A3ZX-01A-11R-A239-07	Basal	non-HER2A	Neutral	Neutral	Neutral	Neutral	Neutral	Neutral	Neutral	Neutral	Neutral	Neutral	Neutral	Neutral	Neutral	Neutral	Neutral	Neutral	Neutral	Neutral	Neutral	Neutral	Neutral	Neutral	Neutral	Neutral	Neutral	Neutral	Neutral	Neutral
TCGA-AC-A3YJ-01A-11R-A22U-07	LumA	non-HER2A	Neutral	Neutral	Neutral	Neutral	Neutral	Neutral	Neutral	Neutral	Neutral	Neutral	Neutral	Neutral	Neutral	Neutral	Neutral	Neutral	Neutral	Neutral	Neutral	Neutral	Neutral	Neutral	Neutral	Neutral	Neutral	Neutral	Neutral	Neutral
TCGA-D8-A3Z6-01A-11R-A239-07	LumA	non-HER2A	Neutral	Neutral	Neutral	Neutral	Neutral	Neutral	Neutral	Neutral	Neutral	Neutral	Neutral	Neutral	Neutral	Neutral	Neutral	Neutral	Neutral	Neutral	Neutral	Neutral	Neutral	Neutral	Neutral	Neutral	Del	Neutral	Neutral	Neutral
TCGA-A2-A3XZ-01A-42R-A239-07	HER2E	HER2A	Neutral	Neutral	Neutral	Neutral	Neutral	Neutral	Neutral	Neutral	Neutral	Neutral	Neutral	Neutral	Neutral	Neutral	Neutral	Neutral	Neutral	Neutral	Neutral	Neutral	Neutral	Neutral	Neutral	Neutral	Neutral	Neutral	Neutral	Neutral
TCGA-JL-A3YW-01A-12R-A239-07	HER2E	non-HER2A	Neutral	Neutral	Amp	Neutral	Neutral	Neutral	Neutral	Neutral	Neutral	Neutral	Neutral	Neutral	Neutral	Neutral	Neutral	Neutral	Neutral	Neutral	Neutral	Neutral	Neutral	Neutral	Neutral	Neutral	Neutral	Neutral	Neutral	Neutral
TCGA-A2-A3XX-01A-21R-A239-07	Basal	non-HER2A	Neutral	Neutral	Neutral	Neutral	Neutral	Neutral	Neutral	Neutral	Neutral	Neutral	Neutral	Neutral	Neutral	Neutral	Neutral	Neutral	Neutral	Neutral	Neutral	Neutral	Neutral	Neutral	Amp	Neutral	Neutral	Neutral	Neutral	Neutral
TCGA-D8-A3Z5-01A-41R-A24H-07	LumA	non-HER2A	Neutral	Neutral	Neutral	Neutral	Neutral	Neutral	Neutral	Neutral	Neutral	Neutral	Neutral	Neutral	Neutral	Neutral	Neutral	Neutral	Neutral	Neutral	Neutral	Neutral	Neutral	Neutral	Neutral	Neutral	Neutral	Neutral	Neutral	Neutral
TCGA-B6-A409-01A-11R-A24H-07	Basal	non-HER2A	Amp	Amp	Neutral	Neutral	Neutral	Neutral	Neutral	Neutral	Neutral	Neutral	Neutral	Neutral	Neutral	Neutral	Neutral	Neutral	Neutral	Neutral	Neutral	Neutral	Neutral	Neutral	Neutral	Neutral	Neutral	Neutral	Neutral	Neutral
TCGA-A7-A425-01A-11R-A24H-07	LumA	non-HER2A	Neutral	Neutral	Neutral	Neutral	Neutral	Neutral	Neutral	Neutral	Neutral	Neutral	Neutral	Neutral	Neutral	Neutral	Neutral	Neutral	Neutral	Neutral	Neutral	Neutral	Neutral	Neutral	Neutral	Neutral	Neutral	Neutral	Neutral	Neutral
TCGA-EW-A423-01A-11R-A24H-07	LumA	non-HER2A	Neutral	Neutral	Neutral	Neutral	Neutral	Neutral	Neutral	Neutral	Neutral	Neutral	Neutral	Neutral	Neutral	Neutral	Neutral	Amp	Neutral	Neutral	Neutral	Neutral	Neutral	Neutral	Neutral	Neutral	Neutral	Neutral	Neutral	Neutral
TCGA-BH-A42T-01A-11R-A24H-07	LumB	HER2A	Neutral	Neutral	Neutral	Neutral	Amp	Neutral	Neutral	Neutral	Neutral	Neutral	Neutral	Neutral	Neutral	Neutral	Neutral	Amp	Neutral	Neutral	Neutral	Neutral	Neutral	Neutral	Neutral	Neutral	Neutral	Neutral	Del	Neutral
TCGA-A7-A426-01A-22R-A24H-07	LumA	non-HER2A	Neutral	Neutral	Neutral	Neutral	Neutral	Neutral	Neutral	Neutral	Neutral	Neutral	Neutral	Neutral	Neutral	Neutral	Neutral	Neutral	Neutral	Neutral	Neutral	Neutral	Neutral	Neutral	Neutral	Neutral	Neutral	Neutral	Neutral	Neutral
TCGA-BH-A42V-01A-11R-A24H-07	LumA	non-HER2A	Neutral	Neutral	Neutral	Neutral	Neutral	Neutral	Neutral	Neutral	Neutral	Neutral	Neutral	Neutral	Neutral	Neutral	Neutral	Neutral	Neutral	Neutral	Neutral	Neutral	Neutral	Neutral	Neutral	Neutral	Neutral	Neutral	Neutral	Neutral
TCGA-EW-A3E8-01B-11R-A24H-07	LumA	non-HER2A	Neutral	Neutral	Neutral	Neutral	Neutral	Neutral	Neutral	Neutral	Neutral	Neutral	Neutral	Neutral	Neutral	Neutral	Neutral	Neutral	Neutral	Neutral	Neutral	Neutral	Neutral	Neutral	Neutral	Neutral	Neutral	Neutral	Neutral	Neutral
TCGA-B6-A408-01A-12R-A24H-07	LumA	non-HER2A	Neutral	Neutral	Neutral	Neutral	Neutral	Neutral	Neutral	Neutral	Neutral	Neutral	Neutral	Neutral	Neutral	Neutral	Neutral	Neutral	Neutral	Neutral	Neutral	Neutral	Neutral	Neutral	Neutral	Neutral	Neutral	Del	Neutral	Neutral
TCGA-A2-A4S2-01A-12R-A266-07	LumA	non-HER2A	Neutral	Neutral	Neutral	Neutral	Neutral	Amp	Neutral	Neutral	Neutral	Neutral	Neutral	Neutral	Neutral	Neutral	Neutral	Neutral	Neutral	Neutral	Neutral	Neutral	Neutral	Neutral	Neutral	Neutral	Neutral	Del	Neutral	Neutral
TCGA-A7-A4SB-01A-21R-A266-07	LumA	non-HER2A	Neutral	Neutral	Neutral	Neutral	Neutral	Neutral	Neutral	Neutral	Neutral	Neutral	Neutral	Neutral	Neutral	Neutral	Neutral	Amp	Neutral	Neutral	Neutral	Neutral	Neutral	Neutral	Neutral	Neutral	Neutral	Neutral	Neutral	Neutral
TCGA-AC-A5EH-01A-11R-A28M-07	HER2E	non-HER2A	Neutral	Neutral	Neutral	Neutral	Neutral	Neutral	Neutral	Neutral	Neutral	Neutral	Neutral	Neutral	Neutral	Neutral	Neutral	Neutral	Neutral	Neutral	Neutral	Neutral	Neutral	Neutral	Neutral	Neutral	Neutral	Neutral	Del	Neutral
TCGA-AC-A62X-01A-11R-A29R-07	Basal	non-HER2A	Neutral	Neutral	Neutral	Neutral	Neutral	Neutral	Neutral	Neutral	Amp	Amp	Neutral	Neutral	Neutral	Amp	Neutral	Neutral	Neutral	Neutral	Neutral	Neutral	Neutral	Neutral	Neutral	Neutral	Neutral	Neutral	Neutral	Neutral
TCGA-AQ-A54N-01A-11R-A266-07	Basal	non-HER2A	Neutral	Neutral	Amp	Neutral	Neutral	Neutral	Neutral	Neutral	Neutral	Neutral	Neutral	Neutral	Neutral	Neutral	Neutral	Neutral	Neutral	Neutral	Neutral	Neutral	Neutral	Neutral	Neutral	Neutral	Neutral	Neutral	Neutral	Neutral
TCGA-AQ-A54O-01A-11R-A266-07	LumB	non-HER2A	Neutral	Neutral	Neutral	Neutral	Neutral	Neutral	Neutral	Neutral	Neutral	Neutral	Neutral	Neutral	Neutral	Neutral	Neutral	Neutral	Neutral	Neutral	Neutral	Neutral	Neutral	Neutral	Neutral	Neutral	Neutral	Neutral	Neutral	Neutral
TCGA-AR-A5QM-01A-11R-A27Q-07	LumA	non-HER2A	Neutral	Neutral	Neutral	Neutral	Neutral	Neutral	Neutral	Neutral	Neutral	Neutral	Neutral	Neutral	Neutral	Neutral	Neutral	Neutral	Neutral	Neutral	Neutral	Neutral	Neutral	Neutral	Neutral	Neutral	Neutral	Neutral	Neutral	Neutral
TCGA-AR-A5QP-01A-11R-A28M-07	LumA	non-HER2A	Neutral	Neutral	Neutral	Neutral	Neutral	Neutral	Neutral	Neutral	Neutral	Neutral	Neutral	Neutral	Neutral	Neutral	Neutral	Neutral	Neutral	Neutral	Neutral	Neutral	Neutral	Neutral	Neutral	Neutral	Neutral	Neutral	Neutral	Neutral
TCGA-BH-A5IZ-01A-11R-A27Q-07	Basal	non-HER2A	Neutral	Neutral	Neutral	Neutral	Neutral	Neutral	Neutral	Neutral	Neutral	Amp	Neutral	Neutral	Neutral	Amp	Neutral	Neutral	Neutral	Neutral	Neutral	Neutral	Neutral	Neutral	Neutral	Neutral	Neutral	Neutral	Neutral	Neutral
TCGA-D8-A4Z1-01A-21R-A266-07	LumA	non-HER2A	Neutral	Neutral	Neutral	Neutral	Neutral	Neutral	Neutral	Neutral	Neutral	Neutral	Neutral	Neutral	Neutral	Neutral	Neutral	Neutral	Neutral	Neutral	Neutral	Neutral	Neutral	Neutral	Neutral	Neutral	Neutral	Neutral	Neutral	Neutral
TCGA-E2-A570-01A-11R-A29R-07	LumA	non-HER2A	Neutral	Neutral	Neutral	Neutral	Neutral	Neutral	Neutral	Neutral	Neutral	Neutral	Amp	Neutral	Neutral	Neutral	Neutral	Neutral	Neutral	Neutral	Neutral	Neutral	Neutral	Neutral	Neutral	Neutral	Neutral	Neutral	Neutral	Neutral
TCGA-E2-A574-01A-11R-A29R-07	Basal	non-HER2A	Neutral	Neutral	Amp	Neutral	Amp	Neutral	Neutral	Neutral	Neutral	Neutral	Neutral	Neutral	Neutral	Neutral	Neutral	Neutral	Neutral	Neutral	Neutral	Amp	Neutral	Amp	Amp	Neutral	Neutral	Neutral	Neutral	Neutral
TCGA-E9-A54X-01A-11R-A266-07	LumA	non-HER2A	Neutral	Neutral	Neutral	Neutral	Neutral	Neutral	Neutral	Neutral	Neutral	Neutral	Neutral	Neutral	Neutral	Neutral	Neutral	Neutral	Neutral	Neutral	Neutral	Neutral	Neutral	Neutral	Neutral	Neutral	Neutral	Neutral	Del	Neutral
TCGA-E9-A5UO-01A-11R-A28M-07	LumB	non-HER2A	Neutral	Neutral	Neutral	Neutral	Neutral	Neutral	Neutral	Neutral	Neutral	Neutral	Neutral	Neutral	Neutral	Neutral	Neutral	Neutral	Neutral	Neutral	Neutral	Neutral	Neutral	Neutral	Neutral	Neutral	Neutral	Del	Del	Neutral
TCGA-E9-A5UP-01A-11R-A28M-07	LumA	non-HER2A	Neutral	Neutral	Neutral	Neutral	Neutral	Neutral	Neutral	Neutral	Neutral	Neutral	Neutral	Neutral	Neutral	Neutral	Neutral	Neutral	Neutral	Neutral	Neutral	Neutral	Neutral	Neutral	Neutral	Neutral	Neutral	Neutral	Neutral	Neutral
TCGA-EW-A424-01A-11R-A24H-07	LumA	non-HER2A	Neutral	Neutral	Neutral	Neutral	Neutral	Neutral	Neutral	Neutral	Neutral	Neutral	Neutral	Neutral	Neutral	Neutral	Neutral	Neutral	Neutral	Neutral	Neutral	Neutral	Neutral	Neutral	Neutral	Neutral	Neutral	Neutral	Neutral	Neutral
TCGA-LL-A5YN-01A-11R-A28M-07	LumA	non-HER2A	Neutral	Neutral	Neutral	Neutral	Neutral	Neutral	Neutral	Neutral	Amp	Neutral	Neutral	Neutral	Neutral	Neutral	Neutral	Neutral	Neutral	Neutral	Neutral	Neutral	Neutral	Amp	Neutral	Neutral	Neutral	Neutral	Neutral	Neutral
TCGA-LL-A5YP-01A-21R-A28M-07	Basal	non-HER2A	Neutral	Neutral	Neutral	Neutral	Neutral	Neutral	Neutral	Neutral	Neutral	Neutral	Neutral	Neutral	Neutral	Neutral	Neutral	Neutral	Neutral	Neutral	Neutral	Neutral	Neutral	Neutral	Neutral	Neutral	Neutral	Del	Neutral	Neutral
TCGA-OL-A5D8-01A-11R-A27Q-07	LumA	non-HER2A	Neutral	Neutral	Neutral	Neutral	Neutral	Neutral	Neutral	Neutral	Neutral	Neutral	Neutral	Neutral	Neutral	Neutral	Neutral	Neutral	Neutral	Neutral	Neutral	Neutral	Neutral	Neutral	Neutral	Neutral	Neutral	Neutral	Del	Neutral
TCGA-OL-A5DA-01A-11R-A27Q-07	LumA	non-HER2A	Neutral	Neutral	Neutral	Neutral	Neutral	Neutral	Neutral	Neutral	Neutral	Amp	Neutral	Neutral	Neutral	Neutral	Neutral	Amp	Neutral	Neutral	Neutral	Neutral	Neutral	Neutral	Neutral	Neutral	Neutral	Neutral	Del	Neutral
TCGA-OL-A5RV-01A-12R-A28M-07	LumA	non-HER2A	Neutral	Neutral	Neutral	Neutral	Neutral	Neutral	Neutral	Neutral	Neutral	Neutral	Neutral	Neutral	Neutral	Neutral	Neutral	Neutral	Neutral	Neutral	Neutral	Neutral	Neutral	Neutral	Neutral	Neutral	Neutral	Neutral	Neutral	Neutral
TCGA-OL-A5RW-01A-11R-A28M-07	Basal	non-HER2A	Neutral	Neutral	Neutral	Amp	Amp	Neutral	Neutral	Neutral	Neutral	Neutral	Amp	Amp	Neutral	Amp	Neutral	Neutral	Neutral	Neutral	Amp	Neutral	Neutral	Amp	Neutral	Del	Neutral	Neutral	Neutral	Neutral
TCGA-OL-A5RX-01A-11R-A28M-07	LumA	non-HER2A	Neutral	Neutral	Neutral	Neutral	Neutral	Neutral	Neutral	Neutral	Neutral	Neutral	Neutral	Neutral	Neutral	Neutral	Neutral	Neutral	Neutral	Neutral	Neutral	Neutral	Neutral	Neutral	Neutral	Neutral	Neutral	Neutral	Neutral	Neutral
TCGA-OL-A5S0-01A-11R-A28M-07	Basal	HER2A	Neutral	Neutral	Neutral	Neutral	Neutral	Neutral	Neutral	Neutral	Neutral	Neutral	Neutral	Neutral	Neutral	Neutral	Neutral	Neutral	Neutral	Neutral	Neutral	Neutral	Neutral	Amp	Neutral	Neutral	Neutral	Neutral	Neutral	Neutral
TCGA-OL-A66K-01A-11R-A29R-07	LumA	non-HER2A	Neutral	Neutral	Neutral	Neutral	Neutral	Neutral	Neutral	Neutral	Neutral	Neutral	Neutral	Neutral	Neutral	Neutral	Neutral	Neutral	Neutral	Neutral	Neutral	Neutral	Neutral	Neutral	Neutral	Neutral	Neutral	Del	Neutral	Neutral
TCGA-PE-A5DD-01A-12R-A27Q-07	LumA	non-HER2A	Neutral	Neutral	Neutral	Neutral	Neutral	Neutral	Neutral	Neutral	Neutral	Neutral	Neutral	Neutral	Neutral	Neutral	Neutral	Neutral	Neutral	Neutral	Neutral	Neutral	Neutral	Neutral	Neutral	Del	Neutral	Del	Neutral	Del
TCGA-PE-A5DE-01A-11R-A27Q-07	LumA	non-HER2A	Neutral	Neutral	Neutral	Neutral	Neutral	Neutral	Neutral	Neutral	Neutral	Neutral	Neutral	Neutral	Neutral	Neutral	Neutral	Neutral	Neutral	Neutral	Neutral	Neutral	Neutral	Neutral	Neutral	Neutral	Neutral	Neutral	Neutral	Neutral
TCGA-A2-A4RW-01A-21R-A266-07	LumA	non-HER2A	Amp	Neutral	Neutral	Neutral	Neutral	Neutral	Neutral	Neutral	Neutral	Neutral	Neutral	Neutral	Neutral	Neutral	Neutral	Neutral	Neutral	Neutral	Neutral	Neutral	Neutral	Neutral	Neutral	Neutral	Del	Neutral	Neutral	Neutral
TCGA-A2-A4RX-01A-11R-A266-07	Basal	non-HER2A	Neutral	Neutral	Neutral	Neutral	Neutral	Neutral	Neutral	Neutral	Neutral	Neutral	Neutral	Neutral	Neutral	Neutral	Neutral	Neutral	Neutral	Neutral	Neutral	Neutral	Neutral	Neutral	Neutral	Neutral	Neutral	Neutral	Neutral	Neutral
TCGA-A2-A4S0-01A-21R-A266-07	LumA	non-HER2A	Neutral	Neutral	Neutral	Neutral	Neutral	Neutral	Neutral	Neutral	Neutral	Neutral	Neutral	Neutral	Neutral	Neutral	Neutral	Neutral	Neutral	Neutral	Neutral	Neutral	Neutral	Neutral	Neutral	Neutral	Neutral	Neutral	Neutral	Neutral
TCGA-A2-A4S3-01A-21R-A266-07	LumB	non-HER2A	Neutral	Neutral	Neutral	Neutral	Neutral	Neutral	Neutral	Neutral	Neutral	Neutral	Neutral	Neutral	Neutral	Neutral	Neutral	Neutral	Neutral	Neutral	Neutral	Neutral	Neutral	Neutral	Neutral	Neutral	Neutral	Neutral	Neutral	Neutral
TCGA-A7-A4SA-01A-11R-A266-07	LumA	non-HER2A	Neutral	Neutral	Neutral	Neutral	Neutral	Neutral	Neutral	Neutral	Neutral	Neutral	Neutral	Neutral	Neutral	Neutral	Neutral	Neutral	Neutral	Neutral	Neutral	Neutral	Neutral	Neutral	Neutral	Neutral	Neutral	Neutral	Neutral	Neutral
TCGA-A7-A4SD-01A-11R-A266-07	Basal	non-HER2A	Neutral	Neutral	Neutral	Neutral	Neutral	Neutral	Neutral	Neutral	Neutral	Neutral	Neutral	Neutral	Neutral	Neutral	Neutral	Neutral	Neutral	Neutral	Neutral	Neutral	Neutral	Amp	Neutral	Del	Del	Neutral	Neutral	Neutral
TCGA-A7-A4SF-01A-11R-A266-07	HER2E	HER2A	Neutral	Neutral	Neutral	Neutral	Neutral	Neutral	Neutral	Neutral	Neutral	Neutral	Neutral	Neutral	Neutral	Neutral	Neutral	Neutral	Neutral	Neutral	Neutral	Neutral	Neutral	Neutral	Neutral	Neutral	Neutral	Neutral	Neutral	Neutral
TCGA-A7-A56D-01A-11R-A27Q-07	LumB	non-HER2A	Neutral	Neutral	Neutral	Neutral	Neutral	Neutral	Neutral	Neutral	Neutral	Neutral	Neutral	Neutral	Neutral	Neutral	Neutral	Neutral	Neutral	Neutral	Neutral	Neutral	Neutral	Neutral	Neutral	Del	Neutral	Neutral	Neutral	Neutral
TCGA-A7-A5ZV-01A-11R-A28M-07	Basal	non-HER2A	Amp	Neutral	Neutral	Neutral	Neutral	Neutral	Neutral	Neutral	Neutral	Neutral	Neutral	Neutral	Neutral	Neutral	Neutral	Amp	Neutral	Neutral	Neutral	Neutral	Neutral	Neutral	Neutral	Neutral	Neutral	Neutral	Neutral	Neutral
TCGA-GM-A4E0-01A-12R-A266-07	LumA	non-HER2A	Neutral	Neutral	Neutral	Neutral	Neutral	Neutral	Neutral	Neutral	Neutral	Neutral	Neutral	Neutral	Neutral	Neutral	Neutral	Neutral	Neutral	Neutral	Neutral	Neutral	Neutral	Neutral	Neutral	Neutral	Neutral	Neutral	Neutral	Neutral
TCGA-LL-A442-01A-11R-A24H-07	LumA	non-HER2A	Neutral	Neutral	Neutral	Neutral	Neutral	Neutral	Neutral	Neutral	Neutral	Neutral	Neutral	Neutral	Neutral	Neutral	Neutral	Neutral	Neutral	Neutral	Neutral	Neutral	Neutral	Neutral	Neutral	Neutral	Neutral	Neutral	Neutral	Neutral
TCGA-LL-A50Y-01A-11R-A266-07	LumA	non-HER2A	Neutral	Neutral	Neutral	Neutral	Neutral	Neutral	Neutral	Neutral	Neutral	Neutral	Neutral	Neutral	Neutral	Neutral	Neutral	Neutral	Neutral	Neutral	Neutral	Neutral	Neutral	Neutral	Neutral	Neutral	Neutral	Neutral	Neutral	Neutral
TCGA-LQ-A4E4-01A-11R-A266-07	LumA	non-HER2A	Neutral	Neutral	Neutral	Neutral	Neutral	Neutral	Neutral	Neutral	Neutral	Neutral	Neutral	Neutral	Neutral	Neutral	Neutral	Neutral	Neutral	Neutral	Neutral	Neutral	Neutral	Neutral	Neutral	Neutral	Neutral	Del	Del	Neutral
TCGA-MS-A51U-01A-31R-A266-07	LumA	non-HER2A	Neutral	Neutral	Neutral	Neutral	Neutral	Neutral	Neutral	Neutral	Neutral	Neutral	Neutral	Neutral	Neutral	Neutral	Neutral	Neutral	Neutral	Neutral	Neutral	Neutral	Neutral	Neutral	Neutral	Neutral	Neutral	Neutral	Neutral	Neutral

## Sheet: D - Metabric, CNVs
Copy number data for 28 genes in 1107 Metabric breast tumors (Amp = ploidy-corrected copy number >=2; Del = ploidy-corrected copy number <=0.5)
Tumor ID	PAM50	HER2A	PIK3R3	JAK1	ALK	ERBB4	PIK3CA	PIK3R1	PDGFRB	FGFR4	DDR1	ROS1	CDK6	MET	BRAF	JAK2	FGFR2	CCND1	ERBB3	CDK4	AKT1	TYK2	JAK3	CCNE1	AKT2	INPP4B	PTEN	RB1	MAP2K4	BRCA1
MB-0002	LumA	non-HER2A	Neutral	Neutral	Neutral	Neutral	Neutral	Neutral	Neutral	Neutral	Neutral	Neutral	Neutral	Neutral	Neutral	Neutral	Neutral	Amp	Neutral	Neutral	Neutral	Neutral	Neutral	Neutral	Neutral	Neutral	Neutral	Del	Del	Del
MB-0005	LumB	non-HER2A	Neutral	Neutral	Neutral	Neutral	Neutral	Neutral	Neutral	Neutral	Neutral	Neutral	Neutral	Neutral	Neutral	Neutral	Neutral	Neutral	Neutral	Neutral	Neutral	Neutral	Neutral	Neutral	Neutral	Neutral	Neutral	Neutral	Neutral	Neutral
MB-0006	LumB	non-HER2A	Neutral	Neutral	Neutral	Neutral	Neutral	Neutral	Neutral	Neutral	Neutral	Neutral	Neutral	Neutral	Neutral	Neutral	Neutral	Neutral	Neutral	Neutral	Neutral	Neutral	Neutral	Neutral	Neutral	Neutral	Neutral	Neutral	Neutral	Neutral
MB-0010	LumB	non-HER2A	Neutral	Neutral	Neutral	Neutral	Neutral	Neutral	Neutral	Neutral	Neutral	Neutral	Neutral	Neutral	Neutral	Neutral	Neutral	Neutral	Neutral	Neutral	Neutral	Neutral	Neutral	Neutral	Neutral	Neutral	Neutral	Neutral	Neutral	Neutral
MB-0014	LumB	non-HER2A	Neutral	Neutral	Neutral	Neutral	Neutral	Neutral	Neutral	Neutral	Neutral	Neutral	Neutral	Neutral	Neutral	Neutral	Neutral	Neutral	Neutral	Neutral	Neutral	Neutral	Neutral	Neutral	Neutral	Neutral	Neutral	Neutral	Neutral	Neutral
MB-0022	LumB	non-HER2A	Neutral	Neutral	Neutral	Neutral	Neutral	Neutral	Neutral	Neutral	Neutral	Neutral	Neutral	Neutral	Neutral	Neutral	Neutral	Amp	Neutral	Neutral	Neutral	Neutral	Neutral	Neutral	Neutral	Neutral	Neutral	Neutral	Neutral	Neutral
MB-0025	LumB	HER2A	Neutral	Neutral	Neutral	Neutral	Neutral	Neutral	Neutral	Neutral	Neutral	Neutral	Neutral	Neutral	Neutral	Neutral	Neutral	Neutral	Neutral	Neutral	Neutral	Neutral	Neutral	Neutral	Neutral	Neutral	Neutral	Neutral	Neutral	Del
MB-0039	LumB	non-HER2A	Neutral	Neutral	Neutral	Neutral	Neutral	Neutral	Neutral	Neutral	Neutral	Neutral	Neutral	Neutral	Neutral	Neutral	Neutral	Amp	Neutral	Neutral	Neutral	Neutral	Neutral	Neutral	Neutral	Neutral	Neutral	Neutral	Neutral	Neutral
MB-0045	Basal	non-HER2A	Neutral	Neutral	Neutral	Neutral	Neutral	Neutral	Neutral	Neutral	Neutral	Neutral	Neutral	Neutral	Neutral	Neutral	Neutral	Neutral	Neutral	Neutral	Neutral	Neutral	Neutral	Neutral	Neutral	Neutral	Neutral	Neutral	Neutral	Neutral
MB-0054	LumB	non-HER2A	Neutral	Neutral	Neutral	Neutral	Neutral	Neutral	Neutral	Neutral	Neutral	Neutral	Neutral	Neutral	Neutral	Neutral	Neutral	Neutral	Neutral	Neutral	Neutral	Neutral	Neutral	Neutral	Neutral	Neutral	Neutral	Neutral	Neutral	Neutral
MB-0056	LumB	non-HER2A	Neutral	Neutral	Neutral	Neutral	Neutral	Neutral	Neutral	Neutral	Neutral	Neutral	Neutral	Neutral	Neutral	Neutral	Neutral	Neutral	Neutral	Neutral	Neutral	Neutral	Neutral	Neutral	Neutral	Neutral	Neutral	Neutral	Del	Neutral
MB-0059	LumA	non-HER2A	Neutral	Neutral	Neutral	Neutral	Neutral	Neutral	Neutral	Neutral	Neutral	Neutral	Neutral	Neutral	Neutral	Neutral	Neutral	Neutral	Neutral	Neutral	Neutral	Neutral	Neutral	Neutral	Neutral	Neutral	Neutral	Neutral	Neutral	Neutral
MB-0060	LumB	non-HER2A	Neutral	Neutral	Neutral	Neutral	Neutral	Neutral	Neutral	Neutral	Neutral	Neutral	Neutral	Neutral	Neutral	Neutral	Neutral	Neutral	Neutral	Neutral	Neutral	Neutral	Neutral	Neutral	Neutral	Neutral	Neutral	Del	Del	Neutral
MB-0064	LumB	non-HER2A	Neutral	Neutral	Neutral	Neutral	Neutral	Neutral	Neutral	Neutral	Neutral	Neutral	Neutral	Neutral	Neutral	Neutral	Neutral	Neutral	Neutral	Neutral	Neutral	Neutral	Neutral	Neutral	Neutral	Neutral	Neutral	Neutral	Neutral	Neutral
MB-0066	LumB	non-HER2A	Neutral	Neutral	Neutral	Neutral	Neutral	Neutral	Neutral	Neutral	Neutral	Neutral	Neutral	Neutral	Neutral	Neutral	Neutral	Neutral	Neutral	Neutral	Neutral	Neutral	Neutral	Neutral	Neutral	Neutral	Neutral	Neutral	Neutral	Neutral
MB-0068	LumA	non-HER2A	Neutral	Neutral	Neutral	Neutral	Neutral	Neutral	Neutral	Neutral	Neutral	Neutral	Neutral	Neutral	Neutral	Neutral	Neutral	Neutral	Neutral	Neutral	Neutral	Neutral	Neutral	Neutral	Neutral	Neutral	Neutral	Neutral	Neutral	Neutral
MB-0081	LumB	non-HER2A	Neutral	Neutral	Neutral	Neutral	Neutral	Neutral	Neutral	Neutral	Neutral	Neutral	Neutral	Neutral	Neutral	Neutral	Neutral	Neutral	Neutral	Neutral	Neutral	Neutral	Neutral	Neutral	Neutral	Neutral	Neutral	Neutral	Neutral	Neutral
MB-0093	LumB	non-HER2A	Neutral	Neutral	Neutral	Neutral	Neutral	Neutral	Neutral	Neutral	Neutral	Neutral	Neutral	Neutral	Neutral	Neutral	Neutral	Neutral	Neutral	Neutral	Neutral	Neutral	Neutral	Neutral	Neutral	Neutral	Neutral	Neutral	Neutral	Neutral
MB-0095	LumB	non-HER2A	Neutral	Neutral	Neutral	Neutral	Neutral	Neutral	Neutral	Neutral	Neutral	Neutral	Neutral	Neutral	Neutral	Neutral	Neutral	Neutral	Neutral	Neutral	Neutral	Neutral	Neutral	Neutral	Neutral	Neutral	Neutral	Neutral	Neutral	Neutral
MB-0099	LumB	non-HER2A	Neutral	Neutral	Neutral	Neutral	Neutral	Neutral	Neutral	Neutral	Neutral	Neutral	Neutral	Neutral	Neutral	Neutral	Neutral	Neutral	Neutral	Neutral	Neutral	Neutral	Neutral	Neutral	Neutral	Neutral	Neutral	Neutral	Neutral	Neutral
MB-0100	Basal	non-HER2A	Neutral	Neutral	Neutral	Neutral	Neutral	Neutral	Neutral	Neutral	Neutral	Neutral	Neutral	Neutral	Neutral	Neutral	Neutral	Neutral	Neutral	Neutral	Neutral	Neutral	Neutral	Neutral	Neutral	Neutral	Neutral	Neutral	Neutral	Neutral
MB-0106	LumA	non-HER2A	Neutral	Neutral	Neutral	Neutral	Neutral	Neutral	Neutral	Neutral	Neutral	Neutral	Neutral	Neutral	Neutral	Neutral	Neutral	Neutral	Neutral	Neutral	Neutral	Neutral	Neutral	Neutral	Neutral	Neutral	Neutral	Neutral	Neutral	Neutral
MB-0111	LumA	non-HER2A	Neutral	Neutral	Neutral	Neutral	Neutral	Neutral	Neutral	Neutral	Neutral	Neutral	Neutral	Neutral	Neutral	Neutral	Neutral	Neutral	Neutral	Neutral	Neutral	Neutral	Neutral	Neutral	Neutral	Neutral	Neutral	Neutral	Neutral	Neutral
MB-0112	LumA	non-HER2A	Neutral	Neutral	Neutral	Neutral	Neutral	Neutral	Neutral	Neutral	Neutral	Neutral	Neutral	Neutral	Neutral	Neutral	Neutral	Neutral	Neutral	Neutral	Neutral	Neutral	Neutral	Neutral	Neutral	Neutral	Neutral	Neutral	Neutral	Neutral
MB-0114	LumA	non-HER2A	Neutral	Neutral	Neutral	Neutral	Neutral	Neutral	Neutral	Neutral	Neutral	Neutral	Neutral	Neutral	Neutral	Neutral	Neutral	Neutral	Neutral	Neutral	Neutral	Neutral	Neutral	Neutral	Neutral	Neutral	Neutral	Neutral	Neutral	Neutral
MB-0119	LumB	non-HER2A	Neutral	Neutral	Neutral	Neutral	Neutral	Neutral	Neutral	Neutral	Neutral	Neutral	Neutral	Neutral	Neutral	Neutral	Neutral	Neutral	Neutral	Neutral	Neutral	Neutral	Neutral	Neutral	Neutral	Neutral	Neutral	Neutral	Neutral	Neutral
MB-0121	LumA	non-HER2A	Neutral	Neutral	Neutral	Neutral	Neutral	Neutral	Neutral	Neutral	Neutral	Neutral	Neutral	Neutral	Neutral	Neutral	Neutral	Neutral	Neutral	Neutral	Neutral	Neutral	Neutral	Neutral	Neutral	Neutral	Neutral	Neutral	Neutral	Neutral
MB-0123	LumB	non-HER2A	Neutral	Neutral	Neutral	Neutral	Neutral	Neutral	Neutral	Neutral	Neutral	Neutral	Neutral	Neutral	Neutral	Neutral	Neutral	Neutral	Neutral	Neutral	Neutral	Neutral	Neutral	Neutral	Neutral	Neutral	Neutral	Neutral	Neutral	Neutral
MB-0124	LumA	non-HER2A	Neutral	Neutral	Neutral	Neutral	Neutral	Neutral	Neutral	Neutral	Neutral	Neutral	Neutral	Neutral	Neutral	Neutral	Neutral	Amp	Neutral	Neutral	Neutral	Neutral	Neutral	Neutral	Neutral	Neutral	Neutral	Neutral	Neutral	Neutral
MB-0125	LumB	non-HER2A	Neutral	Neutral	Neutral	Neutral	Neutral	Neutral	Neutral	Neutral	Neutral	Neutral	Neutral	Neutral	Neutral	Neutral	Neutral	Neutral	Neutral	Neutral	Neutral	Neutral	Neutral	Neutral	Neutral	Neutral	Neutral	Neutral	Neutral	Neutral
MB-0129	HER2E	HER2A	Neutral	Neutral	Neutral	Neutral	Neutral	Neutral	Neutral	Neutral	Neutral	Neutral	Neutral	Neutral	Neutral	Neutral	Neutral	Neutral	Neutral	Neutral	Neutral	Neutral	Neutral	Neutral	Neutral	Neutral	Neutral	Neutral	Neutral	Del
MB-0131	LumA	non-HER2A	Neutral	Neutral	Neutral	Neutral	Neutral	Neutral	Neutral	Neutral	Neutral	Neutral	Neutral	Neutral	Neutral	Neutral	Neutral	Neutral	Neutral	Neutral	Neutral	Neutral	Neutral	Neutral	Neutral	Neutral	Neutral	Neutral	Neutral	Neutral
[truncated: 1,075 more rows]
