# Supplementary material for: HER2 is not a cancer subtype but rather a pan-cancer event and is highly enriched in AR-driven breast tumors
Source: Breast Cancer Res. 2018 Jan 30;20:8. doi: 10.1186/s13058-018-0933-y (PMC5791377; doi:10.1186/s13058-018-0933-y)
Supplement: Supplementary file 6 — Protein-coding genes associated with HER2 amplification. (A) List of 43 protein-coding genes with subtype-independent expression differences between HER2A and non-HER2A breast tumors, after accounting for PAM50 subtype and differences in chromosomal instability, in the TCGA and Metabric cohort. These genes fulfilled the following criteria in at least one cohort: adjusted p value <0.05, and fold change >2 (linear model). (B) List of 14 protein-coding genes with cancer-independent expression differences between HER2A and non-HER2A tumors in a panel of 2838 non-breast TCGA tumors, after accounting for cancer and chromosomal instability. These genes fulfilled the following criteria: adjusted p value <0.001, and fold change >2. (XLSX 24 kb) [file 13058_2018_933_MOESM6_ESM.xlsx]

## Sheet: A - Breast
Overview of 43 protein-coding genes with differential expression between HER2A and non-HER2A tumors after accounting for PAM50 subtype and chromosomal instability, in at least one of the two breast cohorts (TCGA, Metabric)
Gene symbol	TCGA breast tumors						Metabric breast tumors						Gene annotation
	Log2 fold change expression between HER2A vs. non-HER2A breast tumors	Average expression across 864 breast tumors	t statistic	P-value	Adjusted P-value	B statistic	Log2 fold change expression between HER2A vs. non-HER2A breast tumors	Average expression across 1107 breast tumors	t statistic	P-value	Adjusted P-value	B statistic	Chromosome	Start locus	End locus	Gene size	Illumina probe (Metabric cohort)	Illumina probe quality (Metabric cohort)	Gene name
CISD3	1.07601	5.31133	10.4724	3.05619e-24	1.42735e-21	44.2287							chr17	36886510	36891858	2636			CDGSH iron sulfur domain 3
PCGF2	1.08469	6.21038	11.3191	8.59739e-28	5.11037e-25	52.2579	0.876872	8.6014	14.8918	7.69198e-46	5.92955e-43	93.1323	chr17	36890150	36904558	2604	ILMN_1809859	Perfect	polycomb group ring finger 2
PSMB3	1.03767	7.23267	10.6926	3.81649e-25	1.84845e-22	46.2746	0.960672	11.5022	16.9736	1.36894e-57	1.53495e-54	119.779	chr17	36909002	36920478	754	ILMN_1748651	Perfect	proteasome (prosome, macropain) subunit, beta type, 3
PIP4K2B	1.01878	4.50971	11.1292	5.60478e-27	3.18668e-24	50.382	0.373114	7.13143	16.102	1.48164e-52	1.30532e-49	108.361	chr17	36921944	36956158	5732	ILMN_1741017	Perfect****	phosphatidylinositol-5-phosphate 4-kinase, type II, beta
CWC25	1.04341	4.29083	14.0282	2.011e-40	1.54693e-37	80.7122	0.507998	7.53347	14.5245	7.18503e-44	4.92334e-41	88.6651	chr17	36957446	36981589	2330	ILMN_1720233	Perfect	CWC25 spliceosome-associated protein homolog (S. cerevisiae)
RPL23	1.03816	9.67595	10.3367	1.08375e-23	4.88695e-21	42.9777	0.895593	10.192	9.79296	9.02608e-22	3.59122e-19	38.6445	chr17	37006321	37010053	577	ILMN_1755115	Perfect	ribosomal protein L23
LASP1	1.06055	6.32332	9.70324	3.37344e-21	1.3368e-18	37.3647	0.787427	12.0299	11.66	1.03949e-29	5.5744e-27	56.5877	chr17	37026112	37078023	4109	ILMN_1665909	Perfect	LIM and SH3 protein 1
CACNB1	1.05064	2.23037	9.68116	4.09975e-21	1.57684e-18	37.0395							chr17	37329709	37353901	4056			calcium channel, voltage-dependent, beta 1 subunit
RPL19	1.51311	9.91996	13.9253	6.53312e-40	4.74631e-37	79.5608	0.868793	11.521	15.0588	9.53175e-47	7.83764e-44	95.1885	chr17	37356536	37360980	732	ILMN_2053546	Good****	ribosomal protein L19
FBXL20	1.95445	3.09961	22.6785	1.10086e-89	2.05657e-86	191.534	0.971071	7.78798	22.7817	1.81039e-94	2.79116e-91	203.42	chr17	37408897	37557909	10381	ILMN_1754489	Perfect	F-box and leucine-rich repeat protein 20
MED1	1.94992	5.80445	15.4452	1.06415e-47	9.27727e-45	97.3226	1.0347	7.72542	24.3809	2.24308e-105	3.95231e-102	228.142	chr17	37560538	37607527	8148	ILMN_1721729	Perfect	mediator complex subunit 1
CDK12	1.65592	6.0958	15.8808	5.13337e-50	5.16378e-47	102.583	0.785108	7.88844	13.3875	5.52475e-38	3.40712e-35	75.325	chr17	37617739	37690800	8290	ILMN_1707448	Perfect	cyclin-dependent kinase 12
PPP1R1B	2.1238	3.63259	6.40173	2.51924e-10	7.16176e-08	13.0247	1.76982	8.72223	11.1618	1.74457e-27	8.60699e-25	51.5547	chr17	37783177	37792878	2053	ILMN_2304495	Perfect	protein phosphatase 1, regulatory (inhibitor) subunit 1B
STARD3	2.37796	5.95092	29.7804	1.28948e-134	5.62085e-131	293.953	1.01645	7.37536	31.1061	4.84117e-153	1.19422e-149	336.023	chr17	37793333	37820454	2847	ILMN_1657095	Perfect	StAR-related lipid transfer (START) domain containing 3
PGAP3	2.60236	4.52344	30.3522	2.88447e-138	1.88601e-134	301.923	2.36739	8.93264	41.0089	4.40071e-224	5.42784e-220	496.138	chr17	37827375	37844310	2687	ILMN_1805636	Perfect	post-GPI attachment to proteins 3
ERBB2	3.01875	8.92651	25.2722	6.49351e-106	1.69831e-102	228.448	2.86887	10.8367	34.0841	1.57113e-174	4.84457e-171	384.551	chr17	37844393	37884915	5127	ILMN_2352131	Perfect	v-erb-b2 erythroblastic leukemia viral oncogene homolog 2, neuro/glioblastoma derived oncogene homolog (avian)
MIEN1	2.4884	5.54095	24.1022	1.50036e-98	3.27004e-95	212.484	1.06448	7.40335	34.9071	1.81491e-180	7.46169e-177	397.946	chr17	37885409	37886788	754	ILMN_1727078	Perfect	migration and invasion enhancer 1
GRB7	2.83224	5.39252	26.6803	7.68067e-115	2.511e-111	249.279	2.2763	7.95334	39.9262	2.03215e-216	1.25323e-212	478.911	chr17	37894162	37903538	2701	ILMN_2405254	Perfect	growth factor receptor-bound protein 7
GSDMB	2.22234	2.94549	17.4002	2.34782e-58	2.55853e-55	121.055	1.55411	8.23391	21.6115	1.17758e-86	1.61381e-83	185.705	chr17	38060848	38074903	1809	ILMN_1666206	Perfect	gasdermin B
ORMDL3	2.05327	5.89987	21.9002	6.80621e-85	1.11256e-81	181.585	1.35698	7.93451	24.5541	1.43039e-106	2.94041e-103	230.85	chr17	38077296	38083884	2139	ILMN_1662174	Perfect	ORM1-like 3 (S. cerevisiae)
PSMD3	1.94447	7.87148	21.8173	2.18854e-84	3.17995e-81	180.291	0.74272	7.42472	19.3721	3.41445e-72	4.21138e-69	152.904	chr17	38137060	38154212	2147	ILMN_1796430	Perfect	proteasome (prosome, macropain) 26S subunit, non-ATPase, 3
MED24	1.71707	7.11386	19.2682	4.35527e-69	5.17763e-66	145.772	1.02995	8.40182	16.202	3.99136e-53	3.78688e-50	109.652	chr17	38175350	38210889	3737	ILMN_1711853	Perfect	mediator complex subunit 24
THRA	1.21343	5.40641	13.6049	2.47757e-38	1.70522e-35	76.0872	0.338112	7.37298	10.0984	5.40571e-23	2.2991e-20	41.4047	chr17	38218446	38250120	3496	ILMN_1661683	Perfect	thyroid hormone receptor, alpha
NR1D1	1.13135	4.95391	11.1169	6.3243e-27	3.44595e-24	50.2817							chr17	38249037	38256973	2770			nuclear receptor subfamily 1, group D, member 1
MSL1	1.6134	6.21766	19.3503	1.43614e-69	1.87804e-66	146.879							chr17	38278790	38293042	3817			male-specific lethal 1 homolog (Drosophila)
CASC3	1.54421	6.26416	14.2809	1.08706e-41	8.88469e-39	83.7114	0.772152	8.42868	14.8301	1.65593e-45	1.20143e-42	92.3773	chr17	38296507	38328431	4180	ILMN_1665004	Perfect	cancer susceptibility candidate 3
RAPGEFL1	1.50791	2.81494	9.9462	3.85707e-22	1.62706e-19	39.4245	0.42046	7.41372	8.78806	5.7252e-18	1.9085e-15	30.0717	chr17	38334242	38351906	3727	ILMN_1758613	Perfect	Rap guanine nucleotide exchange factor (GEF)-like 1
WIPF2	1.17912	4.39972	13.5278	5.89439e-38	3.85405e-35	75.173							chr17	38375574	38438439	5525			WAS/WASL interacting protein family, member 2
CDC6	1.30674	4.61002	11.4236	3.03545e-28	1.89022e-25	53.2635							chr17	38444146	38459413	3053			cell division cycle 6 homolog (S. cerevisiae)
SCGB2A2	2.94163	5.4732	5.47875	5.62208e-08	1.26758e-05	7.77639	1.08458	11.0551	3.88693	0.000107572	0.00121836	0.530571	chr11	62037630	62040628	502	ILMN_1723333	Perfect	secretoglobin, family 2A, member 2
LRRC26	1.08688	1.58065	5.10235	4.12661e-07	7.70909e-05	6.04593	1.16042	10.5736	9.07865	4.93852e-19	1.84581e-16	32.4691	chr9	140063210	140064491	1197	ILMN_2249018	Perfect	leucine rich repeat containing 26
TMEM150C	1.21743	3.01842	4.91261	1.07513e-06	0.000182591	5.06009	0.0943808	7.06657	2.51106	0.0121789	0.0442113	-3.78905	chr4	83405604	83483126	1888	ILMN_1797047	Perfect	transmembrane protein 150C
SCGB1D2	2.12313	3.41949	4.40107	1.21206e-05	0.00127823	2.7305	0.519067	9.41077	1.96029	0.0502136	0.126317	-5.00372	chr11	62009724	62012280	438	ILMN_1714536	Perfect	secretoglobin, family 1D, member 2
KRT81	1.58896	1.78157	4.27808	2.09588e-05	0.00197179	2.36169	0.604631	7.6069	4.95762	8.25553e-07	2.52664e-05	5.13932	chr12	52679697	52685299	1910	ILMN_1801442	Perfect	keratin 81
S100P	1.31525	4.38677	4.2456	2.41648e-05	0.0021556	2.00331	0.855024	9.69797	4.12489	3.98777e-05	0.000557023	1.46157	chr4	6695566	6698897	510	ILMN_1801216	Perfect	S100 calcium binding protein P
ABCC11	1.05816	4.06008	3.9484	8.50869e-05	0.00579522	0.835419	0.451829	7.81314	4.57165	5.38525e-06	0.000116734	3.35396	chr16	48200822	48269088	4908	ILMN_1713008	Perfect	ATP-binding cassette, sub-family C (CFTR/MRP), member 11
GRPR	-1.28838	1.33895	-3.79651	0.000157014	0.00907764	0.584061	-0.275016	7.44034	-3.31503	0.000946127	0.00640479	-1.48626	chrX	16141424	16171641	2681	ILMN_2119123	Perfect	gastrin-releasing peptide receptor
CYP4F11	-1.15695	1.3565	-3.72371	0.000209062	0.0112506	0.327403	-0.0861295	7.08208	-2.74552	0.00613964	0.0263908	-3.18219	chr19	16023180	16045676	3395	ILMN_1719883	Perfect	cytochrome P450, family 4, subfamily F, polypeptide 11
C2orf54	1.19425	1.10533	3.73514	0.000199935	0.0109039	0.269019							chr2	241825465	241835573	2631			chromosome 2 open reading frame 54
CEACAM6	1.25375	3.64043	3.68071	0.000247022	0.0126679	-0.125284							chr19	42259398	42276113	2631			carcinoembryonic antigen-related cell adhesion molecule 6 (non-specific cross reacting antigen)
SCGB2A1	1.20952	1.31669	3.31958	0.000939313	0.0318223	-1.11001	0.221784	8.9025	1.1207	0.26266	0.417051	-6.28251	chr11	61976140	61981411	521	ILMN_1732398	Perfect	secretoglobin, family 2A, member 1
S100A9	0.564689	4.52687	1.94928	0.0515855	0.296781	-4.91114	1.1217	8.78217	6.3906	2.43268e-10	2.7277e-08	12.9632	chr1	153330330	153333503	577	ILMN_1750974	Perfect	S100 calcium binding protein A9
S100A8	0.544262	2.59548	1.83083	0.0674713	0.336648	-4.97794	1.21027	8.61102	7.72205	2.55745e-14	6.08696e-12	21.8648	chr1	153362508	153363664	523	ILMN_1729801	Perfect	S100 calcium binding protein A8

## Sheet: B - Non-breast
Overview of 14 protein-coding genes with differential expression between HER2A and non-HER2A tumors in non-breast tumors, after accounting for indication and chromosomal instability
Gene symbol	TCGA non-breast tumors						Gene annotation
	Log2 fold change expression between HER2A vs. non-HER2A non-breast tumors	Average expression across 2,838 non-breast tumors	t statistic	P-value	Adjusted P-value	B statistic	Chromosome	Start locus	End locus	Gene size	Gene name
STARD3	-1.90618	5.69083	-31.8847	7.04886e-191	5.12346e-187	421.086	chr17	37793333	37820454	2847	StAR-related lipid transfer (START) domain containing 3
MIEN1	-2.48271	5.69903	-30.1634	1.48277e-173	7.18501e-170	381.646	chr17	37885409	37886788	754	migration and invasion enhancer 1
PGAP3	-2.24894	5.26285	-28.7066	2.78054e-159	1.01052e-155	349.642	chr17	37827375	37844310	2687	post-GPI attachment to proteins 3
ERBB2	-2.72214	7.7533	-25.8018	5.06356e-132	1.47218e-128	286.732	chr17	37844393	37884915	5127	v-erb-b2 erythroblastic leukemia viral oncogene homolog 2, neuro/glioblastoma derived oncogene homolog (avian)
GRB7	-2.63456	5.52776	-24.7552	1.23598e-122	2.99458e-119	266.514	chr17	37894162	37903538	2701	growth factor receptor-bound protein 7
PSMD3	-1.31459	7.30159	-23.3189	3.66338e-110	7.60779e-107	238.194	chr17	38137060	38154212	2147	proteasome (prosome, macropain) 26S subunit, non-ATPase, 3
MED24	-1.19094	6.47234	-21.3167	1.24513e-93	2.26255e-90	201.045	chr17	38175350	38210889	3737	mediator complex subunit 24
ORMDL3	-1.30294	6.12694	-20.179	1.03216e-84	1.66717e-81	180.887	chr17	38077296	38083884	2139	ORM1-like 3 (S. cerevisiae)
GSDMB	-1.3835	3.65895	-11.936	4.46449e-32	3.41581e-29	61.7441	chr17	38060848	38074903	1809	gasdermin B
CDC6	-1.03078	4.67069	-11.9023	6.55797e-32	4.53968e-29	61.4421	chr17	38444146	38459413	3053	cell division cycle 6 homolog (S. cerevisiae)
RAPGEFL1	-1.23206	4.98765	-9.18574	7.68357e-20	3.6031e-17	34.2671	chr17	38334242	38351906	3727	Rap guanine nucleotide exchange factor (GEF)-like 1
PPP1R1B	-1.34562	3.55803	-5.56608	2.84931e-08	6.9034e-06	8.49714	chr17	37783177	37792878	2053	protein phosphatase 1, regulatory (inhibitor) subunit 1B
TNS4	-1.15828	4.63602	-5.32223	1.10522e-07	2.51041e-05	7.22451	chr17	38632080	38657854	4072	tensin 4
KRTAP3-1	-1.18161	-4.88965	-4.81746	1.53058e-06	0.000274692	4.86067	chr17	39164773	39165366	594	keratin associated protein 3-1
