# Supplementary material for: HER2 is not a cancer subtype but rather a pan-cancer event and is highly enriched in AR-driven breast tumors
Source: Breast Cancer Res. 2018 Jan 30;20:8. doi: 10.1186/s13058-018-0933-y (PMC5791377; doi:10.1186/s13058-018-0933-y)
Supplement: Supplementary file 7 — Characterization of HER2E tumors and AR-ness signature. (A) Overview of genes differentially expressed between HER2E and non-HER2E TCGA tumors, accounting for ER expression, PR expression, and PAM50 proliferation score, and omitting genes on chromosome 17. (B) Gene set enrichment results for the C2 gene set collection from MSigDB [22] (KEGG gene sets were removed), for the comparison of HER2E versus non-HER2E TCGA tumors. (C) 45-gene AR-ness signature. (XLSX 6449 kb) [file 13058_2018_933_MOESM7_ESM.xlsx]

## Sheet: A - DE genes
Differential expression results for HER2E vs. non-HER2E TCGA tumors, accounting for ER expression, PR expression and PAM50 proliferation score. Genes on chromosome 17 were omitted.
Gene	Entrez gene ID	Log2 fold change HER2E vs. non-HER2E TCGA tumors	Average expression	T statistic	P-value	Adjusted p-value	B statistic	Chromosome	Start	End	Gene description
FOXA1	3169	3.30532	6.36774	21.096	5.28615e-80	1.31572e-75	171.452	14	38059189	38064489	forkhead box A1
FOXC1	2296	-3.55367	1.54852	-20.5977	5.38209e-77	6.69801e-73	163.778	6	1610681	1614132	forkhead box C1
SPDEF	25803	3.25819	6.82954	18.4878	1.48944e-64	1.23574e-60	136.138	6	34505579	34524110	SAM pointed domain containing ets transcription factor
TMEM45B	120224	4.04807	2.32811	18.1164	2.02611e-62	1.26075e-58	131.142	11	129685741	129729898	transmembrane protein 45B
TMEM86A	144110	2.08877	3.05081	18.0589	4.31461e-62	2.14782e-58	130.428	11	18720351	18726332	transmembrane protein 86A
C9orf152	401546	2.9541	3.25956	17.4011	2.29143e-58	9.5056e-55	121.911	9	112961841	112970413	chromosome 9 open reading frame 152
CLCA2	9635	5.08047	0.849061	17.0919	1.22667e-56	4.36169e-53	117.97	1	86889769	86922241	chloride channel accessory 2
RGMA	56963	-2.75545	2.31622	-16.4207	6.12502e-53	1.90565e-49	109.363	15	93586636	93632443	RGM domain family, member A
MLPH	79083	2.5451	7.79797	16.2066	8.9355e-52	2.47116e-48	106.905	2	238395878	238463961	melanophilin
XBP1	7494	1.73404	10.6885	16.1578	1.64095e-51	4.08432e-48	106.264	22	29190548	29196560	X-box binding protein 1
TTC6	319089	2.93055	2.71574	16.0492	6.33552e-51	1.43355e-47	104.867	14	38149377	38276038	tetratricopeptide repeat domain 6
SRSF12	135295	-2.73118	-1.45631	-15.4814	6.79617e-48	1.40964e-44	97.5954	6	89805678	89827800	serine/arginine-rich splicing factor 12
ROPN1	54763	-4.28608	-2.47871	-15.3984	1.86272e-47	3.56639e-44	96.8984	3	123687878	123710199	rhophilin associated tail protein 1
G6PD	2539	1.34202	6.41598	15.2409	1.25294e-46	2.22754e-43	95.1303	X	153759606	153775787	glucose-6-phosphate dehydrogenase
ABCC12	94160	4.76043	-1.56199	14.9918	2.49315e-45	4.13697e-42	92.0142	16	48116884	48180681	ATP-binding cassette, sub-family C (CFTR/MRP), member 12
GPR160	26996	1.84597	5.69729	14.8973	7.69154e-45	1.17968e-41	91.0678	3	169755735	169803184	G protein-coupled receptor 160
SPINK8	646424	4.29262	-0.314848	14.8934	8.05728e-45	1.17968e-41	90.9299	3	48348336	48369831	serine peptidase inhibitor, Kazal type 8 (putative)
SIDT1	54847	2.41423	4.07336	14.8779	9.69006e-45	1.33992e-41	90.8454	3	113251218	113348422	SID1 transmembrane family, member 1
LOC100652767	100652767	2.75365	0.553748	14.7422	4.84762e-44	6.35039e-41	89.0446	14	38072303	38092232	putative uncharacterized protein C14orf25-like
LOC100653103	100653103	2.76724	0.582304	14.6847	9.56502e-44	1.19037e-40	88.3794	14	38072303	38092232	putative uncharacterized protein C14orf25-like
CAPN13	92291	2.93889	4.7804	14.5935	2.79955e-43	3.31814e-40	87.5127	2	30945637	31030311	calpain 13
AR	367	3.06322	4.14419	14.4458	1.58345e-42	1.79145e-39	85.7975	X	66763874	66944119	androgen receptor
KIAA1244	57221	2.18888	5.75573	14.3485	4.92455e-42	5.32922e-39	84.6511	6	138483053	138665800	KIAA1244
ABCC11	85320	4.60081	4.17403	14.3333	5.87648e-42	6.0944e-39	84.4968	16	48200822	48269088	ATP-binding cassette, sub-family C (CFTR/MRP), member 11
ABCA12	26154	3.88639	3.22182	14.2262	2.03737e-41	2.02841e-38	83.2661	2	215796266	216003151	ATP-binding cassette, sub-family A (ABC1), member 12
MIA	8190	-4.74318	1.02753	-14.0462	1.62493e-40	1.55556e-37	81.0268	19	41281082	41283398	melanoma inhibitory activity
CYP4Z2P	163720	4.21215	2.1903	14.0201	2.1938e-40	2.02236e-37	80.9097	1	47323906	47366147	cytochrome P450, family 4, subfamily Z, polypeptide 2 pseudogene
CEACAM7	1087	3.63184	-2.84971	13.822	2.1096e-39	1.87528e-36	78.4275	19	42177235	42192096	carcinoembryonic antigen-related cell adhesion molecule 7
TMEM210	100505993	2.55877	-1.50776	13.7961	2.83292e-39	2.43142e-36	78.1246	9	140065380	140066498	transmembrane protein 210
FAM171A1	221061	-1.92461	3.73892	-13.7649	4.0355e-39	3.34812e-36	78.032	10	15253642	15413058	family with sequence similarity 171, member A1
ROPN1B	152015	-3.7749	-1.2587	-13.7556	4.48818e-39	3.60357e-36	77.757	3	125688028	125702297	rhophilin associated tail protein 1B
LOC284578	284578	-3.06267	-2.57941	-13.7403	5.33887e-39	4.15264e-36	77.6453	1	205523401	205525763	uncharacterized LOC284578
LOC100509445	100509445	-3.59687	-2.08809	-13.6555	1.39269e-38	1.05043e-35	76.7019	12	31264592	31265970	uncharacterized LOC100509445
MFI2	4241	-2.40489	3.89431	-13.6112	2.2963e-38	1.68103e-35	76.3094	3	196728611	196756687	antigen p97 (melanoma associated) identified by monoclonal antibodies 133.2 and 96.5
CMBL	134147	1.84849	5.33715	13.5631	3.94245e-38	2.80364e-35	75.7593	5	10277707	10308168	carboxymethylenebutenolidase homolog (Pseudomonas)
ABCC2	1244	2.23677	0.284377	13.5132	6.90586e-38	4.77464e-35	75.1752	10	101542463	101611662	ATP-binding cassette, sub-family C (CFTR/MRP), member 2
LOC731932	731932	-2.33713	-4.9945	-13.4804	9.97638e-38	6.71114e-35	74.8386	13	47032199	47035198	uncharacterized LOC731932
RND1	27289	2.04045	3.70227	13.4614	1.23384e-37	8.08163e-35	74.6476	12	49250916	49259653	Rho family GTPase 1
C4orf34	201895	1.28388	5.29042	13.3636	3.67375e-37	2.3446e-34	73.545	4	39552550	39640481	chromosome 4 open reading frame 34
CCDC125	202243	1.19032	4.48114	13.3274	5.4976e-37	3.42088e-34	73.1637	5	68576519	68616410	coiled-coil domain containing 125
GALNT7	51809	1.90306	5.99967	13.2751	9.82733e-37	5.96591e-34	72.5459	4	174089904	174245118	UDP-N-acetyl-alpha-D-galactosamine:polypeptide N-acetylgalactosaminyltransferase 7 (GalNAc-T7)
CMTM7	112616	-1.75737	3.44512	-13.262	1.13662e-36	6.57919e-34	72.4494	3	32433163	32496333	CKLF-like MARVEL transmembrane domain containing 7
LINC00092	100188953	-2.78347	-2.80318	-13.2585	1.1815e-36	6.68352e-34	72.3222	9	98782014	98784037	long intergenic non-protein coding RNA 92
PTX3	5806	-3.23954	0.0356111	-13.2668	1.07707e-36	6.38294e-34	72.315	3	157154580	157161417	pentraxin 3, long
GDF5OS	554250	-2.73709	-1.99708	-13.2414	1.42693e-36	7.89249e-34	72.102	20	34020829	34023278	growth differentiation factor 5 opposite strand
GABRP	2568	-5.37057	2.80699	-13.1887	2.55537e-36	1.38268e-33	71.6276	5	170210723	170241051	gamma-aminobutyric acid (GABA) A receptor, pi
SERHL2	253190	2.87422	3.52956	13.1522	3.82417e-36	2.02518e-33	71.2368	22	42949925	42970388	serine hydrolase-like 2
TMEM63C	57156	2.31737	3.60206	13.1268	5.05498e-36	2.62122e-33	70.9767	14	77648102	77725838	transmembrane protein 63C
LOC100506662	100506662	2.86773	-0.612351	13.1215	5.3592e-36	2.72226e-33	70.8102	22	42897907	42898923	uncharacterized LOC100506662
FA2H	79152	2.17431	1.28302	13.0654	9.92458e-36	4.94046e-33	70.2946	16	74746853	74808729	fatty acid 2-hydroxylase
LOC100652860	100652860	2.80119	0.929804	13.012	1.78283e-35	8.70089e-33	69.6646	14	38278048	38311920	tetratricopeptide repeat protein 6-like
TMEM62	80021	1.08282	5.48866	12.9648	2.98509e-35	1.42882e-32	69.1741	15	43425722	43477342	transmembrane protein 62
OSR1	130497	-3.42498	1.00848	-12.9398	3.91936e-35	1.84062e-32	68.7911	2	19551246	19558372	odd-skipped related 1 (Drosophila)
IGSF22	283284	1.56807	1.57379	12.9239	4.66111e-35	2.14843e-32	68.7616	11	18725852	18747777	immunoglobulin superfamily, member 22
LRFN2	57497	2.70863	-0.618657	12.9091	5.4814e-35	2.48058e-32	68.5042	6	40359373	40555126	leucine rich repeat and fibronectin type III domain containing 2
OCA2	4948	-2.94729	-2.77126	-12.9032	5.84011e-35	2.59572e-32	68.491	15	28000021	28344458	oculocutaneous albinism II
LRRC26	389816	3.00525	1.6946	12.8949	6.39438e-35	2.74407e-32	68.4623	9	140063210	140064491	leucine rich repeat containing 26
FAM19A3	284467	-2.56197	-1.97919	-12.9009	5.98803e-35	2.61477e-32	68.3779	1	113263189	113269857	family with sequence similarity 19 (chemokine (C-C motif)-like), member A3
SLC25A18	83733	2.45117	-0.671044	12.8894	6.78783e-35	2.86354e-32	68.3006	22	18043183	18073647	solute carrier family 25 (glutamate carrier), member 18
KCNK5	8645	-2.59892	1.87559	-12.8423	1.13256e-34	4.62754e-32	67.8593	6	39156747	39197251	potassium channel, subfamily K, member 5
TSPAN15	23555	1.37547	6.71581	12.8421	1.13411e-34	4.62754e-32	67.8198	10	71211226	71267423	tetraspanin 15
CHODL	140578	-2.89439	-1.42802	-12.7942	1.90698e-34	7.65562e-32	67.2441	21	19617150	19639687	chondrolectin
MUCL1	118430	5.28626	3.40587	12.7648	2.61865e-34	1.03458e-31	67.0344	12	55248299	55252177	mucin-like 1
SCRG1	11341	-3.58994	-1.16213	-12.6959	5.50805e-34	2.14212e-31	66.2175	4	174309299	174320617	stimulator of chondrogenesis 1
CREB3L4	148327	1.44911	7.48133	12.6864	6.09975e-34	2.33573e-31	66.1301	1	153940315	153946840	cAMP responsive element binding protein 3-like 4
C8orf46	254778	-2.97683	-1.27017	-12.6558	8.47848e-34	3.19742e-31	65.7784	8	67405491	67430759	chromosome 8 open reading frame 46
RAB27B	5874	1.77734	3.17825	12.6311	1.10556e-33	4.10709e-31	65.6542	18	52495708	52562747	RAB27B, member RAS oncogene family
GDF5	8200	-2.74119	-1.62197	-12.6049	1.46363e-33	5.35732e-31	65.2694	20	34021149	34026027	growth differentiation factor 5
C22orf23	84645	-1.34315	2.16854	-12.5967	1.59786e-33	5.76389e-31	65.2623	22	38339057	38349676	chromosome 22 open reading frame 23
TBX19	9095	-1.3845	0.765809	-12.5645	2.2541e-33	8.01494e-31	64.8464	1	168250278	168283664	T-box 19
ZP2	7783	3.66438	-4.4628	12.5532	2.54322e-33	8.91561e-31	64.665	16	21208773	21222868	zona pellucida glycoprotein 2 (sperm receptor)
L3MBTL4	91133	-2.19277	1.01514	-12.5433	2.82857e-33	9.7782e-31	64.6408	18	5954705	6414910	l(3)mbt-like 4 (Drosophila)
SCARB1	949	-1.35492	6.24239	-12.4979	4.58744e-33	1.56413e-30	64.192	12	125262174	125348519	scavenger receptor class B, member 1
BCL11A	53335	-2.81245	0.708849	-12.496	4.68308e-33	1.57516e-30	64.1842	2	60678302	60780633	B-cell CLL/lymphoma 11A (zinc finger protein)
C2CD4A	145741	3.73904	-2.4451	12.4637	6.6031e-33	2.19135e-30	63.7856	15	62359176	62363116	C2 calcium-dependent domain containing 4A
ENPP3	5169	2.39684	0.915635	12.4453	8.03123e-33	2.63023e-30	63.6868	6	131958442	132068550	ectonucleotide pyrophosphatase/phosphodiesterase 3
TMC5	79838	3.39129	4.65792	12.4137	1.12329e-32	3.63101e-30	63.3319	16	19422057	19510435	transmembrane channel-like 5
	100652795	-1.46525	5.77987	-12.367	1.8412e-32	5.80093e-30	62.8298	12	125262200	125267357
LOC100653174	100653174	-1.46525	5.77987	-12.367	1.8412e-32	5.80093e-30	62.8298	12	125262200	125267357	uncharacterized LOC100653174
OVOS2	144203	-3.45523	-0.831307	-12.3445	2.33619e-32	7.26848e-30	62.5072	12	31267684	31359088	ovostatin 2
ERGIC1	57222	1.15328	7.1884	12.3178	3.09411e-32	9.50771e-30	62.2502	5	172261223	172379688	endoplasmic reticulum-golgi intermediate compartment (ERGIC) 1
MFSD4	148808	-2.34821	0.246554	-12.2832	4.45843e-32	1.3533e-29	61.8431	1	205538112	205572046	major facilitator superfamily domain containing 4
LDHB	3945	-1.77353	7.45807	-12.2186	8.78557e-32	2.63461e-29	61.2141	12	21788275	21810789	lactate dehydrogenase B
LEMD1	93273	-3.11272	-2.80237	-12.2001	1.06657e-31	3.16036e-29	61.1096	1	205350506	205391214	LEM domain containing 1
SPRED2	200734	1.23289	4.50096	12.1987	1.08259e-31	3.17008e-29	61.0893	2	65537985	65659656	sprouty-related, EVH1 domain containing 2
ARHGEF38	54848	2.36973	2.88555	12.1694	1.47061e-31	4.25622e-29	60.824	4	106473777	106602070	Rho guanine nucleotide exchange factor (GEF) 38
SFRP1	6422	-3.75002	2.30847	-12.1397	2.00602e-31	5.73907e-29	60.5085	8	41119476	41166990	secreted frizzled-related protein 1
IL34	146433	-2.08263	2.05682	-12.1375	2.05245e-31	5.80517e-29	60.4838	16	70613798	70694585	interleukin 34
PRTFDC1	56952	-1.84958	1.77162	-12.1163	2.56041e-31	7.16051e-29	60.2444	10	25137554	25241533	phosphoribosyl transferase domain containing 1
TMCC2	9911	-2.04158	0.698708	-12.055	4.8433e-31	1.33944e-28	59.5798	1	205197038	205242471	transmembrane and coiled-coil domain family 2
LOC643650	643650	-2.61744	-2.20258	-12.0428	5.50152e-31	1.50476e-28	59.463	10	47096454	47151400	uncharacterized LOC643650
	100506339	2.47895	-1.03908	12.0286	6.37171e-31	1.72383e-28	59.2877	6	109659678	109676266
C2orf54	79919	3.41687	1.21928	11.9339	1.6965e-30	4.53626e-28	58.3994	2	241825465	241835573	chromosome 2 open reading frame 54
	100652832	-1.2702	5.27085	-11.932	1.7314e-30	4.53626e-28	58.3258	7	5643492	5645489
LOC100653350	100653350	-1.2702	5.27085	-11.932	1.7314e-30	4.53626e-28	58.3258	7	5643492	5645489	uncharacterized LOC100653350
SEC16A	9919	1.12631	7.80848	11.9131	2.10224e-30	5.45049e-28	58.0495	9	139334548	139377507	SEC16 homolog A (S. cerevisiae)
CA6	765	-2.67087	-4.2748	-11.8237	5.26994e-30	1.35225e-27	57.2946	1	9005922	9035151	carbonic anhydrase VI
AGR2	10551	3.19391	7.8834	11.7763	8.55651e-30	2.17318e-27	56.6991	7	16832264	16844738	anterior gradient 2 homolog (Xenopus laevis)
MPHOSPH6	10200	1.10104	4.3878	11.764	9.71094e-30	2.44147e-27	56.6095	16	82181767	82203829	M-phase phosphoprotein 6
CRYAB	1410	-2.39556	5.15701	-11.7454	1.17388e-29	2.92179e-27	56.4475	11	111779350	111782473	crystallin, alpha B
LRRC31	79782	4.43611	-0.0746816	11.7119	1.65075e-29	4.02817e-27	56.1646	3	169557029	169587759	leucine rich repeat containing 31
FGFR4	2264	2.36814	3.11956	11.7152	1.59668e-29	3.93478e-27	56.1386	5	176513921	176525127	fibroblast growth factor receptor 4
AMACR	23600	0.921273	4.37909	11.6878	2.10913e-29	5.09673e-27	55.8778	5	33987091	34008220	alpha-methylacyl-CoA racemase
PRR15	222171	2.28764	3.11938	11.665	2.65923e-29	6.36426e-27	55.6964	7	29603427	29606911	proline rich 15
IYD	389434	3.5106	-2.60887	11.6362	3.56144e-29	8.4423e-27	55.341	6	150690028	150725765	iodotyrosine deiodinase
UGT8	7368	-3.25531	-0.257639	-11.6163	4.35569e-29	1.02277e-26	55.1488	4	115519611	115598202	UDP glycosyltransferase 8
CXorf61	203413	-3.30767	-4.53721	-11.6008	5.09743e-29	1.18575e-26	55.0589	X	115592852	115594137	chromosome X open reading frame 61
STAC	6769	-2.13145	-0.467651	-11.5936	5.47868e-29	1.26263e-26	54.9168	3	36422097	36589496	SH3 and cysteine rich domain
S100B	6285	-3.06694	1.23843	-11.5686	7.05476e-29	1.61094e-26	54.7071	21	48018531	48025035	S100 calcium binding protein B
FAM174B	400451	1.27873	3.65744	11.5578	7.86453e-29	1.77953e-26	54.6126	15	93160678	93199031	family with sequence similarity 174, member B
FZD9	8326	-2.57112	-1.34836	-11.5502	8.49301e-29	1.90442e-26	54.4811	7	72848109	72850450	frizzled family receptor 9
TP53INP2	58476	1.39746	1.13516	11.5067	1.31627e-28	2.89928e-26	54.1199	20	33292148	33301237	tumor protein p53 inducible nuclear protein 2
FSCN1	6624	-1.27906	5.31964	-11.5071	1.3109e-28	2.89928e-26	54.0436	7	5632454	5646286	fascin homolog 1, actin-bundling protein (Strongylocentrotus purpuratus)
DLG3	1741	0.847034	5.50632	11.4964	1.45993e-28	3.15979e-26	53.9155	X	69664705	69725340	discs, large homolog 3 (Drosophila)
PAPSS1	9061	-0.91617	7.13512	-11.4979	1.43788e-28	3.13937e-26	53.8941	4	108534822	108641419	3'-phosphoadenosine 5'-phosphosulfate synthase 1
CCKBR	887	-2.78179	-4.11105	-11.4825	1.67831e-28	3.60114e-26	53.8852	11	6280966	6293356	cholecystokinin B receptor
TTYH1	57348	-3.34058	0.989019	-11.4307	2.81969e-28	5.94764e-26	53.3529	19	54926605	54947899	tweety homolog 1 (Drosophila)
REEP6	92840	2.26443	4.93345	11.4335	2.7405e-28	5.83001e-26	53.3393	19	1491165	1497924	receptor accessory protein 6
LGALS8-AS1	100287902	1.12821	2.88238	11.4144	3.31823e-28	6.94039e-26	53.2082	1	236686369	236687808	LGALS8 antisense RNA 1 (non-protein coding)
LOC93432	93432	-2.51707	-4.00057	-11.3702	5.15892e-28	1.07005e-25	52.7799	7	141811549	141843783	maltase-glucoamylase (alpha-glucosidase) pseudogene
REEP5	7905	0.886902	7.61964	11.3549	6.0061e-28	1.23547e-25	52.4529	5	112212081	112258031	receptor accessory protein 5
HAPLN3	145864	-1.57729	3.69148	-11.3354	7.29487e-28	1.48827e-25	52.3997	15	89420519	89438770	hyaluronan and proteoglycan link protein 3
CREB3L1	90993	1.89117	5.64897	11.3289	7.78257e-28	1.57486e-25	52.251	11	46299228	46342972	cAMP responsive element binding protein 3-like 1
TBX10	347853	3.24196	-3.28742	11.3204	8.4682e-28	1.69979e-25	52.2198	11	67398774	67407031	T-box 10
ALDH3B2	222	2.73141	5.11618	11.3081	9.56606e-28	1.90479e-25	52.0501	11	67429633	67448685	aldehyde dehydrogenase 3 family, member B2
IL13RA1	3597	1.02798	6.56683	11.2838	1.21683e-27	2.40372e-25	51.7829	X	117861559	117928496	interleukin 13 receptor, alpha 1
KMO	8564	2.07942	2.56528	11.2619	1.51238e-27	2.94088e-25	51.676	1	241695680	241758944	kynurenine 3-monooxygenase (kynurenine 3-hydroxylase)
SLC2A10	81031	1.77694	4.79936	11.2646	1.47209e-27	2.88507e-25	51.6658	20	45338279	45364986	solute carrier family 2 (facilitated glucose transporter), member 10
ANP32E	81611	-1.36665	5.15702	-11.2455	1.77908e-27	3.43266e-25	51.4829	1	150190717	150208504	acidic (leucine-rich) nuclear phosphoprotein 32 family, member E
RRP7B	91695	1.64878	4.04057	11.2411	1.85712e-27	3.55567e-25	51.4292	22	42969250	42978017	ribosomal RNA processing 7 homolog B (S. cerevisiae)
LOC100507347	100507347	-2.01593	1.3155	-11.2273	2.12817e-27	4.04352e-25	51.3741	10	17256245	17268897	uncharacterized LOC100507347
MYC	4609	-1.72742	6.76641	-11.2166	2.36464e-27	4.45879e-25	51.155	8	128748315	128753680	v-myc myelocytomatosis viral oncogene homolog (avian)
MFI2-AS1	100507057	-1.66503	2.54787	-11.1531	4.41873e-27	8.20762e-25	50.6657	3	196729777	196731615	MFI2 antisense RNA 1 (non-protein coding)
TSC22D3	1831	1.10605	6.01332	11.1563	4.28419e-27	8.01755e-25	50.5649	X	106956451	107019017	TSC22 domain family, member 3
LOC401286	401286	-2.07361	-3.45269	-11.1367	5.19579e-27	9.5795e-25	50.4998	6	168067520	168079903	uncharacterized LOC401286
MAP7D3	79649	-1.26165	3.13589	-11.1211	6.05097e-27	1.10742e-24	50.3461	X	135295379	135338641	MAP7 domain containing 3
UGT2B28	54490	4.00571	-2.99806	11.0724	9.74593e-27	1.77063e-24	49.8483	4	70146217	70160768	UDP glucuronosyltransferase 2 family, polypeptide B28
CRAT	1384	2.00158	6.94069	11.0605	1.0946e-26	1.97424e-24	49.5891	9	131857073	131873070	carnitine O-acetyltransferase
RLBP1	6017	-2.14213	-4.51001	-11.0331	1.43132e-26	2.56299e-24	49.5087	15	89753098	89764922	retinaldehyde binding protein 1
SLC6A15	55117	-3.29002	-3.08146	-10.995	2.07411e-26	3.68746e-24	49.1434	12	85253267	85306606	solute carrier family 6 (neutral amino acid transporter), member 15
LOC100505535	100505535	4.25136	1.47883	10.9829	2.33298e-26	4.11829e-24	49.019	19	42219580	42223939	uncharacterized LOC100505535
TRIM3	10612	1.18135	5.02455	10.982	2.35194e-26	4.12252e-24	48.9196	11	6469843	6495689	tripartite motif containing 3
PAX9	5083	2.54199	1.62423	10.9663	2.74035e-26	4.76974e-24	48.8668	14	37126773	37147012	paired box 9
TMEM39B	55116	-0.736809	4.42237	-10.9644	2.79031e-26	4.82297e-24	48.7893	1	32538503	32568467	transmembrane protein 39B
CACFD1	11094	0.946343	3.83952	10.9462	3.32912e-26	5.71461e-24	48.6306	9	136325087	136335909	calcium channel flower domain containing 1
SCHIP1	29970	-1.16539	3.21975	-10.9116	4.65357e-26	7.93338e-24	48.3305	3	158991036	159615155	schwannomin interacting protein 1
REEP1	65055	2.00567	1.45829	10.9079	4.82494e-26	8.11438e-24	48.3128	2	86441116	86565206	receptor accessory protein 1
LOC150622	150622	3.60771	-2.83508	10.8995	5.23014e-26	8.7368e-24	48.2212	2	6072819	6120350	uncharacterized LOC150622
BPIFB2	80341	3.81467	0.408357	10.8952	5.454e-26	8.999e-24	48.1933	20	31595407	31611515	BPI fold containing family B, member 2
TCF7L1	83439	-1.63507	4.17814	-10.8951	5.45942e-26	8.999e-24	48.1395	2	85360583	85537511	transcription factor 7-like 1 (T-cell specific, HMG-box)
GGCT	79017	1.03758	7.33238	10.9105	4.70281e-26	7.96279e-24	48.1262	7	30536237	30544457	gamma-glutamylcyclotransferase
SHC4	399694	-2.86734	0.275562	-10.8888	5.80152e-26	9.49999e-24	48.0952	15	49115934	49255641	SHC (Src homology 2 domain containing) family, member 4
KCNQ4	9132	-2.11065	-0.489797	-10.8645	7.33321e-26	1.19296e-23	47.8465	1	41249684	41306124	potassium voltage-gated channel, KQT-like subfamily, member 4
NXPH1	30010	4.33193	-2.65461	10.8529	8.20281e-26	1.32577e-23	47.7734	7	8473585	8792593	neurexophilin 1
TFCP2L1	29842	-3.51364	1.1968	-10.8413	9.16521e-26	1.47175e-23	47.6217	2	121974163	122042778	transcription factor CP2-like 1
MFGE8	4240	-1.37746	6.85214	-10.8349	9.75311e-26	1.55612e-23	47.4477	15	89441914	89456663	milk fat globule-EGF factor 8 protein
ST8SIA1	6489	-1.79841	1.18225	-10.7859	1.56141e-25	2.47539e-23	47.1565	12	22346325	22487648	ST8 alpha-N-acetyl-neuraminide alpha-2,8-sialyltransferase 1
RGR	5995	-2.28047	-4.19813	-10.774	1.74902e-25	2.73793e-23	47.0468	10	86004809	86018944	retinal G protein coupled receptor
NDRG2	57447	-1.52821	5.87915	-10.7789	1.66873e-25	2.62878e-23	46.9775	14	21484922	21493935	NDRG family member 2
FHOD1	29109	0.845454	5.47358	10.7633	1.93797e-25	3.01475e-23	46.7953	16	67263292	67281425	formin homology 2 domain containing 1
ETFA	2108	0.952335	6.56003	10.7347	2.54864e-25	3.94011e-23	46.4789	15	76508628	76603810	electron-transfer-flavoprotein, alpha polypeptide
MOB3B	79817	-1.68664	1.11466	-10.6957	3.69596e-25	5.67855e-23	46.3023	9	27325207	27529850	MOB kinase activator 3B
LOC84856	84856	-2.52289	0.264721	-10.6933	3.78276e-25	5.77626e-23	46.2606	10	42970939	42990785	uncharacterized LOC84856
MGAT4A	11320	1.30157	5.39308	10.6863	4.04369e-25	6.13704e-23	46.0807	2	99235569	99347589	mannosyl (alpha-1,3-)-glycoprotein beta-1,4-N-acetylglucosaminyltransferase, isozyme A
LOC100505528	100505528	1.49084	0.795825	10.6579	5.29654e-25	7.8765e-23	45.957	3	172427787	172443953	uncharacterized LOC100505528
ZNF454	285676	-1.47313	-0.0506151	-10.6618	5.10082e-25	7.69451e-23	45.9544	5	178368194	178393218	zinc finger protein 454
IQCJ-SCHIP1	100505385	-1.1439	3.2554	-10.6575	5.3164e-25	7.8765e-23	45.9288	3	158787041	159615155	IQCJ-SCHIP1 readthrough
ZDHHC3	51304	0.618375	5.30438	10.6577	5.30759e-25	7.8765e-23	45.8164	3	44956753	45017674	zinc finger, DHHC-type containing 3
SOX10	6663	-4.51261	0.0582183	-10.6339	6.6484e-25	9.79164e-23	45.7305	22	38368319	38380539	SRY (sex determining region Y)-box 10
ART3	419	-3.39264	-1.6687	-10.6252	7.22431e-25	1.05154e-22	45.6407	4	76932337	77033955	ADP-ribosyltransferase 3
LIMA1	51474	1.0736	6.82206	10.6324	6.7434e-25	9.87313e-23	45.5335	12	50569563	50677353	LIM domain and actin binding 1
SPTLC2	9517	0.93131	5.68258	10.6174	7.7759e-25	1.12525e-22	45.4201	14	77972340	78083110	serine palmitoyltransferase, long chain base subunit 2
AKR1B10	57016	3.19893	-1.1026	10.5956	9.55765e-25	1.37509e-22	45.3752	7	134212344	134226166	aldo-keto reductase family 1, member B10 (aldose reductase)
KRT6B	3854	-3.99872	2.08117	-10.589	1.01697e-24	1.45473e-22	45.3136	12	52840435	52845910	keratin 6B
RNF103	7844	0.652114	6.72144	10.5866	1.04082e-24	1.48034e-22	45.1084	2	86830516	86851000	ring finger protein 103
CATSPERB	79820	1.99195	1.62284	10.5387	1.6352e-24	2.28653e-22	44.8409	14	92047118	92198413	catsper channel auxiliary subunit beta
LOC149351	149351	-1.51937	-0.121178	-10.5423	1.58135e-24	2.22372e-22	44.8409	1	91295636	91301718	uncharacterized LOC149351
DUSP10	11221	1.3219	4.44367	10.5425	1.57756e-24	2.22372e-22	44.7636	1	221874764	221915516	dual specificity phosphatase 10
COL27A1	85301	-1.85899	4.04623	-10.529	1.79257e-24	2.49258e-22	44.7254	9	116918231	117072975	collagen, type XXVII, alpha 1
PRSS12	8492	-2.83076	0.100301	-10.5141	2.06231e-24	2.85171e-22	44.5928	4	119201193	119273922	protease, serine, 12 (neurotrypsin, motopsin)
SLC7A8	23428	1.48017	7.28432	10.5056	2.23262e-24	3.07016e-22	44.3503	14	23594504	23652849	solute carrier family 7 (amino acid transporter light chain, L system), member 8
FERMT1	55612	-2.78268	-0.161812	-10.4861	2.68156e-24	3.64722e-22	44.3391	20	6055492	6104191	fermitin family member 1
RETSAT	54884	0.844162	6.53265	10.5015	2.32064e-24	3.17366e-22	44.3157	2	85569078	85581821	retinol saturase (all-trans-retinol 13,14-reductase)
SRMS	6725	1.7027	2.5805	10.4632	3.32455e-24	4.47286e-22	44.1385	20	62172163	62178857	src-related kinase lacking C-terminal regulatory tyrosine and N-terminal myristylation sites
BIK	638	1.47995	3.39634	10.4625	3.34643e-24	4.47809e-22	44.0835	22	43506757	43525718	BCL2-interacting killer (apoptosis-inducing)
C1QTNF3-AMACR	100534612	0.953763	5.7604	10.4716	3.07141e-24	4.15474e-22	44.0671	5	33987091	34035863	C1QTNF3-AMACR readthrough
PRSS33	260429	-2.33577	-4.52055	-10.4322	4.44283e-24	5.91348e-22	43.8648	16	2833954	2836708	protease, serine, 33
CEACAM6	4680	3.97228	3.75438	10.4051	5.72045e-24	7.57351e-22	43.5287	19	42259398	42276113	carcinoembryonic antigen-related cell adhesion molecule 6 (non-specific cross reacting antigen)
ACPP	55	1.68416	0.382793	10.3705	7.90301e-24	1.03529e-21	43.303	3	132036211	132087146	acid phosphatase, prostate
GALNT10	55568	1.38538	4.79194	10.368	8.08563e-24	1.05367e-21	43.1665	5	153570295	153800544	UDP-N-acetyl-alpha-D-galactosamine:polypeptide N-acetylgalactosaminyltransferase 10 (GalNAc-T10)
LOC100506392	100506392	-1.40277	-0.469101	-10.358	8.875e-24	1.15051e-21	43.1508	1	113499020	113511609	uncharacterized LOC100506392
SH3BP4	23677	1.29514	6.39748	10.3745	7.6144e-24	1.00276e-21	43.1424	2	235860628	235964358	SH3-domain binding protein 4
BCAS1	8537	2.65717	3.73972	10.3574	8.92549e-24	1.15106e-21	43.1289	20	52560079	52687304	breast carcinoma amplified sequence 1
CEACAM5	1048	4.14515	2.61765	10.356	9.04273e-24	1.16017e-21	43.1246	19	42212530	42234437	carcinoembryonic antigen-related cell adhesion molecule 5
FABP5	2171	-1.62546	2.36964	-10.3422	1.02802e-23	1.31218e-21	43.0371	8	82192718	82197012	fatty acid binding protein 5 (psoriasis-associated)
SLMO1	10650	-1.2775	1.22169	-10.3166	1.30266e-23	1.65425e-21	42.8054	18	12407895	12432237	slowmo homolog 1 (Drosophila)
EN1	2019	-2.51576	0.404458	-10.3102	1.38252e-23	1.74675e-21	42.7527	2	119599747	119605759	engrailed homeobox 1
LOC100509315	100509315	-1.97567	-4.60451	-10.2778	1.86632e-23	2.33431e-21	42.4528	18	68047376	68051827	uncharacterized LOC100509315
PLCG2	5336	-1.17657	4.65857	-10.2867	1.71847e-23	2.16024e-21	42.437	16	81812930	81991899	phospholipase C, gamma 2 (phosphatidylinositol-specific)
TRIM62	55223	0.87171	2.77402	10.2409	2.62469e-23	3.26643e-21	42.0967	1	33611003	33647671	tripartite motif containing 62
PCDH8	5100	-2.59014	-3.47254	-10.2366	2.73022e-23	3.38085e-21	42.0855	13	53418109	53422775	protocadherin 8
HRCT1	646962	-2.51875	-0.934541	-10.2258	3.0149e-23	3.7149e-21	41.9669	9	35906189	35907138	histidine rich carboxyl terminus 1
ELAC1	55520	-0.973152	2.58671	-10.197	3.93059e-23	4.79571e-21	41.7208	18	48494387	48514490	elaC homolog 1 (E. coli)
NFIA	4774	1.52464	4.30389	10.2028	3.72499e-23	4.56724e-21	41.6708	1	61542946	61928460	nuclear factor I/A
LOC100128881	100128881	-1.27507	3.60644	-10.1819	4.51332e-23	5.47983e-21	41.5543	16	89778264	89784573	uncharacterized LOC100128881
TRPM6	140803	-2.12599	-1.32937	-10.1792	4.62689e-23	5.59045e-21	41.5379	9	77337411	77503010	transient receptor potential cation channel, subfamily M, member 6
HGD	3081	2.97271	2.20983	10.1727	4.90982e-23	5.90364e-21	41.4697	3	120347015	120401418	homogentisate 1,2-dioxygenase
SERPINB5	5268	-3.49717	1.88349	-10.1513	5.9765e-23	7.08358e-21	41.317	18	61144144	61172318	serpin peptidase inhibitor, clade B (ovalbumin), member 5
GUCY1A2	2977	1.66839	1.38309	10.1475	6.18816e-23	7.29969e-21	41.2766	11	106544738	106889171	guanylate cyclase 1, soluble, alpha 2
TSPAN1	10103	2.52085	5.56096	10.1591	5.56272e-23	6.62469e-21	41.2396	1	46640749	46651634	tetraspanin 1
LEO1	123169	0.762982	6.05954	10.162	5.41617e-23	6.48118e-21	41.2216	15	52230222	52263958	Leo1, Paf1/RNA polymerase II complex component, homolog (S. cerevisiae)
LOC728643	728643	-2.14076	-1.6908	-10.1429	6.45233e-23	7.5754e-21	41.2203	10	47133295	47133836	heterogeneous nuclear ribonucleoprotein A1 pseudogene
UGT2B11	10720	4.55707	-1.52027	10.1309	7.20275e-23	8.3774e-21	41.135	4	70066035	70080449	UDP glucuronosyltransferase 2 family, polypeptide B11
FAM216A	29902	-1.30994	2.56862	-10.1287	7.34512e-23	8.50326e-21	41.1116	12	110906232	110928192	family with sequence similarity 216, member A
ZNF350	59348	0.883722	4.30495	10.1347	6.95675e-23	8.12928e-21	41.0523	19	52467593	52490079	zinc finger protein 350
SLC7A13	157724	2.20025	-1.84646	10.1205	7.91655e-23	9.12235e-21	41.0271	8	87226288	87242604	solute carrier family 7 (anionic amino acid transporter), member 13
CYP39A1	51302	-2.12341	1.04539	-10.1153	8.30373e-23	9.52442e-21	40.9934	6	46517445	46620523	cytochrome P450, family 39, subfamily A, polypeptide 1
ETV3L	440695	-1.85679	-3.44783	-10.0854	1.09039e-22	1.24494e-20	40.7284	1	157061835	157069600	ets variant 3-like
MRAS	22808	-1.10877	2.95492	-10.0816	1.12889e-22	1.28302e-20	40.6566	3	138066490	138124377	muscle RAS oncogene homolog
OLAH	55301	-2.07835	-3.69487	-10.049	1.51948e-22	1.71131e-20	40.4026	10	15085895	15115851	oleoyl-ACP hydrolase
PM20D2	135293	-1.97838	1.38494	-10.0466	1.55204e-22	1.7401e-20	40.382	6	89855769	89875284	peptidase M20 domain containing 2
KIAA1324	57535	1.59058	8.9833	10.0717	1.23561e-22	1.39792e-20	40.315	1	109656585	109749403	KIAA1324
GPM6B	2824	-1.37422	2.45511	-10.0359	1.71099e-22	1.90118e-20	40.2708	X	13789062	13956831	glycoprotein M6B
SOX8	30812	-2.52433	-2.17075	-10.0343	1.73597e-22	1.92036e-20	40.2643	16	1031808	1036979	SRY (sex determining region Y)-box 8
FRMD3	257019	-1.96166	1.27113	-10.0293	1.81589e-22	1.99989e-20	40.2227	9	85857905	86153348	FERM domain containing 3
TDRD1	56165	3.30902	-1.64058	10.0279	1.83957e-22	2.01705e-20	40.2119	10	115939029	115992063	tudor domain containing 1
FOXP1	27086	0.937995	5.55499	10.0418	1.62125e-22	1.80955e-20	40.1687	3	71003859	71633140	forkhead box P1
ASB12	142689	-1.81214	-2.84753	-9.99941	2.38136e-22	2.57705e-20	39.9605	X	63444072	63450511	ankyrin repeat and SOCS box containing 12
SLC44A4	80736	2.37468	6.35641	10.0159	2.05084e-22	2.2339e-20	39.9397	6	31830969	31846823	solute carrier family 44, member 4
DOPEY2	9980	0.994784	6.85345	10.0157	2.0553e-22	2.2339e-20	39.8656	21	37536839	37666572	dopey family member 2
FAIM2	23017	2.29628	1.17907	9.98962	2.60194e-22	2.79148e-20	39.8639	12	50260679	50297760	Fas apoptotic inhibitory molecule 2
LOC145757	145757	-2.15628	-1.38848	-9.98658	2.67423e-22	2.84451e-20	39.827	15	101402048	101414195	uncharacterized LOC145757
SAR1B	51128	0.736488	5.3795	9.99517	2.4745e-22	2.66625e-20	39.7503	5	133936839	133968533	SAR1 homolog B (S. cerevisiae)
DSG1	1828	-3.04427	-1.81	-9.97238	3.04035e-22	3.22018e-20	39.7225	18	28898052	28937394	desmoglein 1
ADCY3	109	-0.806026	5.96947	-9.98773	2.64672e-22	2.82734e-20	39.677	2	25042038	25142055	adenylate cyclase 3
LOC100505872	100505872	-1.82068	-4.57878	-9.95545	3.5424e-22	3.72027e-20	39.5598	1	239549818	239709051	uncharacterized LOC100505872
SLC22A23	63027	1.22057	3.59025	9.96151	3.35393e-22	3.53725e-20	39.5452	6	3269207	3456793	solute carrier family 22, member 23
DLX6-AS1	285987	-1.99769	-4.38273	-9.9489	3.758e-22	3.89736e-20	39.5029	7	96597827	96643377	DLX6 antisense RNA 1 (non-protein coding)
CHST2	9435	-1.24804	2.4125	-9.9489	3.75777e-22	3.89736e-20	39.4947	3	142838668	142841812	carbohydrate (N-acetylglucosamine-6-O) sulfotransferase 2
SFT2D2	375035	-0.86601	2.81361	-9.95041	3.70707e-22	3.87685e-20	39.4939	1	168195255	168212088	SFT2 domain containing 2
MFSD2A	84879	1.49711	2.86755	9.939	4.10843e-22	4.20819e-20	39.315	1	40420784	40435628	major facilitator superfamily domain containing 2A
MSMO1	6307	1.05783	5.19418	9.94405	3.92561e-22	4.05429e-20	39.2876	4	166248818	166264225	methylsterol monooxygenase 1
SPEG	10290	-1.71602	3.27191	-9.92312	4.73993e-22	4.81538e-20	39.254	2	220299700	220358354	SPEG complex locus
CECR7	100130418	-2.12597	1.5238	-9.91844	4.94362e-22	5.0019e-20	39.2464	22	17517460	17539682	cat eye syndrome chromosome region, candidate 7 (non-protein coding)
CADPS2	93664	1.37329	5.87812	9.92833	4.52271e-22	4.61354e-20	39.1252	7	121958478	122526813	Ca++-dependent secretion activator 2
KRT18	3875	1.19475	9.87489	9.94107	4.03271e-22	4.14769e-20	39.1172	12	53342655	53346685	keratin 18
CHRM3	1131	-2.53101	-1.16871	-9.90358	5.64974e-22	5.6932e-20	39.0964	1	239792373	240072720	cholinergic receptor, muscarinic 3
DOLPP1	57171	0.660842	3.64266	9.88626	6.60062e-22	6.62457e-20	38.8749	9	131843383	131852717	dolichyl pyrophosphate phosphatase 1
TAF4B	6875	-1.54181	2.49275	-9.87095	7.57111e-22	7.5378e-20	38.8138	18	23806409	23971649	TAF4b RNA polymerase II, TATA box binding protein (TBP)-associated factor, 105kDa
NUDT8	254552	1.44038	2.40288	9.87242	7.47202e-22	7.46902e-20	38.746	11	67395409	67397408	nudix (nucleoside diphosphate linked moiety X)-type motif 8
LOC100132215	100132215	-0.638598	3.56218	-9.86694	7.84852e-22	7.78285e-20	38.7248	2	63271057	63275656	uncharacterized LOC100132215
RP9P	441212	-1.15136	2.12634	-9.85914	8.41576e-22	8.31223e-20	38.7213	7	32956427	32982782	retinitis pigmentosa 9 pseudogene
CT62	196993	2.06502	0.387473	9.84147	9.85732e-22	9.65939e-20	38.566	15	71402583	71407839	cancer/testis antigen 62
ALDH4A1	8659	1.19044	4.52258	9.85612	8.64637e-22	8.50625e-20	38.5465	1	19197924	19229293	aldehyde dehydrogenase 4 family, member A1
DMRTC2	63946	3.26849	-3.77796	9.83645	1.03093e-21	1.00234e-19	38.5075	19	42349086	42356398	DMRT-like family C2
FBXO17	115290	-1.68336	1.86367	-9.83239	1.06902e-21	1.03532e-19	38.4904	19	39432042	39466380	F-box protein 17
SEPHS2	22928	0.86427	6.98211	9.83706	1.02536e-21	1.00083e-19	38.2768	16	30454952	30457224	selenophosphate synthetase 2
TPPP2	122664	-1.60353	-4.8625	-9.81108	1.29298e-21	1.24738e-19	38.2661	14	21498345	21500334	tubulin polymerization-promoting protein family member 2
PRDM13	59336	-1.55612	-5.38724	-9.80927	1.31392e-21	1.26269e-19	38.2503	6	100054650	100063454	PR domain containing 13
DNM1P35	100128285	-1.50077	-0.761632	-9.80732	1.33699e-21	1.27991e-19	38.2324	15	76025203	76032502	DNM1 pseudogene 35
HRASLS2	54979	2.0854	1.66097	9.79967	1.4313e-21	1.35974e-19	38.1892	11	63320242	63330855	HRAS-like suppressor 2
MSX2	4488	1.98194	2.52424	9.7949	1.49349e-21	1.41342e-19	38.1255	5	174151575	174157902	msh homeobox 2
TFAP2B	7021	3.92317	2.73004	9.78185	1.67746e-21	1.57554e-19	37.9524	6	50786439	50815326	transcription factor AP-2 beta (activating enhancer binding protein 2 beta)
TMBIM6	7009	0.622494	9.10135	9.80075	1.41764e-21	1.35192e-19	37.8986	12	50135293	50158717	transmembrane BAX inhibitor motif containing 6
PPP2R4	5524	0.6651	6.75903	9.78863	1.57923e-21	1.4889e-19	37.8611	9	131873228	131911225	protein phosphatase 2A activator, regulatory subunit 4
SEMA3E	9723	2.51805	2.28709	9.74889	2.24806e-21	2.10354e-19	37.7029	7	82993222	83278479	sema domain, immunoglobulin domain (Ig), short basic domain, secreted, (semaphorin) 3E
CBR4	84869	0.785682	4.11195	9.74055	2.42059e-21	2.2565e-19	37.5736	4	169908741	169931468	carbonyl reductase 4
LOC100124692	100124692	-2.87485	-1.56821	-9.72374	2.80939e-21	2.60917e-19	37.541	7	141870970	141921088	maltase-glucoamylase (alpha-glucosidase) pseudogene
PRODH	5625	2.50916	2.92278	9.72079	2.88379e-21	2.66831e-19	37.3905	22	18900287	18924066	proline dehydrogenase (oxidase) 1
LOC145837	145837	2.16291	1.97046	9.70161	3.41717e-21	3.15012e-19	37.3357	15	69854059	69863779	uncharacterized LOC145837
CDH19	28513	-2.89542	-3.61502	-9.68961	3.79935e-21	3.46395e-19	37.2333	18	64171321	64271216	cadherin 19, type 2
FTMT	94033	-1.41352	-5.55577	-9.69126	3.74445e-21	3.43909e-19	37.21	5	121187650	121188528	ferritin mitochondrial
HMGN4	10473	-0.779874	4.65518	-9.69052	3.76901e-21	3.44892e-19	37.1361	6	26538572	26547165	high mobility group nucleosomal binding domain 4
FCN2	2220	2.24105	-0.760477	9.67316	4.39299e-21	3.96165e-19	37.1025	9	137772658	137779366	ficolin (collagen/fibrinogen domain containing lectin) 2 (hucolin)
POLR1E	64425	-0.728395	4.85242	-9.68185	4.06874e-21	3.69602e-19	37.0308	9	37485945	37503693	polymerase (RNA) I polypeptide E, 53kDa
VGLL1	51442	-3.2309	-0.783016	-9.66133	4.87548e-21	4.36513e-19	37.0019	X	135614311	135638966	vestigial like 1 (Drosophila)
OGFRL1	79627	-1.17175	5.17176	-9.6674	4.62163e-21	4.15279e-19	36.8998	6	71998477	72011973	opioid growth factor receptor-like 1
GSR	2936	1.19583	5.84562	9.67335	4.38534e-21	3.96165e-19	36.8748	8	30535578	30585486	glutathione reductase
HORMAD1	84072	-3.01262	-1.85963	-9.62921	6.46786e-21	5.68852e-19	36.7264	1	150670535	150693364	HORMA domain containing 1
SRD5A3	79644	1.01245	5.82013	9.65327	5.2344e-21	4.66968e-19	36.6952	4	56212388	56239267	steroid 5 alpha-reductase 3
MTHFD1L	25902	-0.955926	4.48931	-9.64123	5.81917e-21	5.16429e-19	36.6753	6	151186815	151423023	methylenetetrahydrofolate dehydrogenase (NADP+ dependent) 1-like
C6orf99	100130967	1.25065	0.324797	9.62302	6.82946e-21	5.9854e-19	36.6745	6	159309619	159331385	chromosome 6 open reading frame 99
ENPP1	5167	1.53343	5.49998	9.64102	5.83031e-21	5.16429e-19	36.6436	6	132129156	132216295	ectonucleotide pyrophosphatase/phosphodiesterase 1
NUDT6	11162	-1.08168	3.05783	-9.62095	6.95469e-21	6.07376e-19	36.6409	4	123813799	123844123	nudix (nucleoside diphosphate linked moiety X)-type motif 6
PLEKHB1	58473	-2.48356	2.50894	-9.61702	7.19877e-21	6.24633e-19	36.6197	11	73357223	73373864	pleckstrin homology domain containing, family B (evectins) member 1
VSTM5	387804	-1.8759	-2.77705	-9.61696	7.20247e-21	6.24633e-19	36.6189	11	93553735	93583668	V-set and transmembrane domain containing 5
LOC100861402	100861402	0.834548	7.77476	9.633	6.25584e-21	5.52155e-19	36.4784	2	169628461	169642939	uncharacterized LOC100861402
SCARB2	950	0.77283	7.44442	9.60497	8.0018e-21	6.91544e-19	36.2292	4	77079890	77135052	scavenger receptor class B, member 2
TC2N	123036	1.37999	6.53231	9.59721	8.56517e-21	7.37672e-19	36.1884	14	92246266	92333880	tandem C2 domains, nuclear
SERHL	94009	0.913422	4.1722	9.57756	1.01729e-20	8.73119e-19	36.1239	22	42896585	42908566	serine hydrolase-like
LOC728715	728715	-1.5678	0.159985	-9.5565	1.22304e-20	1.04252e-18	36.1012	12	9549658	9559401	ovostatin homolog 2-like
RAB3D	9545	1.02344	3.9844	9.56553	1.13021e-20	9.66699e-19	36.0534	19	11432722	11450344	RAB3D, member RAS oncogene family
BPI	671	-2.50967	-1.91166	-9.539	1.42489e-20	1.20222e-18	35.952	20	36932552	36965905	bactericidal/permeability-increasing protein
CCDC82	79780	-0.853445	3.52206	-9.54766	1.32116e-20	1.12231e-18	35.9375	11	96085929	96123083	coiled-coil domain containing 82
NYAP1	222950	-1.82594	-1.54876	-9.53531	1.47149e-20	1.23735e-18	35.9116	7	100081550	100092422	neuronal tyrosine-phosphorylated phosphoinositide-3-kinase adaptor 1
LOC100132146	100132146	-1.43504	-5.40937	-9.5396	1.41737e-20	1.19995e-18	35.909	3	46653925	46668033	uncharacterized LOC100132146
LOC100652811	100652811	3.12065	-4.21702	9.53406	1.48754e-20	1.24244e-18	35.9047	2	6072819	6109177	uncharacterized LOC100652811
LOC100653083	100653083	3.12065	-4.21702	9.53406	1.48754e-20	1.24244e-18	35.9047	2	6072819	6109177	uncharacterized LOC100653083
SPHKAP	80309	-2.27201	-3.94278	-9.53173	1.51808e-20	1.26371e-18	35.8697	2	228844670	229046361	SPHK1 interactor, AKAP domain containing
C2CD4B	388125	2.08063	-0.959915	9.52742	1.57619e-20	1.30771e-18	35.8556	15	62455737	62457482	C2 calcium-dependent domain containing 4B
FAM214A	56204	1.0601	6.45238	9.52363	1.62914e-20	1.3427e-18	35.5924	15	52873518	52970820	family with sequence similarity 214, member A
LOC157273	157273	-1.60064	-5.19862	-9.50126	1.9792e-20	1.62047e-18	35.5904	8	9182561	9192590	uncharacterized LOC157273
ALCAM	214	1.81321	6.24896	9.52399	1.62404e-20	1.3427e-18	35.5826	3	105085557	105295757	activated leukocyte cell adhesion molecule
LOC100509129	100509129	4.24869	-2.37636	9.49431	2.1026e-20	1.70468e-18	35.5741	4	70066138	70082484	uncharacterized LOC100509129
GCHFR	2644	1.10611	3.36667	9.50204	1.96584e-20	1.61484e-18	35.5206	15	41056285	41059911	GTP cyclohydrolase I feedback regulator
NRK	203447	2.44796	0.770022	9.48828	2.21563e-20	1.79049e-18	35.5147	X	105066536	105202602	Nik related kinase
ELMOD2	255520	0.646137	4.4701	9.49524	2.08568e-20	1.69649e-18	35.4353	4	141445312	141474924	ELMO/CED-12 domain containing 2
TMEM87B	84910	0.873178	5.33399	9.49719	2.05057e-20	1.6734e-18	35.394	2	112812800	112876895	transmembrane protein 87B
ANKLE1	126549	-1.44799	-0.96422	-9.47471	2.49268e-20	2.00138e-18	35.3913	19	17392454	17398454	ankyrin repeat and LEM domain containing 1
PRSS3	5646	-2.11552	-2.27206	-9.46739	2.65598e-20	2.12564e-18	35.3422	9	33750464	33799229	protease, serine, 3
FGF9	2254	-1.97154	-3.94131	-9.46063	2.81624e-20	2.2395e-18	35.2686	13	22245215	22278640	fibroblast growth factor 9 (glia-activating factor)
ST3GAL6-AS1	100874207	-1.37395	-1.25635	-9.454	2.98272e-20	2.36433e-18	35.2165	3	98433177	98451495	ST3GAL6 antisense RNA 1 (non-protein coding)
CYB5A	1528	1.24856	7.06658	9.48078	2.36468e-20	1.90475e-18	35.1845	18	71920527	71959251	cytochrome b5 type A (microsomal)
LDLRAD1	388633	1.42576	-0.413565	9.44805	3.14046e-20	2.48146e-18	35.1783	1	54474506	54483803	low density lipoprotein receptor class A domain containing 1
LYPD4	147719	2.30568	-3.99472	9.44647	3.18383e-20	2.50777e-18	35.1586	19	42341150	42348508	LY6/PLAUR domain containing 4
IRX1	79192	-2.80117	1.49226	-9.44015	3.36265e-20	2.64026e-18	35.1142	5	3596168	3601517	iroquois homeobox 1
ATP8B1	5205	1.061	6.4254	9.46175	2.78909e-20	2.22501e-18	35.0563	18	55313658	55470327	ATPase, aminophospholipid transporter, class I, type 8B, member 1
LOC100507367	100507367	-1.13875	3.87845	-9.43732	3.44587e-20	2.68864e-18	35.0134	6	72017579	72037780	uncharacterized LOC100507367
TBC1D30	23329	1.15278	3.99732	9.43852	3.41048e-20	2.6694e-18	34.9682	12	65218352	65274802	TBC1 domain family, member 30
DLX6	1750	-2.09806	-4.05445	-9.41995	4.00412e-20	3.10475e-18	34.9251	7	96635290	96640352	distal-less homeobox 6
GFRA3	2676	-2.30765	-2.00858	-9.40912	4.39667e-20	3.38802e-18	34.8476	5	137588069	137610253	GDNF family receptor alpha 3
SULT1C2P1	151234	3.00808	-3.77432	9.40663	4.49195e-20	3.44014e-18	34.8214	2	108938694	108970255	sulfotransferase family, cytosolic, 1C, member 2 pseudogene 1
ATL2	64225	-0.725408	6.54559	-9.43552	3.49994e-20	2.7223e-18	34.8162	2	38522027	38604432	atlastin GTPase 2
RARG	5916	-0.779406	5.53252	-9.40848	4.42093e-20	3.3962e-18	34.6714	12	53604350	53626040	retinoic acid receptor, gamma
SUSD2	56241	1.69602	5.0646	9.41619	4.13623e-20	3.19723e-18	34.6703	22	24577444	24585074	sushi domain containing 2
SNORD93	692210	-1.40628	-4.80601	-9.39222	5.08627e-20	3.88335e-18	34.668	7	22896232	22896305	small nucleolar RNA, C/D box 93
CRYM	1428	2.65137	-0.209734	9.37043	6.13572e-20	4.64189e-18	34.5188	16	21269839	21314404	crystallin, mu
POLR3G	10622	-1.0722	0.135636	-9.36722	6.30749e-20	4.75738e-18	34.4976	5	89770681	89810369	polymerase (RNA) III (DNA directed) polypeptide G (32kD)
MICALL1	85377	-0.883052	4.78491	-9.38589	5.37113e-20	4.0883e-18	34.4847	22	38302155	38338465	MICAL-like 1
SYNJ2BP	55333	0.646637	3.28902	9.37288	6.00775e-20	4.55893e-18	34.4616	14	70833213	70883807	synaptojanin 2 binding protein
C10orf90	118611	-2.12487	-2.6313	-9.36083	6.66323e-20	4.98754e-18	34.4452	10	128113571	128210010	chromosome 10 open reading frame 90
MS4A18	728588	2.62538	-3.42853	9.34399	7.70017e-20	5.73277e-18	34.3	11	60489669	60511467	membrane-spanning 4-domains, subfamily A, member 18
EGLN3	112399	1.58475	4.0117	9.36402	6.48316e-20	4.8751e-18	34.2957	14	34393421	34420284	egl nine homolog 3 (C. elegans)
RNF8	9025	-0.610021	4.99843	-9.36067	6.67277e-20	4.98754e-18	34.2616	6	37321748	37362519	ring finger protein 8, E3 ubiquitin protein ligase
PLA2G4F	255189	1.67115	2.42036	9.33877	8.053e-20	5.96545e-18	34.2109	15	42433332	42448839	phospholipase A2, group IVF
NRTN	4902	-2.13895	-1.57923	-9.33122	8.59128e-20	6.34531e-18	34.1901	19	5823818	5828335	neurturin
DCAF5	8816	0.509041	6.19565	9.34375	7.71587e-20	5.73277e-18	34.0531	14	69517637	69619914	DDB1 and CUL4 associated factor 5
UGT2B10	7365	2.73	-5.0188	9.30597	1.06652e-19	7.74632e-18	33.9861	4	69681713	69697741	UDP glucuronosyltransferase 2 family, polypeptide B10
NPY5R	4889	-3.00764	-1.72081	-9.30666	1.0602e-19	7.73855e-18	33.9808	4	164265091	164273086	neuropeptide Y receptor Y5
ACTR3B	57180	-0.995738	3.13112	-9.30833	1.04516e-19	7.67377e-18	33.943	7	152456851	152552463	ARP3 actin-related protein 3 homolog B (yeast)
POU6F1	5463	-0.855704	3.59339	-9.30738	1.0537e-19	7.71369e-18	33.9339	12	51580719	51611477	POU class 6 homeobox 1
CHI3L2	1117	-2.77475	3.92345	-9.30845	1.04415e-19	7.67377e-18	33.9192	1	111770281	111786062	chitinase 3-like 2
CMTM5	116173	-1.90015	-3.76707	-9.2986	1.13587e-19	8.21856e-18	33.9021	14	23846017	23848981	CKLF-like MARVEL transmembrane domain containing 5
TMPRSS5	80975	-1.78412	-1.5143	-9.29563	1.16508e-19	8.39294e-18	33.8909	11	113558268	113577068	transmembrane protease, serine 5
GPR161	23432	-1.17419	2.67928	-9.29547	1.16672e-19	8.39294e-18	33.8454	1	168048780	168106905	G protein-coupled receptor 161
FGF21	26291	-1.45666	-5.36801	-9.29038	1.21848e-19	8.74005e-18	33.7962	19	49259344	49261582	fibroblast growth factor 21
TTLL4	9654	-0.779416	5.28908	-9.30586	1.06749e-19	7.74632e-18	33.7639	2	219575568	219620139	tubulin tyrosine ligase-like family, member 4
DZIP1	22873	-1.03508	3.36745	-9.28809	1.24258e-19	8.88734e-18	33.7466	13	96230456	96296957	DAZ interacting protein 1
LOC645206	645206	-1.49081	-2.27078	-9.27403	1.40098e-19	9.9915e-18	33.7161	3	28616769	28799828	uncharacterized LOC645206
GJB1	2705	3.12313	-0.431306	9.26644	1.49475e-19	1.06298e-17	33.6529	X	70435062	70445065	gap junction protein, beta 1, 32kDa
SDR16C5	195814	3.24223	2.47346	9.26596	1.50085e-19	1.06428e-17	33.559	8	57212570	57233241	short chain dehydrogenase/reductase family 16C, member 5
SHF	90525	-1.00384	2.17568	-9.24886	1.73608e-19	1.22065e-17	33.4939	15	45459412	45493373	Src homology 2 domain containing F
LFNG	3955	1.45434	4.38132	9.26469	1.51712e-19	1.07276e-17	33.4804	7	2552163	2568811	LFNG O-fucosylpeptide 3-beta-N-acetylglucosaminyltransferase
ZNF737	100129842	1.35893	3.47688	9.25225	1.68677e-19	1.18934e-17	33.4269	19	20720798	20748626	zinc finger protein 737
PPYR1	5540	-1.78138	-3.80873	-9.23492	1.95466e-19	1.36279e-17	33.3821	10	47083534	47088320	pancreatic polypeptide receptor 1
SLC25A27	9481	-1.7406	0.432308	-9.22443	2.13688e-19	1.48153e-17	33.3052	6	46620652	46645927	solute carrier family 25, member 27
GPR125	166647	-0.988774	5.36888	-9.2448	1.79724e-19	1.26009e-17	33.2744	4	22388999	22517672	G protein-coupled receptor 125
CNIH	10175	0.622395	5.7173	9.23819	1.90106e-19	1.32914e-17	33.1753	14	54893647	54908148	cornichon homolog (Drosophila)
KIAA1919	91749	0.878242	1.66766	9.21128	2.38925e-19	1.64733e-17	33.1675	6	111580482	111590263	KIAA1919
MIA-RAB4B	100529262	-1.09928	5.60284	-9.22987	2.04035e-19	1.41856e-17	33.14	19	41281442	41302849	MIA-RAB4B readthrough
OTOR	56914	2.67912	-3.32999	9.19889	2.65387e-19	1.81969e-17	33.0898	20	16729003	16732809	otoraplin
SPINK14	408187	1.92292	-4.73178	9.19574	2.72566e-19	1.85867e-17	33.0637	5	147549296	147554961	serine peptidase inhibitor, Kazal type 14 (putative)
TMEM71	137835	-1.61494	0.319583	-9.18808	2.90836e-19	1.97245e-17	33.0058	8	133722191	133772914	transmembrane protein 71
KBTBD12	166348	-2.09803	-4.03891	-9.18413	3.00736e-19	2.03406e-17	32.9491	3	127641902	127706514	kelch repeat and BTB (POZ) domain containing 12
C9orf170	401535	-1.60666	-3.95528	-9.18124	3.08182e-19	2.07877e-17	32.9368	9	89763559	89774641	chromosome 9 open reading frame 170
BOC	91653	-1.23836	4.41066	-9.19765	2.68191e-19	1.83387e-17	32.9364	3	112931375	113006306	Boc homolog (mouse)
DGKD	8527	0.989011	5.04481	9.20362	2.54977e-19	1.75314e-17	32.9266	2	234263153	234380743	diacylglycerol kinase, delta 130kDa
TSPAN13	27075	1.03694	7.55211	9.21163	2.38223e-19	1.64704e-17	32.8978	7	16793351	16824161	tetraspanin 13
LOC100271702	100271702	2.25084	-0.0814805	9.16742	3.46398e-19	2.3177e-17	32.8352	12	2038368	2045742	uncharacterized LOC100271702
SNX32	254122	-1.7399	-2.20413	-9.16371	3.57417e-19	2.38502e-17	32.803	11	65601410	65621172	sorting nexin 32
YIPF1	54432	0.695619	6.4293	9.19499	2.74309e-19	1.86545e-17	32.7826	1	54317392	54355487	Yip1 domain family, member 1
FGD1	2245	-0.930914	4.90596	-9.17055	3.37348e-19	2.26323e-17	32.6924	X	54471887	54522599	FYVE, RhoGEF and PH domain containing 1
JKAMP	51528	0.594813	5.6402	9.17636	3.21158e-19	2.16044e-17	32.6737	14	59951161	59972081	JNK1/MAPK8-associated membrane protein
THNSL1	79896	-1.21638	3.94528	-9.15731	3.77256e-19	2.50397e-17	32.663	10	25305508	25315593	threonine synthase-like 1 (S. cerevisiae)
POF1B	79983	2.70118	0.786574	9.14701	4.1154e-19	2.71704e-17	32.6232	X	84532395	84634748	premature ovarian failure, 1B
RIIAD1	284485	2.24535	-0.877927	9.13523	4.54522e-19	2.99287e-17	32.5694	1	151694013	151702082	regulatory subunit of type II PKA R-subunit (RIIa) domain containing 1
ZBTB42	100128927	1.03415	3.59467	9.1477	4.0916e-19	2.70851e-17	32.5664	14	105266933	105271049	zinc finger and BTB domain containing 42
TMEM135	65084	0.880597	5.86386	9.16195	3.62764e-19	2.41423e-17	32.5355	11	86748886	87039876	transmembrane protein 135
MAP2	4133	-1.72061	2.17595	-9.12448	4.97572e-19	3.25054e-17	32.4567	2	210288771	210598834	microtubule-associated protein 2
MIR4695	100616120	1.21191	-0.0428275	9.11634	5.32856e-19	3.47194e-17	32.4142	1	19209688	19209774	microRNA 4695
ZNF462	58499	-1.4782	3.88087	-9.1272	4.86341e-19	3.19394e-17	32.3837	9	109625378	109773807	zinc finger protein 462
MAML2	84441	-1.15535	3.75377	-9.12556	4.93105e-19	3.22984e-17	32.3719	11	95711440	96076344	mastermind-like 2 (Drosophila)
KIAA0825	285600	0.975683	1.95434	9.10335	5.94381e-19	3.85264e-17	32.2856	5	93486556	93954309	KIAA0825
ATP13A4	84239	2.3682	0.930845	9.10381	5.92087e-19	3.84779e-17	32.2613	3	193119866	193272696	ATPase type 13A4
FLJ31662	440594	-1.79266	-4.82323	-9.10052	6.08685e-19	3.93511e-17	32.2177	1	95940293	95944912	uncharacterized LOC440594
CRISP3	10321	3.71257	-0.838018	9.08366	7.01262e-19	4.51018e-17	32.137	6	49695089	49712168	cysteine-rich secretory protein 3
SULT2B1	6820	1.82924	3.61696	9.08736	6.79814e-19	4.38357e-17	32.0374	19	49055429	49102684	sulfotransferase family, cytosolic, 2B, member 1
C1orf130	400746	-2.09589	-2.57207	-9.06871	7.94891e-19	5.06006e-17	32.0225	1	24921910	24935819	chromosome 1 open reading frame 130
NCEH1	57552	1.2955	3.43816	9.07749	7.38484e-19	4.71304e-17	31.9693	3	172348435	172429008	neutral cholesterol ester hydrolase 1
LOC100499194	100499194	-1.3865	-5.24505	-9.06603	8.12924e-19	5.16165e-17	31.9368	2	114735246	114737561	uncharacterized LOC100499194
LGALS8	3964	0.811243	5.91956	9.07801	7.35293e-19	4.70474e-17	31.8389	1	236681514	236716281	lectin, galactoside-binding, soluble, 8
CD164	8763	0.851678	7.68727	9.07914	7.28359e-19	4.67239e-17	31.7746	6	109687717	109703762	CD164 molecule, sialomucin
CSN3	1448	-2.53099	-4.65642	-9.04007	1.01016e-18	6.38146e-17	31.7354	4	71108333	71117145	casein kappa
CAMKV	79012	-1.72559	-4.51907	-9.02823	1.11517e-18	7.00925e-17	31.6634	3	49895422	49907369	CaM kinase-like vesicle-associated
PADI3	51702	2.94221	-2.21174	9.0221	1.17368e-18	7.35843e-17	31.6437	1	17575593	17610728	peptidyl arginine deiminase, type III
TSPAN33	340348	-1.05975	3.5742	-9.03514	1.05265e-18	6.633e-17	31.6351	7	128784712	128809534	tetraspanin 33
ADD2	119	-1.85391	0.452911	-9.01893	1.20511e-18	7.51759e-17	31.6179	2	70889216	70995375	adducin 2 (beta)
LOC100507294	100507294	1.1508	1.55101	9.02124	1.18212e-18	7.39268e-17	31.6124	6	3228159	3287301	uncharacterized LOC100507294
KIAA0182	23199	0.90524	6.27588	9.05209	9.1355e-19	5.78582e-17	31.6027	16	85645029	85709812	KIAA0182
KLK10	5655	-3.44674	0.246713	-9.0133	1.26307e-18	7.85945e-17	31.5714	19	51516000	51523431	kallikrein-related peptidase 10
HIF3A	64344	-2.08781	-2.49617	-9.01134	1.28392e-18	7.94945e-17	31.5554	19	46800303	46846690	hypoxia inducible factor 3, alpha subunit
ARHGAP22	58504	-1.09809	2.56689	-9.01145	1.28269e-18	7.94945e-17	31.502	10	49654068	49864310	Rho GTPase activating protein 22
CDK18	5129	-1.47644	3.53772	-9.00561	1.34664e-18	8.3171e-17	31.4458	1	205473684	205501921	cyclin-dependent kinase 18
EFCAB11	90141	0.721187	3.09982	8.99259	1.50092e-18	9.24702e-17	31.3129	14	90263469	90421089	EF-hand calcium binding domain 11
CLIP4	79745	-1.50432	3.26825	-8.98457	1.60446e-18	9.8605e-17	31.2658	2	29338308	29406679	CAP-GLY domain containing linker protein family, member 4
COL9A3	1299	-2.43717	1.73543	-8.97326	1.76252e-18	1.08052e-16	31.2186	20	61448414	61472511	collagen, type IX, alpha 3
TJAP1	93643	-0.602695	5.42885	-8.96208	1.93402e-18	1.18275e-16	30.9304	6	43445261	43474294	tight junction associated protein 1 (peripheral)
FFAR2	2867	1.97249	-0.0608726	8.92187	2.69847e-18	1.63418e-16	30.8258	19	35940617	35942669	free fatty acid receptor 2
AKT1	207	0.688469	7.58931	8.95495	2.05188e-18	1.25175e-16	30.7511	14	105235686	105262080	v-akt murine thymoma viral oncogene homolog 1
IFRD1	3475	-0.738128	5.05346	-8.92602	2.60745e-18	1.58291e-16	30.63	7	112063199	112117258	interferon-related developmental regulator 1
TARBP1	6894	-0.866532	6.3939	-8.9276	2.57348e-18	1.56611e-16	30.6108	1	234527059	234614849	TAR (HIV-1) RNA binding protein 1
SYTL5	94122	2.67805	1.32598	8.89374	3.40413e-18	2.05155e-16	30.5839	X	37865835	37988073	synaptotagmin-like 5
LOC100505787	100505787	-1.81857	-4.054	-8.88371	3.69775e-18	2.20712e-16	30.5007	3	185352893	185354851	uncharacterized LOC100505787
RASGEF1C	255426	-1.88037	-2.33552	-8.87303	4.0376e-18	2.40421e-16	30.4382	5	179527795	179636130	RasGEF domain family, member 1C
TUBB6	84617	-0.941393	5.65906	-8.90482	3.10666e-18	1.87682e-16	30.4361	18	12308257	12326568	tubulin, beta 6 class V
EPB41L4A	64097	1.39645	3.59011	8.88899	3.54024e-18	2.12842e-16	30.4299	5	111498315	111755010	erythrocyte membrane protein band 4.1 like 4A
LOC285762	285762	3.14473	-3.01831	8.87199	4.07249e-18	2.41919e-16	30.4292	6	119773712	119812467	uncharacterized LOC285762
PRSS50	29122	-2.31569	-1.55445	-8.86783	4.21423e-18	2.49743e-16	30.3958	3	46753606	46759373	protease, serine, 50
GAL3ST2	64090	2.48439	-1.28544	8.86407	4.34642e-18	2.56965e-16	30.3653	2	242716240	242743702	galactose-3-O-sulfotransferase 2
ITGB6	3694	2.10408	4.81675	8.88868	3.54927e-18	2.12871e-16	30.2875	2	160958233	161056590	integrin, beta 6
SYTL2	54843	1.40799	6.38276	8.88538	3.6472e-18	2.18218e-16	30.2617	11	85405264	85522178	synaptotagmin-like 2
MAPK4	5596	-2.50034	-2.75919	-8.84966	4.89306e-18	2.88598e-16	30.2402	18	48189458	48258196	mitogen-activated protein kinase 4
MSLN	10232	-3.59036	0.355707	-8.84229	5.19831e-18	3.03723e-16	30.1881	16	810765	818865	mesothelin
CHST4	10164	-2.20841	-3.1283	-8.8415	5.2322e-18	3.04274e-16	30.171	16	71560023	71572493	carbohydrate (N-acetylglucosamine 6-O) sulfotransferase 4
TPT1-AS1	100190939	-0.914371	3.20669	-8.8489	4.92388e-18	2.89729e-16	30.1577	13	45915480	45965618	TPT1 antisense RNA 1 (non-protein coding)
HSPBAP1	79663	-0.597459	3.39392	-8.84721	4.99245e-18	2.92381e-16	30.1289	3	122458846	122512650	HSPB (heat shock 27kDa) associated protein 1
GLYCAM1	644076	2.06543	-5.31821	8.83188	5.66213e-18	3.25475e-16	30.1046	12	55001971	55004246	glycosylation dependent cell adhesion molecule 1 (pseudogene)
HCAR1	27198	1.76469	2.92778	8.83882	5.34857e-18	3.09595e-16	30.0892	12	123212153	123215129	hydroxycarboxylic acid receptor 1
NPM2	10361	-1.60622	-1.11054	-8.81917	6.28368e-18	3.60371e-16	30.0063	8	21882354	21894408	nucleophosmin/nucleoplasmin 2
RALB	5899	0.686533	5.04818	8.84799	4.96086e-18	2.91216e-16	29.9955	2	121010414	121052286	v-ral simian leukemia viral oncogene homolog B (ras related; GTP binding protein)
KYNU	8942	1.65493	3.61968	8.84154	5.23062e-18	3.04274e-16	29.9487	2	143635195	143799885	kynureninase
ATG16L1	55054	0.71698	5.21232	8.84071	5.26619e-18	3.05537e-16	29.9355	2	234160217	234204320	autophagy related 16-like 1 (S. cerevisiae)
MB	4151	1.40492	4.24086	8.83328	5.59718e-18	3.22486e-16	29.9194	22	36002811	36019401	myoglobin
AGGF1	55109	0.487694	5.5916	8.83378	5.57462e-18	3.21931e-16	29.8656	5	76326210	76361059	angiogenic factor with G patch and FHA domains 1
MAGEB4	4115	-1.80585	-4.88712	-8.80265	7.19349e-18	4.10656e-16	29.8216	X	30260057	30262310	melanoma antigen family B, 4
PIM1	5292	-1.01406	3.99999	-8.8108	6.72964e-18	3.85059e-16	29.7846	6	37137922	37143204	pim-1 oncogene
FLJ38109	386627	1.11146	0.879302	8.78735	8.15178e-18	4.63237e-16	29.7451	5	153769329	153825382	uncharacterized LOC386627
C2orf55	343990	1.02637	4.11416	8.79951	7.38069e-18	4.20379e-16	29.6929	2	99410309	99552684	chromosome 2 open reading frame 55
CXCL5	6374	-2.11265	-3.75868	-8.77626	8.92417e-18	5.05974e-16	29.6395	4	74861359	74864416	chemokine (C-X-C motif) ligand 5
AMBP	259	2.23392	-0.0877861	8.77227	9.21962e-18	5.19177e-16	29.6269	9	116822407	116840752	alpha-1-microglobulin/bikunin precursor
GNA14	9630	1.63181	1.75422	8.7749	9.02367e-18	5.09295e-16	29.6037	9	80037995	80263232	guanine nucleotide binding protein (G protein), alpha 14
SLC22A16	85413	-1.86293	-3.0201	-8.75685	1.04542e-17	5.87371e-16	29.505	6	110745906	110797844	solute carrier family 22 (organic cation/carnitine transporter), member 16
TMEM200C	645369	-1.66998	-0.0262763	-8.75497	1.06156e-17	5.95096e-16	29.4958	18	5890184	5892103	transmembrane protein 200C
FOXL1	2300	-1.52595	-1.85859	-8.75223	1.08553e-17	6.05801e-16	29.4729	16	86612115	86615304	forkhead box L1
FIBCD1	84929	2.6436	-1.32771	8.74211	1.1787e-17	6.54861e-16	29.3905	9	133777825	133814455	fibrinogen C domain containing 1
RRM2	6241	0.823317	5.16824	8.77549	8.98039e-18	5.08004e-16	29.3579	2	10262695	10271546	ribonucleotide reductase M2
CNTNAP3	79937	-1.84602	-2.35224	-8.73722	1.22651e-17	6.79905e-16	29.3517	9	39072764	39288300	contactin associated protein-like 3
IGF2BP2	10644	-1.93398	0.545488	-8.72866	1.31486e-17	7.27264e-16	29.2783	3	185361527	185542827	insulin-like growth factor 2 mRNA binding protein 2
C2CD4D	100191040	-1.44561	0.21721	-8.72668	1.33619e-17	7.35793e-16	29.2712	1	151810339	151813033	C2 calcium-dependent domain containing 4D
NR1I2	8856	-1.55771	-3.25627	-8.72805	1.32137e-17	7.29242e-16	29.2667	3	119499331	119537332	nuclear receptor subfamily 1, group I, member 2
SMPDL3A	10924	0.967821	4.05032	8.74846	1.11932e-17	6.23266e-16	29.241	6	123109971	123130865	sphingomyelin phosphodiesterase, acid-like 3A
SPTSSA	171546	0.795829	4.93824	8.75387	1.0711e-17	5.99093e-16	29.2259	14	34902144	34931468	serine palmitoyltransferase, small subunit A
ANKRD53	79998	-1.0962	-0.28951	-8.71644	1.45197e-17	7.97783e-16	29.1904	2	71205575	71212629	ankyrin repeat domain 53
CNTNAP2	26047	2.65574	0.874261	8.71213	1.5037e-17	8.22571e-16	29.1071	7	145813453	148118090	contactin associated protein-like 2
CASP14	23581	3.60755	-2.14204	8.69315	1.7536e-17	9.46794e-16	28.9865	19	15160291	15169104	caspase 14, apoptosis-related cysteine peptidase
CCDC28B	79140	-1.18418	3.04587	-8.69686	1.7017e-17	9.26812e-16	28.9691	1	32666202	32670991	coiled-coil domain containing 28B
BOLA3-AS1	100507171	-1.41554	2.4585	-8.69036	1.79371e-17	9.66351e-16	28.9513	2	74375108	74379516	BOLA3 antisense RNA 1 (non-protein coding)
ST3GAL6	10402	-0.938725	2.56946	-8.69531	1.72332e-17	9.32465e-16	28.9465	3	98451572	98513237	ST3 beta-galactoside alpha-2,3-sialyltransferase 6
CLEC4F	165530	-2.05361	-1.21467	-8.68169	1.92413e-17	1.02772e-15	28.9163	2	71035775	71047732	C-type lectin domain family 4, member F
CAND2	23066	-1.7213	1.92015	-8.68277	1.90738e-17	1.02096e-15	28.91	3	12838171	12876313	cullin-associated and neddylation-dissociated 2 (putative)
FLJ27354	400761	-1.2282	-1.64158	-8.67961	1.95679e-17	1.04292e-15	28.8974	1	90090408	90098453	uncharacterized LOC400761
KCNMA1	3778	1.71464	4.21617	8.70264	1.62396e-17	8.86411e-16	28.8782	10	78629359	79397577	potassium large conductance calcium-activated channel, subfamily M, alpha member 1
SQRDL	58472	0.766737	6.98547	8.71498	1.46927e-17	8.05508e-16	28.8354	15	45927256	45983479	sulfide quinone reductase-like (yeast)
SERPINB12	89777	-1.12528	-5.61261	-8.68518	1.87049e-17	1.00337e-15	28.8287	18	61223393	61234244	serpin peptidase inhibitor, clade B (ovalbumin), member 12
MMP7	4316	-2.49292	4.94971	-8.69656	1.70587e-17	9.27056e-16	28.8108	11	102391239	102401478	matrix metallopeptidase 7 (matrilysin, uterine)
ISX	91464	1.44682	-5.75935	8.67336	2.0582e-17	1.09229e-15	28.8021	22	35462130	35483380	intestine-specific homeobox
IL27RA	9466	-1.33521	3.94236	-8.67871	1.971e-17	1.04825e-15	28.7552	19	14142262	14164026	interleukin 27 receptor, alpha
APOF	319	2.51463	-2.34178	8.66087	2.27667e-17	1.20567e-15	28.7522	12	56754355	56756583	apolipoprotein F
ATP2C2	9914	1.43377	4.47444	8.6898	1.80183e-17	9.68632e-16	28.7454	16	84402133	84497793	ATPase, Ca++ transporting, type 2C, member 2
ECI2	10455	0.98492	6.32175	8.69584	1.7159e-17	9.30473e-16	28.7188	6	4115927	4135831	enoyl-CoA delta isomerase 2
EPHB1	2047	-1.56061	0.809017	-8.64839	2.51771e-17	1.32766e-15	28.6466	3	134514099	134979309	EPH receptor B1
ARL9	132946	-1.58439	0.0499723	-8.63959	2.70283e-17	1.42227e-15	28.5804	4	57371375	57390058	ADP-ribosylation factor-like 9
DSC3	1825	-3.14358	1.14457	-8.63491	2.80659e-17	1.47376e-15	28.5359	18	28570052	28622781	desmocollin 3
CA3	761	-2.06701	-0.174969	-8.63176	2.87856e-17	1.50837e-15	28.5236	8	86351056	86361269	carbonic anhydrase III, muscle specific
INPP4B	8821	1.2571	5.05201	8.65677	2.35324e-17	1.24357e-15	28.5136	4	142949181	143767604	inositol polyphosphate-4-phosphatase, type II, 105kDa
TMIE	259236	-1.48249	-3.28839	-8.61646	3.25557e-17	1.69877e-15	28.3901	3	46742823	46752413	transmembrane inner ear
SOSTDC1	25928	-2.82207	-0.386824	-8.61338	3.33732e-17	1.73778e-15	28.3784	7	16501106	16505474	sclerostin domain containing 1
MIR3621	100500811	2.107	-3.33639	8.58458	4.20499e-17	2.15798e-15	28.155	9	140063638	140063722	microRNA 3621
ATP6V1D	51382	0.518369	5.99633	8.62315	3.08526e-17	1.61328e-15	28.1511	14	67804581	67826720	ATPase, H+ transporting, lysosomal 34kDa, V1 subunit D
SMO	6608	-1.22347	4.0838	-8.60342	3.61515e-17	1.87852e-15	28.1315	7	128828713	128853386	smoothened, frizzled family receptor
NMT2	9397	-0.838926	3.39737	-8.59549	3.85287e-17	1.98958e-15	28.1157	10	15147771	15210695	N-myristoyltransferase 2
S100A1	6271	-2.78194	4.87125	-8.60037	3.70477e-17	1.92108e-15	28.1119	1	153600873	153604512	S100 calcium binding protein A1
VIPR1	7433	1.08558	2.88963	8.5886	4.07175e-17	2.09826e-15	28.0917	3	42530791	42579065	vasoactive intestinal peptide receptor 1
	100652820	-1.29214	-3.38351	-8.57526	4.53094e-17	2.31571e-15	28.0587	15	76030311	76031568
LOC100653074	100653074	-1.29214	-3.38351	-8.57526	4.53094e-17	2.31571e-15	28.0587	15	76030311	76031568	uncharacterized LOC100653074
NUDT9P1	119369	-1.2767	-2.69278	-8.57015	4.72005e-17	2.40742e-15	28.0399	10	92911752	92912840	nudix (nucleoside diphosphate linked moiety X)-type motif 9 pseudogene 1
NUDT4	11163	0.860549	1.02983	8.56986	4.73109e-17	2.40812e-15	28.0201	12	93771701	93797024	nudix (nucleoside diphosphate linked moiety X)-type motif 4
CPQ	10404	-0.923834	5.88379	-8.59992	3.71814e-17	1.924e-15	28.0148	8	97657499	98155722	carboxypeptidase Q
FAM150B	285016	-1.90873	-3.10757	-8.56867	4.77639e-17	2.42621e-15	28.0144	2	279561	288308	family with sequence similarity 150, member B
PSMD5	5711	0.845758	5.37376	8.58675	4.13253e-17	2.12518e-15	27.8835	9	123578331	123605206	proteasome (prosome, macropain) 26S subunit, non-ATPase, 5
GNMT	27232	1.74362	0.885696	8.55236	5.4417e-17	2.74178e-15	27.8723	6	42928500	42931618	glycine N-methyltransferase
SAMD11	148398	2.1305	2.07671	8.56289	5.00253e-17	2.53591e-15	27.8687	1	861121	879961	sterile alpha motif domain containing 11
CLCN4	1183	-1.33255	0.729641	-8.53996	6.00793e-17	3.01486e-15	27.7869	X	10124985	10205700	chloride channel, voltage-sensitive 4
GGT1	2678	1.55632	3.29617	8.55983	5.1265e-17	2.59347e-15	27.7469	22	24979718	25024972	gamma-glutamyltransferase 1
DCHS2	54798	-1.80128	0.631894	-8.52821	6.59838e-17	3.29786e-15	27.7095	4	155155527	155412930	dachsous 2 (Drosophila)
RPS2P32	256355	-1.20427	-1.39188	-8.5247	6.78533e-17	3.37774e-15	27.6887	7	23530007	23531047	ribosomal protein S2 pseudogene 32
ABCA13	154664	-2.54629	-2.2718	-8.52165	6.9522e-17	3.4539e-15	27.6579	7	48211057	48687091	ATP-binding cassette, sub-family A (ABC1), member 13
LRRFIP1	9208	0.712561	7.1341	8.55802	5.20098e-17	2.62581e-15	27.5945	2	238536224	238690290	leucine rich repeat (in FLII) interacting protein 1
LOC100499227	100499227	-1.58126	-1.32667	-8.5123	7.48991e-17	3.69889e-15	27.5928	11	119252488	119369944	uncharacterized LOC100499227
EDN3	1908	-2.15966	-3.33305	-8.51932	7.08286e-17	3.5118e-15	27.5859	20	57875499	57901047	endothelin 3
LOC374890	374890	-1.29934	-5.5784	-8.52688	6.66851e-17	3.32624e-15	27.5793	19	22798359	22806773	uncharacterized LOC374890
IQGAP2	10788	1.43407	5.65603	8.54626	5.71322e-17	2.87277e-15	27.5663	5	75699149	76003957	IQ motif containing GTPase activating protein 2
CHI3L1	1116	-2.27609	5.00206	-8.52901	6.55628e-17	3.28341e-15	27.4807	1	203148059	203155922	chitinase 3-like 1 (cartilage glycoprotein-39)
WNK3	65267	-1.92574	-0.191554	-8.49582	8.53838e-17	4.18347e-15	27.4656	X	54219256	54384438	WNK lysine deficient protein kinase 3
LOC254559	254559	1.55356	2.62317	8.51133	7.54795e-17	3.72017e-15	27.4568	15	89921273	89941718	uncharacterized LOC254559
LOC401317	401317	-1.63976	-1.40722	-8.49233	8.77882e-17	4.29283e-15	27.4386	7	28448995	28450377	uncharacterized LOC401317
CIB3	117286	1.85593	-1.10844	8.48885	9.02482e-17	4.40447e-15	27.4113	19	16272179	16284286	calcium and integrin binding family member 3
KRT5	3852	-3.32129	5.11497	-8.50252	8.09541e-17	3.98211e-15	27.2961	12	52908359	52914243	keratin 5
PTPLA	9200	-1.6163	1.18868	-8.47326	1.02128e-16	4.93587e-15	27.2703	10	17631958	17659373	protein tyrosine phosphatase-like (proline instead of catalytic arginine), member A
IDH1	3417	0.897835	6.66853	8.51681	7.22586e-17	3.57558e-15	27.265	2	209100953	209119806	isocitrate dehydrogenase 1 (NADP+), soluble
KCNH8	131096	-2.14874	-1.81621	-8.46932	1.05368e-16	5.06631e-15	27.2592	3	19190017	19577135	potassium voltage-gated channel, subfamily H (eag-related), member 8
EAF2	55840	1.01929	2.40434	8.48413	9.36942e-17	4.56369e-15	27.2377	3	121554034	121605373	ELL associated factor 2
ZIC1	7545	-3.01302	-2.08425	-8.45794	1.15311e-16	5.53006e-15	27.1595	3	147127181	147134506	Zic family member 1
ARRDC1	92714	0.796599	6.28004	8.4985	8.35834e-17	4.10333e-15	27.1456	9	140500096	140509812	arrestin domain containing 1
C10orf27	219793	2.0305	-4.07368	8.45402	1.18945e-16	5.68243e-15	27.143	10	72530995	72545157	thymus, brain and testes associated
FOXC2	2303	-1.75548	-0.282948	-8.45338	1.19549e-16	5.70032e-15	27.1381	16	86600857	86602539	forkhead box C2 (MFH-1, mesenchyme forkhead 1)
TOP1MT	116447	-0.954824	5.56359	-8.48267	9.47836e-17	4.60774e-15	27.0944	8	144391494	144442147	topoisomerase (DNA) I, mitochondrial
INGX	27160	-1.44747	-4.15846	-8.45254	1.20349e-16	5.72753e-15	27.0943	X	70711377	70712604	inhibitor of growth family, X-linked, pseudogene
	100506072	3.1293	-2.2732	8.44253	1.30262e-16	6.17565e-15	27.0525	12	40936368	40964554
PRKAG1	5571	0.413616	6.33313	8.48078	9.62155e-17	4.66823e-15	27.0227	12	49396055	49412629	protein kinase, AMP-activated, gamma 1 non-catalytic subunit
MIR4648	100616116	1.39419	1.27717	8.44125	1.31586e-16	6.22655e-15	27.0099	7	2566708	2566786	microRNA 4648
ST3GAL3	6487	-0.646108	3.1291	-8.44852	1.24233e-16	5.90108e-15	27.0058	1	44173218	44396831	ST3 beta-galactoside alpha-2,3-sialyltransferase 3
CERS6	253782	1.02911	5.41408	8.46924	1.05438e-16	5.06631e-15	26.9883	2	169312759	169631644	ceramide synthase 6
GOLGA5	9950	0.508515	6.83869	8.47646	9.95716e-17	4.82167e-15	26.9605	14	93260650	93306304	golgin A5
MORC4	79710	0.780869	5.39114	8.47015	1.04681e-16	5.04943e-15	26.9581	X	106183964	106243474	MORC family CW-type zinc finger 4
MMP20	9313	-1.98721	-3.63287	-8.43486	1.38405e-16	6.52444e-15	26.9563	11	102447566	102496063	matrix metallopeptidase 20
TRIB3	57761	0.963221	4.87238	8.45748	1.15728e-16	5.53935e-15	26.8973	20	361308	378203	tribbles homolog 3 (Drosophila)
LINC00162	378825	-2.01088	-2.46356	-8.41913	1.56701e-16	7.34517e-15	26.8667	21	46419126	46424642	long intergenic non-protein coding RNA 162
LOC100288336	100288336	-1.72496	-4.06202	-8.41982	1.55844e-16	7.31879e-15	26.8426	21	44573864	44582387	Putative uncharacterized protein ENSP00000383251
LOC158376	158376	-1.36433	0.222589	-8.40456	1.75759e-16	8.22302e-15	26.758	9	35909480	35911617	uncharacterized LOC158376
DOLK	22845	0.563997	5.18886	8.43914	1.33797e-16	6.31917e-15	26.7489	9	131707809	131710012	dolichol kinase
LYAR	55646	-0.584456	4.48133	-8.43192	1.41652e-16	6.66486e-15	26.7484	4	4269428	4291896	Ly1 antibody reactive homolog (mouse)
LOC100506229	100506229	2.32118	-3.69988	8.40246	1.78697e-16	8.31357e-15	26.7472	4	185814154	185820615	uncharacterized LOC100506229
LOC100128893	100128893	-1.63085	-2.53322	-8.39222	1.93698e-16	8.97774e-15	26.667	18	19746859	19748929	uncharacterized LOC100128893
CAPN6	827	-3.22526	0.0467426	-8.39198	1.94055e-16	8.97774e-15	26.664	X	110488327	110513774	calpain 6
CCDC160	347475	1.94469	1.98572	8.39919	1.83355e-16	8.51436e-15	26.6468	X	133371077	133379808	coiled-coil domain containing 160
ID4	3400	-1.76031	0.0515668	-8.38437	2.06018e-16	9.44343e-15	26.6036	6	19837617	19840915	inhibitor of DNA binding 4, dominant negative helix-loop-helix protein
LOC100505821	100505821	-1.34973	0.789428	-8.38365	2.0719e-16	9.47969e-15	26.5909	1	91248541	91317195	uncharacterized LOC100505821
PTK6	5753	1.31712	3.68018	8.40413	1.76365e-16	8.2359e-15	26.5822	20	62159766	62168723	PTK6 protein tyrosine kinase 6
DIO2	1734	1.85798	1.20608	8.38998	1.97142e-16	9.08681e-15	26.5801	14	80663868	80697397	deiodinase, iodothyronine, type II
CRISPLD1	83690	-2.46927	3.56038	-8.38736	2.01241e-16	9.25858e-15	26.5563	8	75896708	75946793	cysteine-rich secretory protein LCCL domain containing 1
PLA2G4A	5321	-1.44412	2.23063	-8.38461	2.05644e-16	9.44343e-15	26.5472	1	186798032	186958113	phospholipase A2, group IVA (cytosolic, calcium-dependent)
AZGP1P1	646282	1.83164	1.17067	8.36777	2.34715e-16	1.06607e-14	26.4581	7	99578385	99581860	alpha-2-glycoprotein 1, zinc-binding pseudogene 1
SRP54	6729	0.51517	6.7864	8.40337	1.77419e-16	8.26957e-15	26.3945	14	35452104	35498773	signal recognition particle 54kDa
BMP2	650	-1.47389	0.0682362	-8.35275	2.64046e-16	1.18203e-14	26.3649	20	6748745	6760910	bone morphogenetic protein 2
DUSP5	1847	1.10133	4.6269	8.37816	2.16328e-16	9.87963e-15	26.3315	10	112257625	112271302	dual specificity phosphatase 5
KANK1	23189	-1.032	5.32977	-8.37461	2.22443e-16	1.01218e-14	26.285	9	470294	746106	KN motif and ankyrin repeat domains 1
KIAA1755	85449	-1.31111	3.14822	-8.35678	2.55844e-16	1.15781e-14	26.2796	20	36838907	36889174	KIAA1755
	100652839	-1.37284	2.71902	-8.35337	2.62779e-16	1.17848e-14	26.2721	7	5632442	5633244
LOC100653349	100653349	-1.37284	2.71902	-8.35337	2.62779e-16	1.17848e-14	26.2721	7	5632442	5633244	uncharacterized LOC100653349
MIA3	375056	0.724119	7.6297	8.39125	1.95169e-16	9.01256e-15	26.2666	1	222791444	222841351	melanoma inhibitory activity family, member 3
SLC27A6	28965	-2.60529	0.26481	-8.33938	2.93211e-16	1.30555e-14	26.2639	5	128301210	128369335	solute carrier family 27 (fatty acid transporter), member 6
PPIL2	23759	0.484839	5.31007	8.3749	2.21944e-16	1.01176e-14	26.2434	22	22020273	22052202	peptidylprolyl isomerase (cyclophilin)-like 2
GPD1L	23171	1.09344	4.41779	8.36097	2.47577e-16	1.12244e-14	26.2196	3	32148003	32210207	glycerol-3-phosphate dehydrogenase 1-like
C9orf40	55071	-0.787776	1.47226	-8.33719	2.98262e-16	1.32567e-14	26.2056	9	77561499	77567802	chromosome 9 open reading frame 40
TOX3	27324	2.36367	3.55629	8.35054	2.6866e-16	1.20053e-14	26.1886	16	52471918	52581714	TOX high mobility group box family member 3
FLJ35946	503569	1.05526	-0.00862218	8.32854	3.19142e-16	1.40344e-14	26.1751	5	98105322	98108788	uncharacterized protein FLJ35946
C6orf15	29113	-2.3511	-2.23539	-8.32881	3.18461e-16	1.40292e-14	26.1703	6	31079000	31080332	chromosome 6 open reading frame 15
PMAIP1	5366	-1.65313	2.12636	-8.32626	3.24872e-16	1.42611e-14	26.1534	18	57567192	57571538	phorbol-12-myristate-13-acetate-induced protein 1
FAM107A	11170	-1.95422	-0.48273	-8.31863	3.44825e-16	1.50838e-14	26.1079	3	58549844	58563491	family with sequence similarity 107, member A
ATP13A5	344905	2.11641	0.106495	8.33359	3.06793e-16	1.35632e-14	26.103	3	192992831	193096514	ATPase type 13A5
MAGEC1	9947	3.07301	-4.06895	8.31571	3.52793e-16	1.53783e-14	26.0855	X	140991642	140997187	melanoma antigen family C, 1
USP3	9960	0.49293	6.18043	8.35617	2.57068e-16	1.16124e-14	26.0556	15	63796710	63886839	ubiquitin specific peptidase 3
KIAA1598	57698	0.839901	6.14322	8.35528	2.58871e-16	1.16727e-14	26.0555	10	118642888	118886097	KIAA1598
PGPEP1L	145814	-1.71068	-4.38831	-8.3201	3.40895e-16	1.49382e-14	26.0541	15	99511459	99551024	pyroglutamyl-peptidase I-like
SERPINA3	12	-2.28164	9.50166	-8.35478	2.59879e-16	1.16969e-14	26.0147	14	95078714	95090390	serpin peptidase inhibitor, clade A (alpha-1 antiproteinase, antitrypsin), member 3
ARTN	9048	-2.00135	0.195218	-8.30149	3.94191e-16	1.70931e-14	25.9781	1	44398992	44402912	artemin
OPTN	10133	-0.768156	6.83062	-8.34815	2.73746e-16	1.22106e-14	25.9761	10	13142082	13180276	optineurin
COL9A1	1297	-2.17605	-3.44655	-8.30368	3.87521e-16	1.68332e-14	25.9523	6	70925743	71012786	collagen, type IX, alpha 1
CHODL-AS1	54075	-0.891192	-5.76363	-8.31742	3.48098e-16	1.52003e-14	25.9448	21	19207989	19257925	CHODL antisense RNA 1 (non-protein coding)
LOC100510701	100510701	-1.22538	1.60796	-8.29797	4.05138e-16	1.75372e-14	25.9158	9	72042448	72043637	uncharacterized LOC100510701
GALNT6	11226	1.69573	6.16095	8.33332	3.07435e-16	1.35675e-14	25.8911	12	51745833	51785200	UDP-N-acetyl-alpha-D-galactosamine:polypeptide N-acetylgalactosaminyltransferase 6 (GalNAc-T6)
NRG2	9542	-1.66668	-0.568845	-8.28756	4.39357e-16	1.89197e-14	25.8696	5	139226364	139422884	neuregulin 2
C16orf95	100506581	-0.835426	1.31768	-8.28895	4.34626e-16	1.87484e-14	25.853	16	87336404	87351026	chromosome 16 open reading frame 95
KIAA1045	23349	-1.6335	-3.64011	-8.2838	4.52414e-16	1.94148e-14	25.8065	9	34958192	34982541	KIAA1045
FEM1C	56929	0.91109	4.64343	8.31121	3.65388e-16	1.58995e-14	25.8049	5	114856608	114880591	fem-1 homolog c (C. elegans)
PROKR2	128674	-1.44721	-5.27097	-8.29384	4.18398e-16	1.80797e-14	25.8012	20	5282686	5295015	prokineticin receptor 2
LOC100652983	100652983	1.07139	8.74006	8.33462	3.04332e-16	1.34783e-14	25.7942	1	55315907	55316923	uncharacterized LOC100652983
LOC100653131	100653131	1.07139	8.74006	8.33462	3.04332e-16	1.34783e-14	25.7942	1	55315907	55316923	uncharacterized LOC100653131
CBLC	23624	-2.06316	4.51024	-8.28401	4.5168e-16	1.94148e-14	25.7409	19	45281126	45303903	Cbl proto-oncogene, E3 ubiquitin protein ligase C
LOC100289211	100289211	2.28169	-3.0736	8.26172	5.37129e-16	2.28924e-14	25.6771	1	146853914	146989699	uncharacterized LOC100289211
INPP5A	3632	0.580423	4.1572	8.26992	5.03991e-16	2.15169e-14	25.5135	10	134351353	134596984	inositol polyphosphate-5-phosphatase, 40kDa
TEX9	374618	0.985345	2.94992	8.25316	5.7404e-16	2.4382e-14	25.481	15	56657644	56738072	testis expressed 9
C9orf11	54586	-1.25344	-4.93275	-8.24833	5.95943e-16	2.51834e-14	25.4733	9	27284652	27297137	chromosome 9 open reading frame 11
LOC100506795	100506795	-1.48231	-1.14214	-8.23201	6.76288e-16	2.84338e-14	25.4521	1	234663637	234667525	uncharacterized LOC100506795
TBC1D1	23216	-0.671373	6.33893	-8.2765	4.78857e-16	2.05142e-14	25.4426	4	37892705	38140796	TBC1 (tre-2/USP6, BUB2, cdc16) domain family, member 1
FAM151B	167555	0.685243	1.09319	8.2317	6.77945e-16	2.84554e-14	25.4246	5	79783800	79838382	family with sequence similarity 151, member B
ATG4A	115201	0.528566	3.90295	8.2534	5.72962e-16	2.43778e-14	25.4036	X	107334899	107397901	autophagy related 4A, cysteine peptidase
NQO1	1728	1.38406	7.17766	8.2761	4.80358e-16	2.05431e-14	25.3836	16	69743304	69760533	NAD(P)H dehydrogenase, quinone 1
GNPNAT1	64841	0.785801	4.30616	8.25189	5.79719e-16	2.45813e-14	25.3519	14	53241911	53258386	glucosamine-phosphate N-acetyltransferase 1
CPA2	1358	-1.57451	-3.81718	-8.21965	7.44161e-16	3.09864e-14	25.3202	7	129906703	129929638	carboxypeptidase A2 (pancreatic)
FAM110C	642273	1.41516	1.2842	8.2196	7.4447e-16	3.09864e-14	25.3144	2	38814	46588	family with sequence similarity 110, member C
SLC37A1	54020	0.674104	4.97721	8.24989	5.88804e-16	2.4924e-14	25.2924	21	43919742	44001550	solute carrier family 37 (glycerol-3-phosphate transporter), member 1
ZNF521	25925	-1.2652	4.49456	-8.2378	6.46657e-16	2.7234e-14	25.2858	18	22641888	22932214	zinc finger protein 521
SEH1L	81929	-0.548648	5.50368	-8.24539	6.09689e-16	2.57206e-14	25.2566	18	12947983	12987535	SEH1-like (S. cerevisiae)
LOC100507077	100507077	1.25311	-0.837469	8.2017	8.54838e-16	3.53437e-14	25.2205	11	119610421	119617424	uncharacterized LOC100507077
PLEKHG4	25894	-1.421	4.06547	-8.2126	7.85828e-16	3.25988e-14	25.1679	16	67311413	67323403	pleckstrin homology domain containing, family G (with RhoGef domain) member 4
GOLGA1	2800	0.655795	4.77164	8.22485	7.14843e-16	2.98531e-14	25.1377	9	127640573	127703386	golgin A1
IL1RL2	8808	-1.6513	0.354832	-8.1877	9.52365e-16	3.93107e-14	25.1119	2	102803433	102855811	interleukin 1 receptor-like 2
ASB13	79754	-0.935511	6.71175	-8.22632	7.06722e-16	2.95636e-14	25.1003	10	5680820	5708558	ankyrin repeat and SOCS box containing 13
OBSCN	84033	-1.25522	4.89603	-8.21344	7.80775e-16	3.24432e-14	25.0983	1	228395861	228566575	obscurin, cytoskeletal calmodulin and titin-interacting RhoGEF
LOC100288619	100288619	-1.2783	-3.01385	-8.18505	9.71987e-16	4.00542e-14	25.0833	10	1017086	1034281	uncharacterized LOC100288619
MTMR8	55613	-1.34476	-0.686785	-8.18108	1.00216e-15	4.10935e-14	25.071	X	63487961	63615333	myotubularin related protein 8
LONP2	83752	0.752031	6.74284	8.22957	6.89173e-16	2.8878e-14	25.0616	16	48278211	48387407	lon peptidase 2, peroxisomal
FBN3	84467	-2.43505	-0.568497	-8.17876	1.02024e-15	4.17662e-14	25.0466	19	8130287	8212385	fibrillin 3
ITGB8	3696	-1.99121	2.48869	-8.18162	9.98028e-16	4.09916e-14	25.0151	7	20370725	20455382	integrin, beta 8
EYS	346007	1.0237	0.317297	8.17311	1.06563e-15	4.325e-14	24.9941	6	64429876	66417118	eyes shut homolog (Drosophila)
LOC100652837	100652837	-1.00733	1.74942	-8.17486	1.05136e-15	4.27586e-14	24.9896	1	32670370	32671786	uncharacterized LOC100652837
LOC100653331	100653331	-1.00733	1.74942	-8.17486	1.05136e-15	4.27586e-14	24.9896	1	32670370	32671786	uncharacterized LOC100653331
SLC43A3	29015	-0.823112	5.54332	-8.21097	7.95781e-16	3.29567e-14	24.9779	11	57174427	57195053	solute carrier family 43, member 3
LOC286149	286149	1.60933	-0.932221	8.16933	1.0971e-15	4.42575e-14	24.9756	8	96079036	96085843	uncharacterized LOC286149
HTN1	3346	-1.31591	-5.67891	-8.18476	9.74159e-16	4.00774e-14	24.9506	4	70916159	70924559	histatin 1
LOC494127	494127	-1.49893	-4.56342	-8.16957	1.09505e-15	4.42464e-14	24.9091	9	89698801	89700140	NFYC pseudogene
SYN2	6854	-1.99645	-0.461037	-8.15094	1.26366e-15	5.06343e-14	24.8453	3	12045862	12233532	synapsin II
LEFTY2	7044	-1.86811	-2.94343	-8.15055	1.26738e-15	5.06343e-14	24.8064	1	226124298	226129083	left-right determination factor 2
HIF1AN	55662	0.565576	4.50446	8.17776	1.02813e-15	4.19509e-14	24.8001	10	102295641	102313681	hypoxia inducible factor 1, alpha subunit inhibitor
ZNF613	79898	0.749946	3.68181	8.16487	1.13535e-15	4.57262e-14	24.7456	19	52430688	52449011	zinc finger protein 613
ALDH6A1	4329	0.743546	5.07764	8.17295	1.06691e-15	4.325e-14	24.7382	14	74526869	74551196	aldehyde dehydrogenase 6 family, member A1
CXCL17	284340	2.73022	1.82062	8.15809	1.19609e-15	4.80949e-14	24.7173	19	42932695	42947136	chemokine (C-X-C motif) ligand 17
LOC100509498	100509498	1.00599	5.28259	8.17043	1.0878e-15	4.40251e-14	24.7076	16	80631809	80636416	uncharacterized LOC100509498
ZNF37BP	100129482	-0.9128	4.61077	-8.15768	1.19988e-15	4.81693e-14	24.6998	10	43008958	43048280	zinc finger protein 37B, pseudogene
RHOB	388	0.926484	7.20261	8.1782	1.0247e-15	4.18799e-14	24.671	2	20646835	20649201	ras homolog family member B
SUPT3H	8464	-0.684508	2.90065	-8.13865	1.38859e-15	5.50348e-14	24.6489	6	44794467	45345788	suppressor of Ty 3 homolog (S. cerevisiae)
RGN	9104	-1.89843	-0.0361224	-8.12222	1.57488e-15	6.19731e-14	24.6308	X	46937775	46952712	regucalcin (senescence marker protein-30)
ZIC4	84107	-2.48136	-2.07164	-8.12339	1.56089e-15	6.15698e-14	24.6295	3	147103835	147124596	Zic family member 4
ADSSL1	122622	1.0603	3.01451	8.14244	1.34881e-15	5.36294e-14	24.6238	14	105190534	105213647	adenylosuccinate synthase like 1
ARHGEF9	23229	-0.723945	4.27363	-8.14513	1.32124e-15	5.26171e-14	24.5791	X	62854848	63005426	Cdc42 guanine nucleotide exchange factor (GEF) 9
UBR1	197131	0.886614	5.03232	8.14727	1.29971e-15	5.18427e-14	24.5293	15	43235095	43398286	ubiquitin protein ligase E3 component n-recognin 1
TRDMT1	1787	-0.791897	1.496	-8.10869	1.74666e-15	6.8035e-14	24.4883	10	17184982	17244070	tRNA aspartic acid methyltransferase 1
TIAM2	26230	-0.943831	2.65945	-8.11608	1.65074e-15	6.45006e-14	24.4768	6	155411423	155578857	T-cell lymphoma invasion and metastasis 2
SLC35F5	80255	0.694735	5.6293	8.14219	1.35145e-15	5.36483e-14	24.4512	2	114471933	114514400	solute carrier family 35, member F5
CALM1	801	0.500485	7.18088	8.1507	1.26598e-15	5.06343e-14	24.4365	14	90863327	90874619	calmodulin 1 (phosphorylase kinase, delta)
ST3GAL5	8869	0.985579	3.41041	8.12212	1.57609e-15	6.19731e-14	24.4343	2	86066271	86116157	ST3 beta-galactoside alpha-2,3-sialyltransferase 5
PIP	5304	3.94812	4.58015	8.12677	1.52096e-15	6.01857e-14	24.4129	7	142829174	142836834	prolactin-induced protein
LOC100505985	100505985	1.1616	-5.8454	8.10254	1.83079e-15	7.12006e-14	24.4012	6	50061415	50066996	uncharacterized LOC100505985
TMEM74	157753	-1.6634	-3.45495	-8.08884	2.03264e-15	7.85595e-14	24.3549	8	109795346	109799770	transmembrane protein 74
FZD7	8324	-1.18855	3.98429	-8.1099	1.73064e-15	6.75167e-14	24.3521	2	202899310	202903160	frizzled family receptor 7
PRRC1	133619	0.724921	5.76675	8.12577	1.53268e-15	6.05532e-14	24.3176	5	126853309	126890781	proline-rich coiled-coil 1
LOC100505565	100505565	2.15444	-0.485298	8.08426	2.1049e-15	8.11004e-14	24.3159	2	242749407	242751725	uncharacterized LOC100505565
SEC14L4	284904	-1.94687	-3.84736	-8.08608	2.07594e-15	8.01088e-14	24.3095	22	30884889	30901698	SEC14-like 4 (S. cerevisiae)
TGFB3	7043	0.948737	5.26654	8.11785	1.62854e-15	6.37333e-14	24.3043	14	76424442	76448092	transforming growth factor, beta 3
NEK6	10783	0.727351	5.19065	8.12021	1.59938e-15	6.27895e-14	24.2927	9	127019885	127114721	NIMA (never in mitosis gene a)-related kinase 6
LOXL4	84171	-1.55546	1.29525	-8.08058	2.16482e-15	8.32802e-14	24.2832	10	100007443	100028007	lysyl oxidase-like 4
ZMYND8	23613	0.750394	6.23446	8.11887	1.61582e-15	6.33351e-14	24.2464	20	45838381	45985474	zinc finger, MYND-type containing 8
KRTCAP3	200634	-1.55984	4.89549	-8.09939	1.87539e-15	7.28214e-14	24.2453	2	27665233	27669348	keratinocyte associated protein 3
SLC16A2	6567	1.22069	3.38746	8.09312	1.96736e-15	7.61549e-14	24.2184	X	73641085	73753752	solute carrier family 16, member 2 (thyroid hormone transporter)
ENPP6	133121	-1.39238	-2.7178	-8.06194	2.49508e-15	9.56548e-14	24.1711	4	185009859	185139114	ectonucleotide pyrophosphatase/phosphodiesterase 6
RIOK1	83732	-0.548375	5.20151	-8.09867	1.88574e-15	7.31092e-14	24.1544	6	7390062	7418270	RIO kinase 1 (yeast)
KLK6	5653	-3.14826	0.080726	-8.04107	2.92397e-15	1.11281e-13	23.9964	19	51461887	51472929	kallikrein-related peptidase 6
FAM131C	348487	-1.83881	-2.61352	-8.03628	3.03224e-15	1.1505e-13	23.9847	1	16384264	16400127	family with sequence similarity 131, member C
RYR3	6263	-1.15862	0.596762	-8.03606	3.03749e-15	1.15073e-13	23.9764	15	33603177	34158303	ryanodine receptor 3
FXYD6-FXYD2	100533181	-0.992762	2.79267	-8.04952	2.74228e-15	1.04526e-13	23.9731	11	117690790	117747746	FXYD6-FXYD2 readthrough
SYT17	51760	1.60407	3.69207	8.05205	2.68996e-15	1.02689e-13	23.9337	16	19179638	19278554	synaptotagmin XVII
FSIP2	401024	1.77803	0.925447	8.03494	3.06324e-15	1.15872e-13	23.9245	2	186603355	186698016	fibrous sheath interacting protein 2
TSPAN9	10867	0.665289	4.94304	8.06179	2.49802e-15	9.56548e-14	23.8879	12	3186521	3395730	tetraspanin 9
SLC9A1	6548	0.574599	7.03201	8.07009	2.34497e-15	9.00713e-14	23.8469	1	27425300	27481621	solute carrier family 9, subfamily A (NHE1, cation proton antiporter 1), member 1
HMGCR	3156	0.830092	5.80049	8.06081	2.51666e-15	9.62207e-14	23.8262	5	74632993	74657926	3-hydroxy-3-methylglutaryl-CoA reductase
COMMD10	51397	0.541541	4.40713	8.03977	2.95305e-15	1.12216e-13	23.7823	5	115420727	115628978	COMM domain containing 10
LOC100128098	100128098	2.2506	1.12092	8.01971	3.43842e-15	1.29867e-13	23.7292	10	17428935	17450285	uncharacterized LOC100128098
MPP6	51678	-1.10074	1.5607	-8.0076	3.76845e-15	1.41901e-13	23.7037	7	24613085	24727498	membrane protein, palmitoylated 6 (MAGUK p55 subfamily member 6)
DTWD2	285605	0.890739	1.58016	8.00192	3.9339e-15	1.47908e-13	23.6871	5	118172569	118324240	DTW domain containing 2
LOC646778	646778	-1.30935	-0.48237	-7.99271	4.21747e-15	1.58092e-13	23.6746	18	29265049	29266701	uncharacterized LOC646778
EFCAB6	64800	0.992881	1.98274	7.99593	4.11604e-15	1.54522e-13	23.6372	22	43924624	44208217	EF-hand calcium binding domain 6
GNRH1	2796	-1.25534	-0.961358	-7.98601	4.43636e-15	1.65797e-13	23.6271	8	25276774	25282556	gonadotropin-releasing hormone 1 (luteinizing-releasing hormone)
CBR3-AS1	100506428	0.902309	4.02816	8.01119	3.66747e-15	1.38308e-13	23.5354	21	37504065	37528606	CBR3 antisense RNA 1 (non-protein coding)
RPL13P5	283345	-0.739409	1.23893	-7.97443	4.84168e-15	1.80134e-13	23.5166	12	6993145	6993778	ribosomal protein L13 pseudogene 5
LINC00578	100505566	2.03382	0.0978668	7.97035	4.99288e-15	1.85205e-13	23.4785	3	177159709	177470492	long intergenic non-protein coding RNA 578
LOC100507449	100507449	-1.08897	-0.423672	-7.95981	5.40548e-15	1.99322e-13	23.4311	9	103115318	103116360	uncharacterized LOC100507449
LIN28B	389421	-1.02588	-5.75555	-7.98184	4.57821e-15	1.70586e-13	23.4271	6	105404923	105531206	lin-28 homolog B (C. elegans)
POU4F1	5457	-1.58462	-5.02022	-7.97045	4.98892e-15	1.85205e-13	23.4135	13	79173227	79177695	POU class 4 homeobox 1
LCMT2	9836	0.521475	4.29271	7.98654	4.41863e-15	1.65383e-13	23.3995	15	43619974	43622820	leucine carboxyl methyltransferase 2
C11orf91	100131378	-1.45163	-2.08642	-7.95408	5.64355e-15	2.0718e-13	23.3908	11	33719654	33722286	chromosome 11 open reading frame 91
NPPC	4880	-2.1919	-2.32463	-7.95157	5.75119e-15	2.1051e-13	23.3585	2	232790135	232790959	natriuretic peptide C
FXYD6	53826	-1.02175	2.63141	-7.95752	5.49935e-15	2.02184e-13	23.3055	11	117707691	117748201	FXYD domain containing ion transport regulator 6
FAT2	2196	-1.80411	2.55906	-7.94331	6.11954e-15	2.23336e-13	23.2209	5	150883653	150948505	FAT tumor suppressor homolog 2 (Drosophila)
MCCC2	64087	0.916042	6.93807	7.98292	4.54128e-15	1.69464e-13	23.2197	5	70883115	70954531	methylcrotonoyl-CoA carboxylase 2 (beta)
SYT8	90019	-2.40595	0.401136	-7.93335	6.59502e-15	2.39635e-13	23.2124	11	1855674	1858750	synaptotagmin VIII
C2orf82	389084	-2.17703	-0.792796	-7.92964	6.78142e-15	2.45334e-13	23.2111	2	233734994	233741107	chromosome 2 open reading frame 82
C14orf109	26175	0.542149	4.33233	7.95925	5.42815e-15	1.99862e-13	23.1677	14	93651296	93653431	chromosome 14 open reading frame 109
SNAP23	8773	0.568051	5.37302	7.96599	5.15966e-15	1.90823e-13	23.1576	15	42787504	42825259	synaptosomal-associated protein, 23kDa
FLJ30838	400955	-1.7708	-2.02027	-7.91971	7.30601e-15	2.63928e-13	23.1308	2	58747888	59290901	uncharacterized LOC400955
LOC100505989	100505989	3.09969	-2.08927	7.9193	7.32837e-15	2.64352e-13	23.128	4	165675283	165724947	uncharacterized LOC100505989
PXN	5829	0.606221	6.06048	7.96762	5.0965e-15	1.88768e-13	23.12	12	120648242	120703574	paxillin
FOXG1	2290	-1.45491	-5.25282	-7.9313	6.69739e-15	2.43e-13	23.0877	14	29236287	29238871	forkhead box G1
DUSP4	1846	1.65105	5.10842	7.95038	5.80272e-15	2.12085e-13	23.0586	8	29190579	29208267	dual specificity phosphatase 4
AGBL5	60509	-0.589523	5.73262	-7.95246	5.71273e-15	2.0941e-13	23.0496	2	27274491	27293490	ATP/GTP binding protein-like 5
SPG11	80208	0.52562	7.10233	7.96186	5.32273e-15	1.96562e-13	23.0494	15	44854894	44955876	spastic paraplegia 11 (autosomal recessive)
ZMYM6NB	100506144	-0.652937	4.3505	-7.93615	6.45801e-15	2.35e-13	23.0484	1	35447127	35450948	ZMYM6 neighbor
DSTNP2	171220	-0.695919	2.5977	-7.91435	7.60551e-15	2.73953e-13	23.0159	12	6993846	6994950	destrin (actin depolymerizing factor) pseudogene 2
POGLUT1	56983	-0.4878	5.04431	-7.93923	6.31017e-15	2.29956e-13	23.0051	3	119187785	119213555	protein O-glucosyltransferase 1
TGM1	7051	-1.23684	0.554766	-7.90216	8.33259e-15	2.99276e-13	22.9869	14	24718320	24732416	transglutaminase 1 (K polypeptide epidermal type I, protein-glutamine-gamma-glutamyltransferase)
FOLR1	2348	-3.04814	0.804511	-7.89264	8.94743e-15	3.19973e-13	22.9164	11	71900602	71907367	folate receptor 1 (adult)
PLEKHF2	79666	1.00256	5.40692	7.93028	6.74888e-15	2.44512e-13	22.8995	8	96145949	96168913	pleckstrin homology domain containing, family F (with FYVE domain) member 2
MED30	90390	-0.697263	3.88472	-7.91313	7.67515e-15	2.76061e-13	22.8787	8	118532965	118552501	mediator complex subunit 30
UCHL1	7345	-1.55742	3.13334	-7.90119	8.39285e-15	3.00573e-13	22.8404	4	41258898	41270446	ubiquitin carboxyl-terminal esterase L1 (ubiquitin thiolesterase)
WIPF3	644150	-1.34875	0.712858	-7.8763	1.01084e-14	3.60974e-13	22.8061	7	29846170	29956682	WAS/WASL interacting protein family, member 3
ACSM1	116285	1.6072	1.3095	7.87508	1.02014e-14	3.63771e-13	22.7569	16	20634559	20702578	acyl-CoA synthetase medium-chain family member 1
TPTE2P6	374491	-1.50804	-3.13728	-7.86971	1.06183e-14	3.77555e-13	22.7443	13	25154346	25171814	transmembrane phosphoinositide 3-phosphatase and tensin homolog 2 pseudogene 6
MLH1	4292	0.430198	6.02989	7.90183	8.35279e-15	2.99569e-13	22.6453	3	37034841	37092337	mutL homolog 1, colon cancer, nonpolyposis type 2 (E. coli)
C2orf88	84281	-1.39486	-1.07622	-7.84951	1.23425e-14	4.33294e-13	22.6308	2	191002486	191068210	chromosome 2 open reading frame 88
LOC100131530	100131530	-1.49591	-3.01691	-7.8528	1.2044e-14	4.2445e-13	22.6276	22	38382170	38384341	uncharacterized LOC100131530
LOC284576	284576	-1.37197	-4.36811	-7.85853	1.15412e-14	4.08039e-13	22.6151	1	205342380	205356568	uncharacterized LOC284576
TRIM17	51127	-1.99268	1.31395	-7.8462	1.26506e-14	4.4286e-13	22.5931	1	228595636	228604583	tripartite motif containing 17
WNT6	7475	-1.8808	-1.75984	-7.8371	1.35363e-14	4.71874e-13	22.5332	2	219724546	219738954	wingless-type MMTV integration site family, member 6
TSLP	85480	-1.61523	-1.62248	-7.83487	1.37617e-14	4.78334e-13	22.5207	5	110405778	110413722	thymic stromal lymphopoietin
DYNLRB2	83657	1.37777	0.871464	7.83567	1.36801e-14	4.76221e-13	22.5089	16	80574854	80584541	dynein, light chain, roadblock-type 2
SNHG4	724102	-1.16888	1.45574	-7.83717	1.35289e-14	4.71874e-13	22.5043	5	138609441	138618873	small nucleolar RNA host gene 4 (non-protein coding)
MVK	4598	0.619314	4.34528	7.87162	1.04682e-14	3.72751e-13	22.504	12	110011500	110035071	mevalonate kinase
LOC100128077	100128077	1.16487	0.46334	7.8347	1.37792e-14	4.78334e-13	22.4931	9	132252760	132253362	uncharacterized LOC100128077
LOC728819	728819	-1.49643	-0.360574	-7.82836	1.44438e-14	4.97932e-13	22.4803	2	43902292	43903461	hCG1645220
LOC100288798	100288798	0.946059	1.21798	7.83295	1.39597e-14	4.81911e-13	22.462	12	46781530	47268854	uncharacterized LOC100288798
ZBTB8B	728116	-1.74413	-4.07623	-7.83449	1.38014e-14	4.78435e-13	22.4528	1	32930658	32953460	zinc finger and BTB domain containing 8B
VAV3	10451	1.29069	5.76151	7.8634	1.11296e-14	3.94047e-13	22.4123	1	108113782	108507545	vav 3 guanine nucleotide exchange factor
DBNDD2	55861	-1.0272	5.75845	-7.85086	1.22192e-14	4.29571e-13	22.3783	20	44034633	44039250	dysbindin (dystrobrevin binding protein 1) domain containing 2
HPX	3263	2.13182	3.3437	7.83879	1.33666e-14	4.67268e-13	22.3736	11	6452268	6462254	hemopexin
RPIA	22934	-0.430589	4.42089	-7.84925	1.23664e-14	4.33521e-13	22.3614	2	88991176	89050452	ribose 5-phosphate isomerase A
EHMT1	79813	0.492277	6.48878	7.86635	1.08872e-14	3.86564e-13	22.3611	9	140513444	140730579	euchromatic histone-lysine N-methyltransferase 1
LOC388948	388948	-1.36416	-3.14123	-7.81409	1.60574e-14	5.49749e-13	22.3496	2	47043807	47049799	uncharacterized LOC388948
ELF5	2001	-2.84458	1.36419	-7.8177	1.56328e-14	5.36689e-13	22.3141	11	34500342	34535347	E74-like factor 5 (ets domain transcription factor)
GDE1	51573	0.546813	6.16968	7.85525	1.18265e-14	4.17536e-13	22.3001	16	19513015	19533450	glycerophosphodiester phosphodiesterase 1
LOC100130855	100130855	0.469309	3.92761	7.8334	1.39132e-14	4.80972e-13	22.2857	15	63879909	63893026	uncharacterized LOC100130855
ITGB5	3693	0.809363	8.21268	7.8639	1.10879e-14	3.9313e-13	22.2762	3	124481795	124606144	integrin, beta 5
KLHL34	257240	-1.5367	-4.63824	-7.81318	1.6166e-14	5.52708e-13	22.2741	X	21673609	21676448	kelch-like 34 (Drosophila)
PPP1R10	5514	0.487974	6.33442	7.85266	1.20565e-14	4.2445e-13	22.2593	6	30568182	30585020	protein phosphatase 1, regulatory subunit 10
UGT2B15	7366	2.62228	-0.774747	7.79341	1.8714e-14	6.37199e-13	22.2113	4	69512315	69536374	UDP glucuronosyltransferase 2 family, polypeptide B15
MOCOS	55034	-1.18285	4.10697	-7.81631	1.57948e-14	5.41506e-13	22.1966	18	33767480	33848685	molybdenum cofactor sulfurase
ARHGEF38-IT1	100874374	1.90799	-2.78428	7.78131	2.04656e-14	6.90282e-13	22.1423	4	106482748	106491395	ARHGEF38 intronic transcript 1 (non-protein coding)
TMEM57	55219	0.469137	6.1707	7.83404	1.38472e-14	4.79355e-13	22.1402	1	25757388	25826700	transmembrane protein 57
BAIAP2L2	80115	-1.36882	0.486908	-7.78357	2.01267e-14	6.80642e-13	22.136	22	38480896	38506676	BAI1-associated protein 2-like 2
PTCH2	8643	-1.09563	1.52835	-7.78498	1.9918e-14	6.74503e-13	22.129	1	45285516	45308616	patched 2
FBP1	2203	1.15066	6.40328	7.82665	1.46283e-14	5.03593e-13	22.1112	9	97365415	97402531	fructose-1,6-bisphosphatase 1
LOC100653112	100653112	2.51211	-1.23866	7.77651	2.12042e-14	7.13205e-13	22.094	13	96743099	97491816	heparan-sulfate 6-O-sulfotransferase 3-like
HS6ST3	266722	2.51211	-1.23866	7.77651	2.12042e-14	7.13205e-13	22.094	13	96743093	97491812	heparan sulfate 6-O-sulfotransferase 3
PSORS1C3	100130889	-1.63739	-3.86703	-7.7813	2.04672e-14	6.90282e-13	22.079	6	31141512	31145676	psoriasis susceptibility 1 candidate 3 (non-protein coding)
MIPEP	4285	0.727632	5.47502	7.8208	1.52776e-14	5.2522e-13	22.0764	13	24304328	24463587	mitochondrial intermediate peptidase
KU-MEL-3	497048	1.77748	-2.43383	7.77172	2.19671e-14	7.33909e-13	22.0737	6	4610846	4612153	KU-MEL-3
RGMB	285704	0.662343	3.68151	7.80065	1.7738e-14	6.05624e-13	22.0657	5	98104999	98132198	RGM domain family, member B
LOC100507006	100507006	-1.21247	-0.354061	-7.76765	2.26362e-14	7.55249e-13	22.0402	2	64455588	64479960	uncharacterized LOC100507006
ANKRD30B	374860	2.90049	0.874864	7.77351	2.16794e-14	7.26244e-13	22.0362	18	14748239	14852737	ankyrin repeat domain 30B
IL12RB2	3595	-1.79264	0.873902	-7.7757	2.13308e-14	7.16495e-13	22.0221	1	67773047	67862583	interleukin 12 receptor, beta 2
ANKS6	203286	-1.02794	2.12246	-7.77257	2.18297e-14	7.30297e-13	21.9575	9	101494291	101558794	ankyrin repeat and sterile alpha motif domain containing 6
LOC100509541	100509541	1.96086	-4.09796	7.7453	2.66893e-14	8.83375e-13	21.8747	12	52478518	52486069	uncharacterized LOC100509541
LOC100507106	100507106	-1.36168	-1.64183	-7.74277	2.71905e-14	8.97577e-13	21.867	11	57405850	57420606	uncharacterized LOC100507106
RBM17	84991	-0.449886	6.62272	-7.7964	1.83047e-14	6.24116e-13	21.8434	10	6130949	6159422	RNA binding motif protein 17
C2orf71	388939	-1.20669	-5.24376	-7.75787	2.43296e-14	8.08496e-13	21.8157	2	29284558	29297127	chromosome 2 open reading frame 71
C20orf112	140688	-0.710697	4.36075	-7.76302	2.34232e-14	7.8011e-13	21.7953	20	31030862	31172875	chromosome 20 open reading frame 112
GOLGA2	2801	0.49162	6.96927	7.79003	1.91886e-14	6.50687e-13	21.7837	9	131018108	131038268	golgin A2
LOC100652751	100652751	1.52697	7.20345	7.79292	1.87829e-14	6.37798e-13	21.7751	10	102121516	102122478	uncharacterized LOC100652751
LOC100653313	100653313	1.52697	7.20345	7.79292	1.87829e-14	6.37798e-13	21.7751	10	102121516	102122478	uncharacterized LOC100653313
OR2S2	56656	-0.989513	-5.56075	-7.75284	2.52473e-14	8.36759e-13	21.7646	9	35957105	35958151	olfactory receptor, family 2, subfamily S, member 2
PSIP1	11168	-0.827925	5.62627	-7.77494	2.1451e-14	7.19564e-13	21.7618	9	15464064	15511003	PC4 and SFRS1 interacting protein 1
RNF175	285533	-1.05393	0.00636004	-7.72825	3.02528e-14	9.88179e-13	21.751	4	154631312	154681387	ring finger protein 175
PRKX	5613	-0.998911	2.17158	-7.74277	2.71895e-14	8.97577e-13	21.7456	X	3522384	3631675	protein kinase, X-linked
S100A2	6273	-2.19979	2.07545	-7.73659	2.84556e-14	9.3315e-13	21.7178	1	153533584	153538306	S100 calcium binding protein A2
LOC338651	338651	1.53388	1.58881	7.73747	2.82718e-14	9.28346e-13	21.7072	11	1593971	1620414	uncharacterized LOC338651
PLEKHA8	84725	0.709243	2.24366	7.74013	2.77243e-14	9.1157e-13	21.7062	7	30067977	30157961	pleckstrin homology domain containing, family A (phosphoinositide binding specific) member 8
FLJ22447	400221	1.01121	-0.380313	7.71514	3.33101e-14	1.08095e-12	21.6476	14	62037258	62121431	uncharacterized LOC400221
LOC100652973	100652973	-0.900084	5.23924	-7.7531	2.52002e-14	8.36309e-13	21.5966	9	36162358	36163907	uncharacterized LOC100652973
KCNN4	3783	-1.25301	3.84861	-7.74252	2.72406e-14	8.97665e-13	21.5956	19	44270685	44285409	potassium intermediate/small conductance calcium-activated channel, subfamily N, member 4
KLHDC3	116138	-0.578558	7.32217	-7.7629	2.34441e-14	7.8011e-13	21.5762	6	42981841	42989036	kelch domain containing 3
RNF150	57484	-1.51242	0.0242431	-7.69662	3.81513e-14	1.22844e-12	21.5283	4	141786725	142054616	ring finger protein 150
TM7SF2	7108	1.21407	5.16358	7.7424	2.72654e-14	8.97665e-13	21.5245	11	64879341	64883707	transmembrane 7 superfamily member 2
DOK5	55816	-1.17617	1.17749	-7.69834	3.76735e-14	1.21463e-12	21.505	20	53092266	53267710	docking protein 5
C6orf195	154386	-1.15755	-4.95713	-7.71174	3.41504e-14	1.10678e-12	21.5042	6	2622972	2635298	chromosome 6 open reading frame 195
KLF14	136259	-1.36281	-3.81567	-7.69596	3.83365e-14	1.23281e-12	21.4684	7	130417396	130418888	Kruppel-like factor 14
C1orf115	79762	1.2852	1.49389	7.69958	3.73339e-14	1.20524e-12	21.4659	1	220863628	220872499	chromosome 1 open reading frame 115
LOC100507053	100507053	-1.011	0.465702	-7.68711	4.08997e-14	1.30178e-12	21.4515	4	100010008	100222513	uncharacterized LOC100507053
HN1L	90861	0.65197	6.13304	7.73419	2.89606e-14	9.48458e-13	21.4176	16	1728278	1752073	hematological and neurological expressed 1-like
TF	7018	-2.54989	2.2836	-7.68931	4.02471e-14	1.2843e-12	21.4098	3	133464977	133497850	transferrin
DEGS2	123099	1.60098	5.35914	7.716	3.30998e-14	1.07553e-12	21.4057	14	100612753	100626012	delta(4)-desaturase, sphingolipid 2
NES	10763	-1.12068	6.32819	-7.72996	2.98761e-14	9.77157e-13	21.4031	1	156638555	156647189	nestin
MAB21L3	126868	1.99911	-3.62707	7.67617	4.43047e-14	1.40656e-12	21.393	1	116654376	116677861	mab-21-like 3 (C. elegans)
C3orf14	57415	1.1979	4.80367	7.71901	3.23761e-14	1.05339e-12	21.3662	3	62305396	62319321	chromosome 3 open reading frame 14
2017-03-02	54996	0.931	3.90998	7.7044	3.60366e-14	1.16638e-12	21.3559	1	220921676	220957599	mitochondrial amidoxime reducing component 2
CCDC102A	92922	-0.912622	2.71525	-7.68936	4.02335e-14	1.2843e-12	21.3549	16	57546090	57570477	coiled-coil domain containing 102A
FANCE	2178	-0.708048	2.82586	-7.69158	3.95855e-14	1.26806e-12	21.3522	6	35420138	35434881	Fanconi anemia, complementation group E
ARHGAP32	9743	0.829201	6.39652	7.72466	3.10619e-14	1.01195e-12	21.3441	11	128834955	129062093	Rho GTPase activating protein 32
C9orf106	414318	1.48227	-2.13526	7.66429	4.8316e-14	1.53001e-12	21.3047	9	132083295	132084882	chromosome 9 open reading frame 106
CROT	54677	0.997261	4.62508	7.70299	3.64109e-14	1.17697e-12	21.3029	7	86974951	87029112	carnitine O-octanoyltransferase
HAO1	54363	-1.28196	-5.36901	-7.68165	4.25659e-14	1.35309e-12	21.29	20	7863631	7921093	hydroxyacid oxidase (glycolate oxidase) 1
STARD10	10809	1.135	7.99865	7.72535	3.09048e-14	1.00815e-12	21.2852	11	72465774	72504750	StAR-related lipid transfer (START) domain containing 10
GJB3	2707	-2.1705	-1.21426	-7.66299	4.87767e-14	1.54263e-12	21.2848	1	35246790	35251967	gap junction protein, beta 3, 31kDa
GPRIN2	9721	-2.30734	-0.0802159	-7.6567	5.10673e-14	1.60691e-12	21.236	10	46993546	47000568	G protein regulated inducer of neurite outgrowth 2
LOC100507127	100507127	-1.98561	-3.477	-7.65713	5.09069e-14	1.60389e-12	21.2043	10	6821560	6884868	uncharacterized LOC100507127
TTC8	123016	0.573163	5.23477	7.68971	4.01291e-14	1.28382e-12	21.1748	14	89290978	89344335	tetratricopeptide repeat domain 8
PBLD	64081	0.781755	2.38571	7.65931	5.01026e-14	1.58055e-12	21.1523	10	70042417	70092684	phenazine biosynthesis-like protein domain containing
RYR1	6261	-1.43036	2.59228	-7.65525	5.16104e-14	1.62195e-12	21.1144	19	38924340	39078204	ryanodine receptor 1 (skeletal)
ODF2	4957	0.484519	6.51221	7.6946	3.87192e-14	1.24351e-12	21.1081	9	131217434	131263571	outer dense fiber of sperm tails 2
DHCR24	1718	1.16349	8.00792	7.69399	3.88909e-14	1.24741e-12	21.0541	1	55315300	55352921	24-dehydrocholesterol reductase
LOC100506649	100506649	0.471695	4.35531	7.66803	4.70163e-14	1.49075e-12	21.0499	12	120639094	120650631	uncharacterized LOC100506649
LOC100292082	100292082	1.30175	-0.346418	7.62938	6.2298e-14	1.95044e-12	21.044	5	122422861	122426011	uncharacterized LOC100292082
SCP2	6342	0.543459	7.13317	7.68791	4.0661e-14	1.29584e-12	21.0388	1	53392901	53517289	sterol carrier protein 2
ZNF91	7644	0.907006	4.87203	7.66103	4.94812e-14	1.56293e-12	20.9846	19	23540498	23578269	zinc finger protein 91
ANKRD7	56311	-1.52546	-3.36199	-7.61757	6.78788e-14	2.11983e-12	20.9273	7	117864712	117882785	ankyrin repeat domain 7
BAG2	9532	-0.971271	2.57265	-7.6264	6.36642e-14	1.99071e-12	20.9129	6	57037104	57050013	BCL2-associated athanogene 2
MIR622	693207	1.12428	-1.04068	7.59572	7.95245e-14	2.4619e-12	20.8243	13	90883436	90883531	microRNA 622
SLC1A4	6509	0.984043	5.61822	7.64515	5.55475e-14	1.74348e-12	20.8107	2	65215579	65250999	solute carrier family 1 (glutamate/neutral amino acid transporter), member 4
CDYL2	124359	1.14438	2.588	7.6066	7.35003e-14	2.28107e-12	20.7698	16	80637675	80838175	chromodomain protein, Y-like 2
IDI1	3422	0.748721	5.18315	7.63982	5.77445e-14	1.81015e-12	20.7634	10	1085963	1095061	isopentenyl-diphosphate delta isomerase 1
LOC338739	338739	-1.21864	-3.06469	-7.58936	8.32701e-14	2.57465e-12	20.752	11	33183203	33213144	uncharacterized LOC338739
PROM1	8842	-2.40687	3.45047	-7.61524	6.90364e-14	2.15328e-12	20.7145	4	15969849	16085623	prominin 1
PGBD5	79605	-1.71719	0.801409	-7.57841	9.01283e-14	2.77292e-12	20.6648	1	230457392	230561674	piggyBac transposable element derived 5
LEPREL1	55214	-1.18079	2.25267	-7.58121	8.83253e-14	2.72081e-12	20.6355	3	189674517	189840226	leprecan-like 1
LIMCH1	22998	1.20366	5.63483	7.61382	6.97467e-14	2.17271e-12	20.5541	4	41362804	41702061	LIM and calponin homology domains 1
B4GALT2	8704	-0.543608	5.93028	-7.6105	7.14484e-14	2.22016e-12	20.5501	1	44444874	44456843	UDP-Gal:betaGlcNAc beta 1,4- galactosyltransferase, polypeptide 2
INPP5J	27124	1.32386	4.48876	7.58834	8.3887e-14	2.58729e-12	20.5224	22	31518961	31530683	inositol polyphosphate-5-phosphatase J
TSC22D1	8848	0.580568	6.91062	7.6119	7.07289e-14	2.20055e-12	20.5009	13	45006279	45150701	TSC22 domain family, member 1
COL11A2	1302	-1.5074	0.383296	-7.55333	1.08012e-13	3.28657e-12	20.4934	6	33130469	33160245	collagen, type XI, alpha 2
KIAA1804	84451	-1.54343	1.8149	-7.55744	1.04858e-13	3.19843e-12	20.4783	1	233463514	233520894	mixed lineage kinase 4
CCDC67	159989	-1.67118	-1.76827	-7.54638	1.13555e-13	3.44682e-12	20.4755	11	93063883	93171636	coiled-coil domain containing 67
BLVRB	645	0.920639	6.68827	7.60589	7.38744e-14	2.28983e-12	20.4651	19	40953691	40971725	biliverdin reductase B (flavin reductase (NADPH))
SPPL2A	84888	0.567752	5.90777	7.58886	8.35744e-14	2.58085e-12	20.3853	15	50999730	51057910	signal peptide peptidase like 2A
C14orf129	51527	0.74999	3.54026	7.55928	1.03478e-13	3.16022e-12	20.3452	14	96846022	96853568	chromosome 14 open reading frame 129
ZNF276	92822	-0.635628	4.05093	-7.56095	1.0224e-13	3.12623e-12	20.3384	16	89787393	89807333	zinc finger protein 276
KIAA0020	9933	-0.566063	5.78107	-7.57722	9.09098e-14	2.79351e-12	20.3122	9	2804152	2844130	KIAA0020
TEP1	7011	0.603406	5.42863	7.57285	9.3826e-14	2.87957e-12	20.294	14	20833826	20881579	telomerase-associated protein 1
TINAGL1	64129	-1.06635	4.76066	-7.56267	1.0098e-13	3.09149e-12	20.2874	1	32042086	32053287	tubulointerstitial nephritis antigen-like 1
MIR1260B	100422991	-1.19445	-1.48254	-7.51244	1.44914e-13	4.33523e-12	20.2448	11	96074602	96074690	microRNA 1260b
LOC100628307	100628307	1.74956	-2.1346	7.50945	1.48063e-13	4.42412e-12	20.2216	14	80677762	80921810	uncharacterized LOC100628307
TFF3	7033	2.66313	6.12615	7.55515	1.06605e-13	3.24775e-12	20.2147	21	43731777	43735706	trefoil factor 3 (intestinal)
ACVR1B	91	0.744393	4.51734	7.54644	1.13506e-13	3.44682e-12	20.1909	12	52345451	52390863	activin A receptor, type IB
UCP2	7351	1.03346	7.26339	7.57111	9.50111e-14	2.91235e-12	20.1826	11	73685716	73693889	uncoupling protein 2 (mitochondrial, proton carrier)
CHIA	27159	-1.51454	-4.71148	-7.52131	1.35982e-13	4.09262e-12	20.1725	1	111833474	111863188	chitinase, acidic
MYBPH	4608	-1.54788	-2.29058	-7.50333	1.54696e-13	4.61124e-12	20.1619	1	203136939	203144942	myosin binding protein H
ZDHHC18	84243	-0.543023	4.18933	-7.53665	1.21786e-13	3.68765e-12	20.1556	1	27153201	27182211	zinc finger, DHHC-type containing 18
CCDC83	220047	1.73182	-3.32604	7.50177	1.56437e-13	4.65756e-12	20.1435	11	85566144	85631051	coiled-coil domain containing 83
SUOX	6821	0.51412	5.47555	7.54498	1.14706e-13	3.47751e-12	20.1212	12	56391043	56399309	sulfite oxidase
DAPK2	23604	-0.948214	3.19528	-7.5141	1.43198e-13	4.29421e-12	20.1206	15	64199235	64338521	death-associated protein kinase 2
PIP5K1B	8395	1.52863	1.40444	7.51293	1.44412e-13	4.3254e-12	20.0958	9	71320616	71624091	phosphatidylinositol-4-phosphate 5-kinase, type I, beta
GYS2	2998	-1.44678	-3.3412	-7.49572	1.63366e-13	4.85225e-12	20.088	12	21689123	21757781	glycogen synthase 2 (liver)
LOC100131289	100131289	-2.17106	-0.482498	-7.48945	1.70856e-13	5.05661e-12	20.0796	6	27729523	27730966	uncharacterized LOC100131289
LGR6	59352	-2.34849	1.65888	-7.4915	1.68369e-13	4.99487e-12	20.0466	1	202163118	202288889	leucine-rich repeat containing G protein-coupled receptor 6
PLSCR2	57047	-1.50437	-2.18772	-7.47906	1.84032e-13	5.42077e-12	20.0028	3	146151075	146213778	phospholipid scramblase 2
SCNN1A	6337	1.30226	6.05475	7.52849	1.29142e-13	3.90091e-12	19.9951	12	6456009	6486523	sodium channel, non-voltage-gated 1 alpha subunit
PLOD3	8985	-0.641354	6.65507	-7.53501	1.2323e-13	3.72686e-12	19.9763	7	100849258	100861011	procollagen-lysine, 2-oxoglutarate 5-dioxygenase 3
SPOPL	339745	1.00765	4.64206	7.51522	1.4206e-13	4.26523e-12	19.9654	2	139259350	139330805	speckle-type POZ protein-like
ADCK3	56997	-0.736998	5.74149	-7.52254	1.34789e-13	4.06161e-12	19.9584	1	227127938	227175246	aarF domain containing kinase 3
LRRC34	151827	-0.932844	0.754439	-7.47166	1.94027e-13	5.70842e-12	19.9349	3	169511216	169530574	leucine rich repeat containing 34
CSDA	8531	-0.889434	6.3615	-7.52344	1.33918e-13	4.04025e-12	19.9023	12	10851676	10875953	cold shock domain protein A
RALGPS2	55103	1.12747	4.48173	7.49948	1.5902e-13	4.72881e-12	19.9023	1	178694300	178889238	Ral GEF with PH domain and SH3 binding motif 2
DLX5	1749	-1.55465	0.166352	-7.46607	2.01927e-13	5.92685e-12	19.8955	7	96649702	96654143	distal-less homeobox 5
FAH	2184	0.858499	6.32976	7.51833	1.38922e-13	4.17605e-12	19.8716	15	80445233	80478924	fumarylacetoacetate hydrolase (fumarylacetoacetase)
MTMR2	8898	-0.602558	5.83501	-7.50798	1.49625e-13	4.46544e-12	19.826	11	95566044	95657371	myotubularin related protein 2
ALX3	257	-0.974525	1.11367	-7.45292	2.21763e-13	6.48611e-12	19.79	1	110602997	110613322	ALX homeobox 3
SLC22A5	6584	0.685525	4.47237	7.47922	1.83819e-13	5.42077e-12	19.7527	5	131705401	131731306	solute carrier family 22 (organic cation/carnitine transporter), member 5
NAALADL2	254827	1.08432	3.82316	7.47984	1.83007e-13	5.40338e-12	19.7503	3	174577111	175523428	N-acetylated alpha-linked acidic dipeptidase-like 2
LOC100507039	100507039	1.19545	0.064792	7.44425	2.35896e-13	6.87524e-12	19.74	2	197124838	197128928	uncharacterized LOC100507039
LOC643441	643441	1.81019	-4.23364	7.44098	2.41442e-13	7.02865e-12	19.7375	1	113739403	113748875	uncharacterized LOC643441
MBOAT1	154141	-1.21319	4.99921	-7.46784	1.99391e-13	5.85933e-12	19.7041	6	20100935	20212670	membrane bound O-acyltransferase domain containing 1
P4HA1	5033	0.822281	6.23752	7.49015	1.70007e-13	5.03746e-12	19.6558	10	74766975	74856732	prolyl 4-hydroxylase, alpha polypeptide I
PPEF1	5475	1.15161	1.62011	7.44051	2.42256e-13	7.04409e-12	19.6401	X	18709045	18846035	protein phosphatase, EF-hand calcium binding domain 1
SYNM	23336	-1.72417	4.29467	-7.46167	2.08363e-13	6.10854e-12	19.6352	15	99645286	99675800	synemin, intermediate filament protein
LOC100507642	100507642	-1.23641	2.3402	-7.43762	2.47278e-13	7.17336e-12	19.6165	7	149597	154956	uncharacterized LOC100507642
C20orf3	57136	0.594533	7.50985	7.48431	1.77258e-13	5.23983e-12	19.5772	20	24943580	24973425	chromosome 20 open reading frame 3
IL1RAPL2	26280	2.08461	-2.29444	7.41473	2.90935e-13	8.42019e-12	19.5653	X	103810996	105011822	interleukin 1 receptor accessory protein-like 2
ETV6	2120	-0.635807	4.80602	-7.4609	2.09504e-13	6.13476e-12	19.5646	12	11802788	12048336	ets variant 6
C6orf183	389422	1.37856	-2.36851	7.39786	3.27875e-13	9.42355e-12	19.4541	6	109487040	109563542	chromosome 6 open reading frame 183
CASP8	841	0.559777	4.68584	7.44563	2.3359e-13	6.81602e-12	19.4501	2	202098166	202152434	caspase 8, apoptosis-related cysteine peptidase
SRBD1	55133	0.491304	5.01682	7.44743	2.30614e-13	6.73707e-12	19.4438	2	45615819	45838433	S1 RNA binding domain 1
CA13	377677	-1.24928	0.476056	-7.38969	3.47386e-13	9.96133e-12	19.3673	8	86157716	86196302	carbonic anhydrase XIII
CRB1	23418	-1.52355	-2.03558	-7.38752	3.52776e-13	1.00926e-11	19.3612	1	197170592	197447585	crumbs homolog 1 (Drosophila)
ANKS4B	257629	1.44677	-5.4078	7.39404	3.36873e-13	9.67101e-12	19.3604	16	21245016	21263750	ankyrin repeat and sterile alpha motif domain containing 4B
ERO1L	30001	0.788702	5.40722	7.43987	2.43365e-13	7.06809e-12	19.3338	14	53108605	53162419	ERO1-like (S. cerevisiae)
CAPN9	10753	1.74415	2.50262	7.40129	3.20008e-13	9.21874e-12	19.3284	1	230883130	230937749	calpain 9
CTPS	1503	-0.536285	5.21669	-7.4334	2.54819e-13	7.38351e-12	19.3277	1	41445007	41478235	CTP synthase 1
LINC00163	727699	-1.2122	-4.88491	-7.39803	3.27478e-13	9.42303e-12	19.3143	21	46409779	46414001	long intergenic non-protein coding RNA 163
CITED4	163732	-2.06263	-0.29952	-7.3689	4.02353e-13	1.14191e-11	19.2527	1	41326728	41328018	Cbp/p300-interacting transactivator, with Glu/Asp-rich carboxy-terminal domain, 4
PLAGL1	5325	-1.00288	2.75055	-7.38891	3.49308e-13	1.00049e-11	19.2288	6	144261437	144385735	pleiomorphic adenoma gene-like 1
CHRAC1	54108	-0.598821	5.93305	-7.41263	2.9531e-13	8.5369e-12	19.164	8	141521401	141527252	chromatin accessibility complex 1
PSAPL1	768239	-1.41825	-5.37371	-7.37782	3.77805e-13	1.07592e-11	19.1483	4	7432021	7436700	prosaposin-like 1 (gene/pseudogene)
DSG3	1830	-3.23833	0.785581	-7.35815	4.34056e-13	1.2263e-11	19.1448	18	29027732	29058665	desmoglein 3
DUSP6	1848	0.928552	5.10979	7.40583	3.09897e-13	8.94818e-12	19.1326	12	89741837	89746296	dual specificity phosphatase 6
LOC375196	375196	-1.23644	-1.31553	-7.34954	4.61188e-13	1.29413e-11	19.1203	2	39186428	39187485	uncharacterized LOC375196
NMB	4828	-0.958727	2.48382	-7.36907	4.01884e-13	1.14188e-11	19.1063	15	85198360	85201802	neuromedin B
TMEM131	23505	0.523542	6.79411	7.40501	3.11689e-13	8.9895e-12	19.0528	2	98372799	98612354	transmembrane protein 131
PPP1R14D	54866	1.44487	-1.29283	7.33938	4.95369e-13	1.38071e-11	19.0488	15	41107643	41120907	protein phosphatase 1, regulatory (inhibitor) subunit 14D
NFE4	58160	-1.77401	-4.79338	-7.35658	4.38876e-13	1.23851e-11	19.0411	7	102613884	102619114	transcription factor NF-E4
CNKSR2	22866	-1.59167	-1.15513	-7.33645	5.05653e-13	1.40153e-11	19.0314	X	21392536	21672813	connector enhancer of kinase suppressor of Ras 2
CD320	51293	-1.00288	4.9798	-7.37952	3.7329e-13	1.0655e-11	19.0274	19	8367011	8373240	CD320 molecule
KIRREL2	84063	-1.80822	-2.48068	-7.33718	5.0309e-13	1.39753e-11	19.0167	19	36347810	36358048	kin of IRRE like 2 (Drosophila)
PRSS45	377047	-1.73143	-2.33362	-7.33875	4.97562e-13	1.38527e-11	19.0096	3	46783581	46786245	protease, serine, 45
ANXA8L2	244	-2.19903	-1.26232	-7.33414	5.13947e-13	1.41977e-11	18.9978	10	47746920	47763041	annexin A8-like 2
COL4A3BP	10087	0.77711	4.49972	7.3735	3.89493e-13	1.10794e-11	18.9823	5	74666928	74807806	collagen, type IV, alpha 3 (Goodpasture antigen) binding protein
DNASE1	1773	0.814173	2.55297	7.35109	4.56165e-13	1.28148e-11	18.9604	16	3702940	3708096	deoxyribonuclease I
IDE	3416	0.660321	5.65617	7.3827	3.64989e-13	1.043e-11	18.9524	10	94211441	94333852	insulin-degrading enzyme
PRG2	5553	-1.26856	-0.264703	-7.32626	5.43199e-13	1.49726e-11	18.952	11	57154834	57158130	proteoglycan 2, bone marrow (natural killer cell activator, eosinophil granule major basic protein)
FGF2	2247	-1.5316	-0.382844	-7.32215	5.59086e-13	1.53764e-11	18.9348	4	123747863	123819390	fibroblast growth factor 2 (basic)
MPZ	4359	-1.55475	-1.50597	-7.3186	5.73215e-13	1.57129e-11	18.9115	1	161274525	161279762	myelin protein zero
GYLTL1B	120071	-1.38776	4.35227	-7.35837	4.33384e-13	1.22579e-11	18.908	11	45943196	45950647	glycosyltransferase-like 1B
AMN	81693	-1.54967	-2.74908	-7.3203	5.66397e-13	1.55431e-11	18.9024	14	103388993	103397179	amnionless homolog (mouse)
AMPD2	271	-0.523935	5.17612	-7.36558	4.11894e-13	1.16633e-11	18.8864	1	110162435	110174677	adenosine monophosphate deaminase 2
ITFG2	55846	-0.546423	4.43727	-7.35304	4.49942e-13	1.26686e-11	18.8735	12	2921787	2934237	integrin alpha FG-GAP repeat containing 2
FAM189B	10712	-0.66309	5.62555	-7.36718	4.07279e-13	1.15458e-11	18.8724	1	155216996	155225274	family with sequence similarity 189, member B
SCD	6319	1.64277	6.38814	7.37852	3.75935e-13	1.07182e-11	18.8695	10	102106772	102124588	stearoyl-CoA desaturase (delta-9-desaturase)
COMMD2	51122	-0.492449	4.08088	-7.35115	4.55996e-13	1.28148e-11	18.8607	3	149456257	149470286	COMM domain containing 2
KCNB2	9312	-1.74686	-2.90936	-7.31631	5.82465e-13	1.59314e-11	18.853	8	73449626	73850584	potassium voltage-gated channel, Shab-related subfamily, member 2
PDE9A	5152	-1.08446	3.03	-7.33687	5.04191e-13	1.39903e-11	18.8302	21	44073862	44195619	phosphodiesterase 9A
FANCA	2175	-0.586897	4.70983	-7.35574	4.41483e-13	1.24445e-11	18.8272	16	89803959	89883065	Fanconi anemia, complementation group A
CAHM	100526820	-1.1713	-1.86614	-7.30359	6.36791e-13	1.73032e-11	18.8112	6	163834097	163834982	colon adenocarcinoma hypermethylated (non-protein coding)
C8orf75	619351	1.86947	-3.14791	7.30534	6.2902e-13	1.71107e-11	18.8105	8	29578775	29605625	long intergenic non-protein coding RNA 589
CCDC87	55231	1.07515	1.26387	7.31092	6.04924e-13	1.65094e-11	18.7903	11	66357640	66360554	coiled-coil domain containing 87
PDCL	5082	0.365246	4.57704	7.34859	4.64286e-13	1.30136e-11	18.786	9	125580376	125590935	phosducin-like
MED28	80306	-0.387402	4.88687	-7.34603	4.72713e-13	1.32349e-11	18.7829	4	17616273	17626160	mediator complex subunit 28
LOC100289473	100289473	-1.27133	-3.62636	-7.30844	6.15499e-13	1.67796e-11	18.7803	20	1754011	1760392	cytoskeleton associated protein 2-like pseudogene
ARHGEF10L	55160	-0.654348	5.87041	-7.34128	4.88785e-13	1.36389e-11	18.6846	1	17866330	18024370	Rho guanine nucleotide exchange factor (GEF) 10-like
EPHB3	2049	-0.998932	6.17866	-7.34577	4.73594e-13	1.32447e-11	18.6802	3	184279587	184300196	EPH receptor B3
CAPN12	147968	-1.19502	1.50475	-7.29259	6.87748e-13	1.86268e-11	18.6785	19	39220832	39235114	calpain 12
CTAGE5	4253	0.524937	6.12974	7.34557	4.74257e-13	1.32483e-11	18.674	14	39734476	39820397	CTAGE family, member 5
TPO	7173	1.36404	0.046172	7.28538	7.23281e-13	1.95679e-11	18.6623	2	1417233	1546499	thyroid peroxidase
LOC340037	340037	-1.06018	-1.56119	-7.28089	7.46367e-13	2.01269e-11	18.6601	5	176864890	176874945	uncharacterized LOC340037
CHRDL2	25884	-1.86625	-0.555764	-7.27752	7.6412e-13	2.05833e-11	18.6257	11	74407474	74442186	chordin-like 2
FLJ11235	54508	1.01097	0.460363	7.28165	7.42406e-13	2.00417e-11	18.6193	5	111755280	111756675	uncharacterized FLJ11235
PTPN2	5771	-0.468779	5.02588	-7.32688	5.40841e-13	1.49241e-11	18.6175	18	12785477	12884334	protein tyrosine phosphatase, non-receptor type 2
FDCSP	260436	-3.87814	0.684588	-7.28248	7.38087e-13	1.99468e-11	18.6113	4	71091815	71100969	follicular dendritic cell secreted protein
SNX14	57231	0.498771	6.79787	7.33514	5.10331e-13	1.41135e-11	18.5734	6	86215214	86303629	sorting nexin 14
ATP6V1G1	9550	0.499695	7.25001	7.33825	4.99324e-13	1.38862e-11	18.5733	9	117349994	117361152	ATPase, H+ transporting, lysosomal 13kDa, V1 subunit G1
NRBP2	340371	-0.946679	4.1177	-7.30281	6.40284e-13	1.73789e-11	18.5699	8	144915755	144923146	nuclear receptor binding protein 2
FAM181B	220382	-2.03112	-2.32696	-7.27349	7.85927e-13	2.1125e-11	18.5699	11	82443046	82444906	family with sequence similarity 181, member B
LOC100653301	100653301	-0.946673	4.1176	-7.30266	6.40973e-13	1.73789e-11	18.5689	8	144915891	144923146	nuclear receptor-binding protein 2-like
RGS3	5998	0.485266	5.71713	7.32607	5.43939e-13	1.49764e-11	18.5557	9	116207011	116360018	regulator of G-protein signaling 3
LOC100506304	100506304	-1.61664	-1.3687	-7.26628	8.26468e-13	2.21191e-11	18.555	9	13446525	13487510	uncharacterized LOC100506304
PSMC6	5706	0.41448	5.30657	7.32161	5.6122e-13	1.54181e-11	18.5527	14	53173896	53194716	proteasome (prosome, macropain) 26S subunit, ATPase, 6
LOC100302640	100302640	-1.14945	-1.08812	-7.25971	8.65194e-13	2.30811e-11	18.519	3	106828637	106959485	uncharacterized LOC100302640
GPCPD1	56261	0.764599	4.66532	7.30597	6.26243e-13	1.70538e-11	18.4754	20	5525080	5591672	glycerophosphocholine phosphodiesterase GDE1 homolog (S. cerevisiae)
ARHGAP21	57584	-0.687973	5.82321	-7.31112	6.04086e-13	1.65046e-11	18.4709	10	24872538	25012597	Rho GTPase activating protein 21
GPRC5A	9052	1.33961	6.56238	7.3176	5.7725e-13	1.58061e-11	18.4687	12	13043956	13066600	G protein-coupled receptor, family C, group 5, member A
KRT8	3856	0.937257	10.4352	7.33583	5.07893e-13	1.40617e-11	18.4473	12	53290971	53343650	keratin 8
RAVER2	55225	-1.14599	3.44661	-7.27456	7.8009e-13	2.09908e-11	18.4368	1	65210778	65298915	ribonucleoprotein, PTB-binding 2
REN	5972	1.65806	-2.40171	7.2324	1.04618e-12	2.74969e-11	18.3307	1	204123944	204135465	renin
MOG	4340	-1.40384	-4.81592	-7.2466	9.47843e-13	2.50977e-11	18.2966	6	29624758	29640149	myelin oligodendrocyte glycoprotein
CAMK2N1	55450	1.21085	4.02048	7.26817	8.15656e-13	2.18533e-11	18.2822	1	20808884	20812728	calcium/calmodulin-dependent protein kinase II inhibitor 1
PLEKHG1	57480	-0.913752	3.91521	-7.25918	8.6836e-13	2.31408e-11	18.2453	6	150920999	151164799	pleckstrin homology domain containing, family G (with RhoGef domain) member 1
C10orf57	80195	0.622725	4.53411	7.26585	8.28955e-13	2.21619e-11	18.2409	10	81838426	81852307	chromosome 10 open reading frame 57
ZEB1-AS1	220930	-0.674345	2.77139	-7.24122	9.83993e-13	2.5972e-11	18.2382	10	31605457	31608024	ZEB1 antisense RNA 1 (non-protein coding)
UNC5A	90249	2.01191	1.64769	7.23188	1.04999e-12	2.75677e-11	18.2025	5	176237560	176307899	unc-5 homolog A (C. elegans)
DGAT2	84649	-1.38647	4.40115	-7.25545	8.91275e-13	2.37007e-11	18.1857	11	75479778	75512581	diacylglycerol O-acyltransferase 2
KCNS3	3790	1.02407	5.13259	7.26401	8.39621e-13	2.24229e-11	18.1709	2	18059945	18114225	potassium voltage-gated channel, delayed-rectifier, subfamily S, member 3
NCAN	1463	-1.78745	-3.84754	-7.21756	1.1597e-12	3.02251e-11	18.1466	19	19322782	19363061	neurocan
KHDC1	80759	-1.21013	0.67689	-7.20791	1.23986e-12	3.22131e-11	18.1391	6	73951037	74019938	KH homology domain containing 1
SLC39A9	55334	0.569137	5.15732	7.25642	8.85275e-13	2.35663e-11	18.138	14	69865096	69929107	solute carrier family 39 (zinc transporter), member 9
ACTR1A	10121	0.359433	6.58158	7.26989	8.05891e-13	2.16382e-11	18.1291	10	104238986	104262512	ARP1 actin-related protein 1 homolog A, centractin alpha (yeast)
IDI2-AS1	55853	0.725693	3.49739	7.24447	9.62046e-13	2.54197e-11	18.1265	10	1068577	1090141	IDI2 antisense RNA 1 (non-protein coding)
SEMA6C	10500	-0.89695	3.48097	-7.228	1.07862e-12	2.82597e-11	18.1147	1	151104161	151119140	sema domain, transmembrane domain (TM), and cytoplasmic domain, (semaphorin) 6C
SLC31A1	1317	0.637788	4.34722	7.24915	9.31168e-13	2.46824e-11	18.1036	9	115983808	116026772	solute carrier family 31 (copper transporters), member 1
YBX1	4904	-0.514091	7.03513	-7.26908	8.10472e-13	2.17378e-11	18.097	1	43148066	43168020	Y box binding protein 1
FAM189A2	9413	-1.71917	2.58295	-7.20853	1.23457e-12	3.21426e-11	18.0953	9	71939488	72007370	family with sequence similarity 189, member A2
MEGF9	1955	1.16286	4.19595	7.2368	1.0147e-12	2.66976e-11	18.083	9	123363196	123476765	multiple EGF-like-domains 9
KLK8	11202	-2.55486	-1.20659	-7.19933	1.31576e-12	3.41138e-11	18.0706	19	51499264	51504958	kallikrein-related peptidase 8
C1QL4	338761	-1.69172	-3.82422	-7.19959	1.31338e-12	3.40877e-11	18.0348	12	49726200	49730971	complement component 1, q subcomponent-like 4
SYS1-DBNDD2	767557	-0.830764	6.66307	-7.2455	9.5515e-13	2.52643e-11	18.0264	20	43991809	44039250	SYS1-DBNDD2 readthrough (non-protein coding)
KRTAP5-2	440021	1.49531	-0.234813	7.19371	1.36786e-12	3.51912e-11	18.0251	11	1618407	1619524	keratin associated protein 5-2
LOC100652759	100652759	0.975569	3.61207	7.21902	1.14801e-12	2.99518e-11	18.0111	3	64053640	64088807	uncharacterized LOC100652759
LOC100653177	100653177	0.975569	3.61207	7.21902	1.14801e-12	2.99518e-11	18.0111	3	64053640	64088807	uncharacterized LOC100653177
HMGCS2	3158	3.43172	1.84478	7.20797	1.23935e-12	3.22131e-11	18.0104	1	120290619	120311555	3-hydroxy-3-methylglutaryl-CoA synthase 2 (mitochondrial)
TRIP11	9321	0.547248	6.38978	7.24953	9.28751e-13	2.46446e-11	18.0052	14	92434243	92506403	thyroid hormone receptor interactor 11
ZNF496	84838	-0.588753	4.60959	-7.22667	1.08866e-12	2.8493e-11	17.9937	1	247463622	247495045	zinc finger protein 496
CCDC6	8030	0.886114	5.07472	7.23865	1.00177e-12	2.63853e-11	17.9855	10	61548505	61666414	coiled-coil domain containing 6
PCOLCE2	26577	-2.24295	0.943576	-7.18715	1.43131e-12	3.6727e-11	17.984	3	142536702	142608045	procollagen C-endopeptidase enhancer 2
AKR1A1	10327	0.547377	7.44247	7.25392	9.00766e-13	2.39275e-11	17.9771	1	46016455	46035723	aldo-keto reductase family 1, member A1 (aldehyde reductase)
TRPM4	54795	0.779765	6.2495	7.24105	9.85139e-13	2.59747e-11	17.9575	19	49661016	49715098	transient receptor potential cation channel, subfamily M, member 4
CBX3P2	645158	-0.953902	-0.229694	-7.17649	1.54064e-12	3.93701e-11	17.9468	18	2652169	2655394	chromobox homolog 3 pseudogene 2
LINC00032	158035	-1.14448	-4.61048	-7.19399	1.36518e-12	3.51752e-11	17.9315	9	27245682	27282791	long intergenic non-protein coding RNA 32
P2RY2	5029	1.2179	2.43039	7.19784	1.32938e-12	3.44311e-11	17.9265	11	72929344	72947397	purinergic receptor P2Y, G-protein coupled, 2
LOC285796	285796	-1.28605	-4.61354	-7.18386	1.46423e-12	3.74944e-11	17.8396	6	163731017	163745505	uncharacterized LOC285796
APEH	327	0.51021	7.40989	7.23134	1.05393e-12	2.76421e-11	17.8383	3	49711435	49720934	N-acylaminoacyl-peptide hydrolase
LOC100652941	100652941	0.513917	3.80292	7.19614	1.34505e-12	3.46926e-11	17.8338	1	26287892	26299186	uncharacterized LOC100652941
LOC100653078	100653078	0.513917	3.80292	7.19614	1.34505e-12	3.46926e-11	17.8338	1	26287892	26299186	uncharacterized LOC100653078
STEAP1B	256227	-1.24069	-1.95928	-7.15661	1.76675e-12	4.47348e-11	17.8234	7	22459063	22539901	STEAP family member 1B
CHST5	23563	-1.24249	-2.72437	-7.1611	1.71296e-12	4.34614e-11	17.8202	16	75562428	75569068	carbohydrate (N-acetylglucosamine 6-O) sulfotransferase 5
AOX2P	344454	1.20687	-1.65419	7.14586	1.90233e-12	4.79726e-11	17.7496	2	201560446	201658946	aldehyde oxidase 2 pseudogene
KREMEN1	83999	0.963904	2.75854	7.1769	1.53626e-12	3.92987e-11	17.7443	22	29469066	29564321	kringle containing transmembrane protein 1
SEPP1	6414	1.0231	7.92818	7.2202	1.13865e-12	2.977e-11	17.7441	5	42799982	42812024	selenoprotein P, plasma, 1
LOC100505549	100505549	-0.680752	0.443772	-7.14792	1.87565e-12	4.73478e-11	17.7426	18	55297534	55336508	uncharacterized LOC100505549
LOC100294360	100294360	2.93493	-0.405229	7.15477	1.78925e-12	4.52127e-11	17.7396	11	1013332	1016277	uncharacterized LOC100294360
TRIM29	23650	-1.74556	3.56777	-7.18684	1.43438e-12	3.67679e-11	17.7295	11	119981994	120008863	tripartite motif containing 29
STK33	65975	-1.63681	-1.83028	-7.14257	1.94595e-12	4.89239e-11	17.7222	11	8413418	8615503	serine/threonine kinase 33
ZG16B	124220	1.36223	6.11616	7.19706	1.33653e-12	3.45803e-11	17.7082	16	2880173	2882285	zymogen granule protein 16 homolog B (rat)
WWC2	80014	1.08425	4.30024	7.18773	1.42558e-12	3.66177e-11	17.6988	4	184020463	184241930	WW and C2 domain containing 2
HPDL	84842	-1.48334	0.0986979	-7.14372	1.9306e-12	4.8587e-11	17.6867	1	45792545	45794347	4-hydroxyphenylpyruvate dioxygenase-like
AKR1D1	6718	2.08051	-4.22851	7.13481	2.05235e-12	5.14949e-11	17.6574	7	137761178	137803050	aldo-keto reductase family 1, member D1 (delta 4-3-ketosteroid-5-beta-reductase)
UBR7	55148	0.463405	6.84416	7.19666	1.34023e-12	3.46401e-11	17.6262	14	93673401	93695561	ubiquitin protein ligase E3 component n-recognin 7 (putative)
SAA4	6291	-1.8764	-1.35445	-7.12764	2.15594e-12	5.39852e-11	17.6213	11	18252902	18258384	serum amyloid A4, constitutive
RAB1B	81876	0.538766	6.96465	7.19363	1.36862e-12	3.51912e-11	17.5972	11	66036056	66044963	RAB1B, member RAS oncogene family
IGF2BP3	10643	-1.73387	-2.41567	-7.12298	2.22594e-12	5.54065e-11	17.5886	7	23349828	23509995	insulin-like growth factor 2 mRNA binding protein 3
LOC100506930	100506930	-0.794158	4.78228	-7.16433	1.67529e-12	4.26359e-11	17.5665	19	36803963	36822620	uncharacterized LOC100506930
C9orf91	203197	0.714492	4.11606	7.16124	1.71137e-12	4.34614e-11	17.5623	9	117373706	117408703	chromosome 9 open reading frame 91
RAP1GAP	5909	1.00048	4.59625	7.17125	1.59733e-12	4.07352e-11	17.5594	1	21922708	21995856	RAP1 GTPase activating protein
DNAJC22	79962	1.61423	2.58038	7.14513	1.91191e-12	4.81655e-11	17.5569	12	49741041	49745697	DnaJ (Hsp40) homolog, subfamily C, member 22
KIFC3	3801	-0.699835	4.25639	-7.1628	1.69309e-12	4.30449e-11	17.5564	16	57792129	57836439	kinesin family member C3
NFE2L3	9603	-0.960426	4.67976	-7.16577	1.65882e-12	4.226e-11	17.5496	7	26191847	26226757	nuclear factor (erythroid-derived 2)-like 3
KCNIP1	30820	-1.31568	-2.49964	-7.11724	2.31528e-12	5.72268e-11	17.537	5	169780881	170163636	Kv channel interacting protein 1
DYNC1I1	1780	-1.10271	0.518237	-7.11729	2.31439e-12	5.72268e-11	17.5302	7	95401818	95727736	dynein, cytoplasmic 1, intermediate chain 1
GPR137B	7107	0.807794	5.21824	7.1721	1.58794e-12	4.05372e-11	17.5297	1	236305832	236372209	G protein-coupled receptor 137B
MIR17HG	407975	-1.09868	0.564257	-7.11526	2.34678e-12	5.78904e-11	17.5155	13	92000074	92006829	miR-17-92 cluster host gene (non-protein coding)
FAM198A	729085	-1.64152	3.25112	-7.12696	2.16598e-12	5.41822e-11	17.5074	3	43020759	43099207	family with sequence similarity 198, member A
PRDM16	63976	1.20874	-1.00295	7.10575	2.50474e-12	6.14822e-11	17.4719	1	2985742	3355185	PR domain containing 16
FRS3	10817	-0.64389	2.6137	-7.12297	2.22605e-12	5.54065e-11	17.4664	6	41737914	41747630	fibroblast growth factor receptor substrate 3
MAPK9	5601	0.524801	5.60556	7.15628	1.77077e-12	4.47912e-11	17.4193	5	179660594	179719071	mitogen-activated protein kinase 9
C9orf163	158055	1.13815	-0.71103	7.09651	2.66809e-12	6.5363e-11	17.4148	9	139377947	139380519	chromosome 9 open reading frame 163
DKFZP564C196	284649	-0.987798	-0.748065	-7.09401	2.71397e-12	6.62913e-11	17.4128	1	183430009	183441117	uncharacterized LOC284649
CYP4B1	1580	2.09332	3.21422	7.1218	2.24399e-12	5.57415e-11	17.3909	1	47264670	47285021	cytochrome P450, family 4, subfamily B, polypeptide 1
SNX22	79856	-1.6604	0.769998	-7.09421	2.71029e-12	6.62664e-11	17.3836	15	64443916	64449680	sorting nexin 22
HYMAI	57061	-1.16817	-2.25952	-7.08545	2.87744e-12	6.99409e-11	17.3456	6	144324023	144329867	hydatidiform mole associated and imprinted (non-protein coding)
MIR429	554210	-1.29983	-2.31727	-7.08984	2.79238e-12	6.80728e-11	17.345	1	1104385	1104467	microRNA 429
KLK5	25818	-2.94121	0.971062	-7.09581	2.68078e-12	6.56094e-11	17.3208	19	51446559	51456344	kallikrein-related peptidase 5
LOC100129034	100129034	0.419693	7.855	7.15761	1.75473e-12	4.44758e-11	17.3151	9	127115752	127121465	uncharacterized LOC100129034
C15orf41	84529	-0.717518	1.50456	-7.08934	2.8019e-12	6.8238e-11	17.2944	15	36871812	37102449	chromosome 15 open reading frame 41
NUMBL	9253	-0.679711	4.18802	-7.11851	2.29515e-12	5.68421e-11	17.291	19	41171810	41196556	numb homolog (Drosophila)-like
CCNYL2	414194	-1.54365	-4.41864	-7.09374	2.71909e-12	6.63512e-11	17.2895	10	42903622	42967688	cyclin Y-like 2
ESYT3	83850	-1.22848	-0.0141738	-7.08336	2.91867e-12	7.08048e-11	17.2882	3	138153415	138197256	extended synaptotagmin-like protein 3
HTN3	3347	-1.01148	-5.80542	-7.11133	2.41084e-12	5.94118e-11	17.2875	4	70894130	70902255	histatin 3
PLP1	5354	-1.90104	-1.75307	-7.07854	3.01634e-12	7.28899e-11	17.2767	X	103031439	103047548	proteolipid protein 1
CCDC77	84318	-0.573246	3.41525	-7.10915	2.44715e-12	6.02467e-11	17.2737	12	498516	551808	coiled-coil domain containing 77
ING4	51147	-0.52856	5.16351	-7.12452	2.20249e-12	5.49299e-11	17.2605	12	6759704	6772308	inhibitor of growth family, member 4
OBFC1	79991	0.459383	4.96018	7.12128	2.25199e-12	5.58843e-11	17.2195	10	105637316	105678045	oligonucleotide/oligosaccharide-binding fold containing 1
MARVELD2	153562	0.841753	4.18667	7.10848	2.45838e-12	6.04636e-11	17.216	5	68710939	68737890	MARVEL domain containing 2
RAB5B	5869	0.596818	5.81291	7.12566	2.18538e-12	5.46126e-11	17.206	12	56367697	56390467	RAB5B, member RAS oncogene family
FBXO38	81545	0.431411	5.91528	7.12526	2.19144e-12	5.47092e-11	17.2019	5	147763546	147822399	F-box protein 38
SMPX	23676	-1.53024	-4.67682	-7.07892	3.00839e-12	7.27686e-11	17.1745	X	21724090	21776278	small muscle protein, X-linked
SEC23IP	11196	0.455411	6.98856	7.12921	2.13289e-12	5.34619e-11	17.1651	10	121652085	121704170	SEC23 interacting protein
EAPP	55837	0.440564	5.98927	7.11899	2.2876e-12	5.67115e-11	17.1501	14	34985135	35008943	E2F-associated phosphoprotein
BNC1	646	-1.72828	-2.02189	-7.05694	3.49426e-12	8.40311e-11	17.1384	15	83924655	83953468	basonuclin 1
PGK1	5230	0.559391	8.99145	7.13893	1.9952e-12	5.01116e-11	17.1359	X	77359666	77382324	phosphoglycerate kinase 1
TBC1D20	128637	0.450372	4.83537	7.10603	2.49993e-12	6.14247e-11	17.1301	20	416124	443187	TBC1 domain family, member 20
ATP6V0D1	9114	0.475145	6.72655	7.12226	2.23701e-12	5.56236e-11	17.1184	16	67471917	67515089	ATPase, H+ transporting, lysosomal 38kDa, V0 subunit d1
LOC100506934	100506934	-1.26859	-4.6116	-7.06101	3.39868e-12	8.18116e-11	17.0802	2	60745508	60754804	uncharacterized LOC100506934
VEZT	55591	0.460796	6.9417	7.11579	2.33828e-12	5.77379e-11	17.0771	12	95611522	95696566	vezatin, adherens junctions transmembrane protein
PDE1C	5137	-1.32422	-0.0382539	-7.04484	3.79378e-12	9.08827e-11	17.0701	7	31792632	32338383	phosphodiesterase 1C, calmodulin-dependent 70kDa
TNNI2	7136	-1.32702	-0.186865	-7.04221	3.86199e-12	9.2162e-11	17.0483	11	1860233	1862910	troponin I type 2 (skeletal, fast)
SULT1A2	6799	1.22299	1.65612	7.05448	3.5532e-12	8.53661e-11	17.0448	16	28603264	28608391	sulfotransferase family, cytosolic, 1A, phenol-preferring, member 2
ORMDL2	29095	0.563422	5.67596	7.10252	2.56064e-12	6.27923e-11	17.0404	12	56211806	56214959	ORM1-like 2 (S. cerevisiae)
HMGCLL1	54511	-2.03528	-1.18195	-7.03926	3.94025e-12	9.38497e-11	17.0304	6	55299171	55444012	3-hydroxymethyl-3-methylglutaryl-CoA lyase-like 1
MUC6	4588	2.95951	1.23116	7.06194	3.37729e-12	8.13753e-11	17.0233	11	1012824	1036706	mucin 6, oligomeric mucus/gel-forming
POU5F1	5460	-1.04802	-1.4559	-7.03408	4.08107e-12	9.6833e-11	17.0105	6	31132114	31138451	POU class 5 homeobox 1
SLC25A37	51312	-0.775334	3.75595	-7.0727	3.13883e-12	7.57764e-11	16.9907	8	23386363	23430063	solute carrier family 25 (mitochondrial iron transporter), member 37
TPTE2P1	646405	-1.26002	-1.17017	-7.0298	4.20136e-12	9.9403e-11	16.9895	13	25502893	25542607	transmembrane phosphoinositide 3-phosphatase and tensin homolog 2 pseudogene 1
LNX1	84708	0.669475	4.76945	7.0827	2.93182e-12	7.10545e-11	16.9818	4	54326437	54457724	ligand of numb-protein X 1, E3 ubiquitin protein ligase
MTUS1	57509	0.979653	5.9069	7.08798	2.82814e-12	6.88097e-11	16.9467	8	17501303	17658426	microtubule associated tumor suppressor 1
LOC100653234	100653234	2.77219	-4.39746	7.01823	4.54386e-12	1.07099e-10	16.8947	12	40787250	40836941	uncharacterized LOC100653234
ARHGEF2	9181	-0.718424	6.72197	-7.0817	2.95193e-12	7.14723e-11	16.8771	1	155916630	155948336	Rho/Rac guanine nucleotide exchange factor (GEF) 2
GPX2	2877	1.75094	0.329268	7.02032	4.47995e-12	1.05693e-10	16.8496	14	65405870	65409623	glutathione peroxidase 2 (gastrointestinal)
GLIPR2	152007	-0.83246	3.69584	-7.05196	3.61462e-12	8.67577e-11	16.8469	9	36136742	36163903	GLI pathogenesis-related 2
LOC100507338	100507338	-0.704521	0.900474	-7.0125	4.72331e-12	1.10804e-10	16.8271	11	45234632	45236299	uncharacterized LOC100507338
PSRC1	84722	-0.629027	3.42112	-7.0401	3.91764e-12	9.34005e-11	16.8078	1	109822176	109825790	proline/serine-rich coiled-coil 1
GATA2	2624	1.46887	2.5656	7.02705	4.2804e-12	1.01177e-10	16.7849	3	128198265	128212030	GATA binding protein 2
STYX	6815	0.521703	3.36258	7.03792	3.97605e-12	9.46118e-11	16.7834	14	53196883	53241707	serine/threonine/tyrosine interacting protein
CTNNA1	1495	0.437268	9.20165	7.08417	2.9027e-12	7.0486e-11	16.7804	5	138089107	138270723	catenin (cadherin-associated protein), alpha 1, 102kDa
LOC100652980	100652980	0.990818	4.24953	7.04352	3.82778e-12	9.14332e-11	16.7706	1	55352655	55354523	uncharacterized LOC100652980
LOC100653129	100653129	0.990818	4.24953	7.04352	3.82778e-12	9.14332e-11	16.7706	1	55352655	55354523	uncharacterized LOC100653129
LRIG1	26018	0.763349	7.25824	7.06453	3.31834e-12	8.00325e-11	16.743	3	66429221	66550845	leucine-rich repeats and immunoglobulin-like domains 1
GALE	2582	0.795638	5.54975	7.05115	3.63454e-12	8.7152e-11	16.6945	1	24122089	24127294	UDP-galactose-4-epimerase
QPRT	23475	1.27894	3.64377	7.03629	4.02032e-12	9.54826e-11	16.6787	16	29690441	29709315	quinolinate phosphoribosyltransferase
UBL3	5412	0.752987	4.44662	7.03227	4.1315e-12	9.79363e-11	16.6782	13	30338545	30424820	ubiquitin-like 3
SLC41A3	54946	-0.494321	5.90862	-7.04377	3.82137e-12	9.14332e-11	16.6589	3	125725200	125820391	solute carrier family 41, member 3
TTC9	23508	0.81995	3.28902	7.01474	4.65222e-12	1.09446e-10	16.6391	14	71108504	71142077	tetratricopeptide repeat domain 9
LOC100505679	100505679	-0.958158	-5.20666	-7.00557	4.95007e-12	1.15796e-10	16.6334	15	84841242	84850985	uncharacterized LOC100505679
PAK3	5063	-1.43782	-1.02404	-6.97624	6.03323e-12	1.39561e-10	16.6331	X	110187513	110464173	p21 protein (Cdc42/Rac)-activated kinase 3
MGC15705	84843	0.692649	0.348928	6.98081	5.85009e-12	1.35703e-10	16.6253	22	31725010	31726174	uncharacterized protein MGC15705
C15orf34	80072	0.826038	0.500687	6.98053	5.86133e-12	1.35837e-10	16.6167	15	72668454	72671129	HEXA antisense RNA 1 (non-protein coding)
FZD4	8322	0.916325	4.09478	7.01583	4.61808e-12	1.08746e-10	16.6047	11	86656717	86666440	frizzled family receptor 4
HNMT	3176	0.65116	5.3422	7.02672	4.28996e-12	1.01307e-10	16.576	2	138721808	138773934	histamine N-methyltransferase
FAM78B	149297	-1.06806	0.438087	-6.97182	6.21536e-12	1.43241e-10	16.5735	1	166039256	166135958	family with sequence similarity 78, member B
ZNF157	7712	-1.21018	-2.76826	-6.97201	6.20722e-12	1.43186e-10	16.573	X	47229999	47273098	zinc finger protein 157
RCL1	10171	-0.542259	4.35057	-7.01089	4.77521e-12	1.11916e-10	16.5569	9	4792834	4861064	RNA terminal phosphate cyclase-like 1
FAM47E	100129583	0.916346	2.55719	6.98359	5.74175e-12	1.33438e-10	16.5517	4	77135193	77204936	family with sequence similarity 47, member E
LINC00518	221718	-1.79316	-3.27379	-6.97037	6.27608e-12	1.44507e-10	16.5442	6	10428018	10435055	long intergenic non-protein coding RNA 518
TBCB	1155	-0.607685	6.54644	-7.03123	4.16069e-12	9.85342e-11	16.5438	19	36605888	36616849	tubulin folding cofactor B
PRSS46	100287362	-1.32948	-4.14771	-6.98642	5.63323e-12	1.31161e-10	16.5362	3	46761073	46777921	protease, serine, 46
PLOD1	5351	-0.575311	7.52501	-7.03707	3.99924e-12	9.50727e-11	16.522	1	11994724	12035599	procollagen-lysine, 2-oxoglutarate 5-dioxygenase 1
RNF148	378925	1.35402	-2.07676	6.956	6.91305e-12	1.58586e-10	16.5055	7	122341720	122343021	ring finger protein 148
STRN3	29966	0.704308	5.01481	7.01283	4.71291e-12	1.10664e-10	16.5043	14	31363005	31495607	striatin, calmodulin binding protein 3
E2F5	1875	-0.825162	3.84246	-6.99437	5.33908e-12	1.24545e-10	16.5018	8	86089619	86126753	E2F transcription factor 5, p130-binding
TPK1	27010	0.726895	0.85257	6.96524	6.49684e-12	1.49313e-10	16.4914	7	144149034	144533146	thiamin pyrophosphokinase 1
RELB	5971	-0.762068	4.58172	-7.00088	5.10946e-12	1.19413e-10	16.4657	19	45504707	45541456	v-rel reticuloendotheliosis viral oncogene homolog B
SAMD15	161394	0.952386	2.11061	6.96595	6.46561e-12	1.48733e-10	16.4643	14	77843762	77857587	sterile alpha motif domain containing 15
TRIM43	129868	-1.00919	-5.64206	-6.98279	5.77277e-12	1.34034e-10	16.4637	2	96257766	96265471	tripartite motif containing 43
LOC286367	286367	-0.865761	1.0233	-6.95442	6.98665e-12	1.59979e-10	16.4424	9	107536633	107540045	FP944
PHYHIPL	84457	-1.43573	-2.59055	-6.95192	7.10485e-12	1.62238e-10	16.4417	10	60936348	61007534	phytanoyl-CoA 2-hydroxylase interacting protein-like
STX1A	6804	0.734829	2.28912	6.97421	6.11595e-12	1.41211e-10	16.4361	7	73113535	73134017	syntaxin 1A (brain)
LOC388282	388282	-1.40555	-4.02269	-6.95471	6.97318e-12	1.59818e-10	16.4111	16	57844549	57850831	uncharacterized LOC388282
SCRN3	79634	0.436969	4.4939	6.99217	5.41873e-12	1.26285e-10	16.4079	2	175260457	175294303	secernin 3
C1orf64	149563	2.68344	2.44859	6.96089	6.68966e-12	1.53603e-10	16.3986	1	16330731	16333180	chromosome 1 open reading frame 64
SMG5	23381	-0.517879	7.12863	-7.01299	4.70783e-12	1.1065e-10	16.3915	1	156219015	156252620	smg-5 homolog, nonsense mediated mRNA decay factor (C. elegans)
ZDHHC8	29801	-0.652187	4.46556	-6.98581	5.65646e-12	1.31579e-10	16.3898	22	20119364	20135530	zinc finger, DHHC-type containing 8
CD46	4179	0.70135	7.72448	7.00781	4.87545e-12	1.14158e-10	16.3342	1	207925383	207968861	CD46 molecule, complement regulatory protein
GBGT1	26301	-0.76605	2.32153	-6.94933	7.22962e-12	1.64936e-10	16.3245	9	136028340	136039301	globoside alpha-1,3-N-acetylgalactosaminyltransferase 1
TBC1D9	23158	0.970069	8.20644	6.99736	5.23213e-12	1.22165e-10	16.2922	4	141541936	141677471	TBC1 domain family, member 9 (with GRAM domain)
ACOT6	641372	1.46924	-2.42685	6.92201	8.68182e-12	1.96446e-10	16.2858	14	74083548	74086592	acyl-CoA thioesterase 6
FAM210B	116151	0.572392	4.65181	6.97963	5.89708e-12	1.36538e-10	16.2807	20	54933983	54943719	family with sequence similarity 210, member B
LOC400084	400084	1.9527	-2.35831	6.92081	8.75208e-12	1.97856e-10	16.27	12	126443230	126467920	uncharacterized LOC400084
IL1R2	7850	-1.37608	-0.130318	-6.92272	8.64058e-12	1.95691e-10	16.2569	2	102608306	102644885	interleukin 1 receptor, type II
C14orf45	80127	0.675862	3.70731	6.95201	7.1007e-12	1.62238e-10	16.2423	14	74486059	74532795	chromosome 14 open reading frame 45
GFM2	84340	0.453393	5.61582	6.97431	6.11204e-12	1.41211e-10	16.2093	5	74017031	74063042	G elongation factor, mitochondrial 2
MIR4534	100616146	-0.949604	-5.41944	-6.9451	7.43764e-12	1.69371e-10	16.2045	22	38384801	38384860	microRNA 4534
ZC4H2	55906	-1.07572	2.88933	-6.93901	7.74764e-12	1.75627e-10	16.2015	X	64135682	64254624	zinc finger, C4H2 domain containing
SLC6A2	6530	-1.55353	-3.31144	-6.91628	9.02097e-12	2.03196e-10	16.1891	16	55689542	55740104	solute carrier family 6 (neurotransmitter transporter, noradrenalin), member 2
LRFN4	78999	-1.02937	4.55893	-6.95376	7.01767e-12	1.60542e-10	16.172	11	66624876	66627946	leucine rich repeat and fibronectin type III domain containing 4
BDKRB1	623	1.18579	-0.171184	6.91119	9.33298e-12	2.09277e-10	16.1692	14	96722559	96731100	bradykinin receptor B1
PAK7	57144	-1.54545	-3.23404	-6.91896	8.86102e-12	1.99774e-10	16.1534	20	9518037	9819687	p21 protein (Cdc42/Rac)-activated kinase 7
DNMBP-AS1	100188954	1.04434	1.87999	6.9192	8.84679e-12	1.99634e-10	16.1467	10	101686966	101718755	DNMBP antisense RNA 1 (non-protein coding)
CD207	50489	-1.95372	0.0923682	-6.90104	9.98798e-12	2.23361e-10	16.1427	2	71057343	71062953	CD207 molecule, langerin
SLC26A9	115019	-1.77052	-3.52696	-6.90885	9.48051e-12	2.12394e-10	16.1381	1	205882176	205912588	solute carrier family 26, member 9
ZNF595	152687	0.557366	4.03642	6.94308	7.53938e-12	1.71375e-10	16.1206	4	53227	88099	zinc finger protein 595
LOC149773	149773	-1.55841	-1.46282	-6.89045	1.07182e-11	2.3807e-10	16.0761	20	57090435	57194948	uncharacterized LOC149773
SCGN	10590	2.53268	-2.23563	6.89175	1.06257e-11	2.36349e-10	16.0738	6	25652429	25702011	secretagogin, EF-hand calcium binding protein
KLK7	5650	-2.55525	-0.515515	-6.89183	1.06202e-11	2.36349e-10	16.044	19	51479735	51487320	kallikrein-related peptidase 7
ZCCHC18	644353	-0.998294	-0.436037	-6.88623	1.10237e-11	2.43893e-10	16.0394	X	103357107	103360533	zinc finger, CCHC domain containing 18
STAG3	10734	-0.849798	3.16122	-6.91201	9.28212e-12	2.08325e-10	16.0261	7	99775538	99812010	stromal antigen 3
STAM2	10254	0.51916	4.94952	6.93975	7.70929e-12	1.74917e-10	16.0236	2	152973315	153032506	signal transducing adaptor molecule (SH3 domain and ITAM motif) 2
BARHL2	343472	-0.925777	-5.7063	-6.91453	9.12724e-12	2.05219e-10	15.9967	1	91177579	91182794	BarH-like homeobox 2
GM2A	2760	0.627386	5.35085	6.94255	7.56592e-12	1.71821e-10	15.996	5	150632613	150649955	GM2 ganglioside activator
IQCD	115811	0.770333	1.76349	6.89293	1.05425e-11	2.35128e-10	15.9841	12	113633246	113658880	IQ motif containing D
LOC440981	440981	-1.38201	-3.5181	-6.88754	1.09282e-11	2.41996e-10	15.9778	3	146109150	146134390	phospholipid scramblase-like
TOX4	9878	0.365355	6.47533	6.94561	7.41224e-12	1.68948e-10	15.9706	14	21945335	21967319	TOX high mobility group box family member 4
PCDHB9	56127	-1.20487	1.55981	-6.88948	1.07883e-11	2.39109e-10	15.9599	5	140566893	140571111	protocadherin beta 9
SETD3	84193	0.363117	6.29264	6.94327	7.52954e-12	1.71307e-10	15.9588	14	99864083	99947226	SET domain containing 3
ITGA9	3680	-0.872857	3.41542	-6.89839	1.01659e-11	2.26933e-10	15.926	3	37493813	37861281	integrin, alpha 9
LOC284561	284561	-1.98375	-0.976759	-6.86659	1.25627e-11	2.76958e-10	15.9232	1	147751386	147763967	uncharacterized LOC284561
UBXN8	7993	0.692028	3.36531	6.90352	9.82405e-12	2.19893e-10	15.921	8	30601690	30624522	UBX domain protein 8
HILPDA	29923	0.73668	3.99072	6.91999	8.8002e-12	1.98763e-10	15.9179	7	128095884	128098472	hypoxia inducible lipid droplet-associated
LOC100507424	100507424	-0.564315	4.52877	-6.91562	9.06077e-12	2.03908e-10	15.8681	12	2945982	2968961	uncharacterized LOC100507424
MPL	4352	-0.834582	-1.74397	-6.8498	1.40436e-11	3.07157e-10	15.825	1	43803475	43820135	myeloproliferative leukemia virus oncogene
FBXW2	26190	0.39602	5.68312	6.91422	9.14595e-12	2.05454e-10	15.7985	9	123519254	123555740	F-box and WD repeat domain containing 2
LOC100129027	100129027	-1.06887	-5.50299	-6.87344	1.20036e-11	2.65101e-10	15.7651	21	47247755	47256333	uncharacterized LOC100129027
PHEX	5251	1.13641	0.866279	6.85614	1.34648e-11	2.95537e-10	15.7503	X	22050921	22266478	phosphate regulating endopeptidase homolog, X-linked
FUNDC1	139341	0.511249	4.56267	6.89211	1.06004e-11	2.36207e-10	15.7324	X	44382885	44402221	FUN14 domain containing 1
SCML2	10389	-1.27588	1.79479	-6.85192	1.38471e-11	3.03393e-10	15.7305	X	18257433	18372844	sex comb on midleg-like 2 (Drosophila)
NKD1	85407	1.04282	0.440253	6.8468	1.43257e-11	3.13053e-10	15.7195	16	50582241	50674771	naked cuticle homolog 1 (Drosophila)
NOTCH1	4851	-0.710654	5.70899	-6.89998	1.00585e-11	2.24736e-10	15.7164	9	139388896	139440238	notch 1
NTRK3	4916	-2.12624	0.640136	-6.83137	1.5866e-11	3.44894e-10	15.6907	15	88419988	88799962	neurotrophic tyrosine kinase, receptor, type 3
WDR20	91833	0.3688	5.15623	6.8904	1.07222e-11	2.3807e-10	15.6887	14	102606189	102690010	WD repeat domain 20
SNAP91	9892	-1.6575	-2.95768	-6.83498	1.54919e-11	3.37353e-10	15.6671	6	84262599	84419127	synaptosomal-associated protein, 91kDa homolog (mouse)
LOC100507140	100507140	1.28939	-3.29334	6.83212	1.57877e-11	3.43493e-10	15.6602	2	201577028	201599900	uncharacterized LOC100507140
C10orf114	399726	-1.25503	-1.36616	-6.82417	1.66396e-11	3.60138e-10	15.657	10	21783421	21786213	chromosome 10 open reading frame 114
BMP4	652	1.39762	3.3842	6.86373	1.28037e-11	2.81772e-10	15.6465	14	54416454	54423554	bone morphogenetic protein 4
ANKRD32	84250	0.48675	3.87767	6.86709	1.2521e-11	2.76283e-10	15.6341	5	93954391	94031573	ankyrin repeat domain 32
PRLR	5618	1.13853	5.12229	6.87556	1.18355e-11	2.61622e-10	15.6131	5	35048861	35230823	prolactin receptor
GOT1	2805	0.456449	5.91066	6.88967	1.07744e-11	2.39015e-10	15.6126	10	101156627	101190530	glutamic-oxaloacetic transaminase 1, soluble (aspartate aminotransferase 1)
SNORA40	677822	-0.660607	0.74535	-6.82543	1.65022e-11	3.57788e-10	15.6001	11	93468276	93468402	small nucleolar RNA, H/ACA box 40
C10orf111	221060	-1.11045	-3.54156	-6.82568	1.6474e-11	3.57488e-10	15.5985	10	15137384	15139318	chromosome 10 open reading frame 111
HSPA4L	22824	-1.43229	2.92747	-6.83646	1.53402e-11	3.34635e-10	15.5881	4	128703453	128754522	heat shock 70kDa protein 4-like
LOC100507433	100507433	-0.843064	1.25205	-6.82435	1.66198e-11	3.60022e-10	15.5821	19	38039851	38078249	uncharacterized LOC100507433
FES	2242	-0.777977	4.0089	-6.8539	1.36666e-11	2.99702e-10	15.571	15	91427665	91439006	feline sarcoma oncogene
HOXD-AS1	401022	1.21755	3.21774	6.84999	1.40255e-11	3.07032e-10	15.555	2	177037923	177053686	HOXD cluster antisense RNA 1 (non-protein coding)
CHRNA1	1134	1.39149	0.210095	6.81307	1.79053e-11	3.85854e-10	15.5175	2	175612320	175629200	cholinergic receptor, nicotinic, alpha 1 (muscle)
FAM188A	80013	0.569234	4.53889	6.85716	1.3374e-11	2.93802e-10	15.5085	10	15820175	15902519	family with sequence similarity 188, member A
IL28RA	163702	-1.06764	1.25883	-6.80905	1.83866e-11	3.95543e-10	15.5055	1	24480647	24513765	interleukin 28 receptor, alpha (interferon, lambda receptor)
ACBD7	414149	-1.36721	-1.36186	-6.79961	1.95663e-11	4.16957e-10	15.5021	10	15117474	15130775	acyl-CoA binding domain containing 7
ADAM32	203102	-1.49129	1.08328	-6.80704	1.8632e-11	3.99441e-10	15.5008	8	38965050	39142436	ADAM metallopeptidase domain 32
LOC439949	439949	-1.38286	-0.0317242	-6.80381	1.90322e-11	4.07319e-10	15.4833	10	6622387	6627323	uncharacterized LOC439949
PTPRZ1	5803	-2.50248	-0.465451	-6.79986	1.95345e-11	4.16957e-10	15.4823	7	121513159	121702090	protein tyrosine phosphatase, receptor-type, Z polypeptide 1
C8orf87	389676	1.76374	-5.21175	6.80804	1.85092e-11	3.97492e-10	15.4722	8	94146324	94179079	chromosome 8 open reading frame 87
ADRA2B	151	-1.23138	-1.5897	-6.7937	2.03434e-11	4.31301e-10	15.4658	2	96778623	96781888	adrenoceptor alpha 2B
TJP3	27134	0.858061	6.24247	6.86395	1.27851e-11	2.81611e-10	15.461	19	3708335	3750811	tight junction protein 3 (zona occludens 3)
CYP4F8	11283	2.87568	-0.721546	6.79969	1.95564e-11	4.16957e-10	15.4528	19	15726029	15740448	cytochrome P450, family 4, subfamily F, polypeptide 8
NEK5	341676	1.13648	0.864071	6.79988	1.95319e-11	4.16957e-10	15.4527	13	52638898	52703214	NIMA (never in mitosis gene a)-related kinase 5
ZNF616	90317	0.514341	3.79263	6.83714	1.52714e-11	3.33426e-10	15.4437	19	52617653	52643191	zinc finger protein 616
ANKRD18CP	100287922	-1.27835	-2.67541	-6.79527	2.01338e-11	4.2795e-10	15.4275	9	99914279	99983529	ankyrin repeat domain 18C, pseudogene
AQR	9716	0.44545	6.53533	6.86193	1.29578e-11	2.84911e-10	15.4177	15	35148552	35261995	aquarius homolog (mouse)
CETN4P	729338	-1.09409	-2.58046	-6.78412	2.16669e-11	4.57024e-10	15.3771	4	123651344	123653613	centrin EF-hand protein 4, pseudogene
BBOX1	8424	-1.97036	0.872561	-6.79674	1.994e-11	4.24193e-10	15.3641	11	27062509	27149354	butyrobetaine (gamma), 2-oxoglutarate dioxygenase (gamma-butyrobetaine hydroxylase) 1
DEM1	64789	-0.435476	3.59673	-6.81716	1.74286e-11	3.75909e-10	15.3549	1	40974433	40982228	defects in morphology 1 homolog (S. cerevisiae)
MAT1A	4143	-2.01501	-1.63372	-6.77939	2.23513e-11	4.70662e-10	15.349	10	82031576	82049434	methionine adenosyltransferase I, alpha
ANKRD42	338699	0.651176	3.48644	6.81038	1.82254e-11	3.92414e-10	15.3465	11	82905291	82960013	ankyrin repeat domain 42
SLC2A8	29988	0.570725	4.23101	6.82892	1.61253e-11	3.50226e-10	15.3448	9	130159465	130170161	solute carrier family 2 (facilitated glucose transporter), member 8
ZBTB7C	201501	1.39026	2.77538	6.80769	1.85517e-11	3.98062e-10	15.3379	18	45553639	45663680	zinc finger and BTB domain containing 7C
S1PR3	1903	1.09456	3.75063	6.81718	1.74263e-11	3.75909e-10	15.3166	9	91606362	91619925	sphingosine-1-phosphate receptor 3
PKP1	5317	-2.08499	2.14328	-6.79437	2.02538e-11	4.29768e-10	15.2834	1	201252580	201302121	plakophilin 1 (ectodermal dysplasia/skin fragility syndrome)
PATZ1	23598	0.549973	6.20803	6.83561	1.54272e-11	3.36237e-10	15.2727	22	31721790	31742249	POZ (BTB) and AT hook containing zinc finger 1
CCDC162P	221262	1.60313	-2.45838	6.76237	2.49922e-11	5.21507e-10	15.2636	6	109615506	109629423	coiled-coil domain containing 162, pseudogene
TP53I11	9537	0.638453	5.43245	6.82316	1.67511e-11	3.61923e-10	15.2363	11	44953899	44972857	tumor protein p53 inducible protein 11
C1orf98	554279	1.59673	-1.45601	6.75444	2.63255e-11	5.48778e-10	15.2049	1	200311672	200342920	chromosome 1 open reading frame 98
LOC440700	440700	-1.11844	-3.48828	-6.76395	2.47349e-11	5.1692e-10	15.2003	1	165667987	165679205	carbonic anhydrase XIV (CA14) pseudogene
ANTXRL	195977	-1.70302	-3.51521	-6.76639	2.43433e-11	5.09592e-10	15.1961	10	47658234	47701446	anthrax toxin receptor-like
MUDENG	55745	0.428372	5.94848	6.82329	1.67372e-11	3.61923e-10	15.1959	14	57735606	57756797	adaptor-related protein complex 5, mu 1 subunit
XPNPEP3	63929	0.530155	3.43523	6.79463	2.02188e-11	4.2939e-10	15.1836	22	41253085	41328823	X-prolyl aminopeptidase (aminopeptidase P) 3, putative
PRICKLE2-AS3	100874243	1.13783	-0.860901	6.7496	2.71737e-11	5.64568e-10	15.1764	3	64173220	64187237	PRICKLE2 antisense RNA 3 (non-protein coding)
CEBPB	1051	-0.812811	4.21349	-6.80122	1.9361e-11	4.14e-10	15.1736	20	48807376	48809212	CCAAT/enhancer binding protein (C/EBP), beta
RAD54L	8438	-0.570525	3.5209	-6.79335	2.039e-11	4.31593e-10	15.162	1	46713367	46744145	RAD54-like (S. cerevisiae)
C3orf26	84319	-0.536669	5.17649	-6.80844	1.84609e-11	3.96798e-10	15.1587	3	99536678	99897476	chromosome 3 open reading frame 26
TNIK	23043	1.30131	3.7626	6.79334	2.03919e-11	4.31593e-10	15.1493	3	170780292	171178197	TRAF2 and NCK interacting kinase
PGGT1B	5229	0.489706	3.98353	6.78898	2.09848e-11	4.43012e-10	15.1415	5	114546527	114598569	protein geranylgeranyltransferase type I, beta subunit
SC5DL	6309	0.780536	4.79021	6.8041	1.89968e-11	4.0691e-10	15.1394	11	121163388	121184119	sterol-C5-desaturase (ERG3 delta-5-desaturase homolog, S. cerevisiae)-like
WDR55	54853	0.448946	4.54795	6.7971	1.98934e-11	4.23565e-10	15.1261	5	140044384	140050553	WD repeat domain 55
LOC100128997	100128997	-1.04748	2.45587	-6.75056	2.70041e-11	5.61983e-10	15.1125	20	44034169	44036706	uncharacterized LOC100128997
KLHL29	114818	-1.03549	0.794013	-6.74525	2.79594e-11	5.77039e-10	15.1095	2	23608298	23931483	kelch-like 29 (Drosophila)
LARP6	55323	-0.877732	3.30229	-6.7728	2.33397e-11	4.90232e-10	15.1065	15	71123889	71146498	La ribonucleoprotein domain family, member 6
FSD1	79187	-1.61323	-1.7792	-6.73593	2.97159e-11	6.12782e-10	15.0887	19	4304591	4323843	fibronectin type III and SPRY domain containing 1
FAM126A	84668	-0.837697	2.72415	-6.76506	2.45555e-11	5.13602e-10	15.0884	7	22980878	23053770	family with sequence similarity 126, member A
LINC00458	100507428	1.55871	-5.22584	6.74732	2.75821e-11	5.7203e-10	15.0655	13	54689918	54707001	long intergenic non-protein coding RNA 458
ZNF385A	25946	0.825072	5.34699	6.79191	2.05852e-11	4.35316e-10	15.0546	12	54762920	54785083	zinc finger protein 385A
PEX7	5191	0.56805	4.20124	6.77876	2.24439e-11	4.72214e-10	15.0476	6	137143702	137235072	peroxisomal biogenesis factor 7
PLEKHF1	79156	-1.05707	2.13976	-6.75104	2.69193e-11	5.60686e-10	15.0453	19	30156327	30166384	pleckstrin homology domain containing, family F (with FYVE domain) member 1
ABHD4	63874	0.564501	4.62338	6.7834	2.17701e-11	4.58813e-10	15.0303	14	23067147	23081265	abhydrolase domain containing 4
VANGL2	57216	-1.73994	2.8439	-6.74657	2.77184e-11	5.73493e-10	15.0181	1	160370364	160398468	vang-like 2 (van gogh, Drosophila)
C8orf47	203111	-1.87085	-2.31006	-6.72548	3.18151e-11	6.53364e-10	15.0025	8	99076750	99105838	chromosome 8 open reading frame 47
CLRN1-AS1	116933	-1.27808	-3.36976	-6.74611	2.78014e-11	5.74732e-10	14.9936	3	150690465	150797617	CLRN1 antisense RNA 1 (non-protein coding)
ZNF615	284370	0.672488	3.55124	6.76235	2.49963e-11	5.21507e-10	14.9928	19	52494587	52511483	zinc finger protein 615
LOC100287846	100287846	-1.5993	-1.29578	-6.72074	3.28134e-11	6.72756e-10	14.9782	8	48100930	48104439	patched 1 pseudogene
TTLL2	83887	-1.48695	-3.81803	-6.73052	3.0785e-11	6.33254e-10	14.9639	6	167738574	167756177	tubulin tyrosine ligase-like family, member 2
ECHDC1	55862	-0.839253	4.7658	-6.7691	2.39137e-11	5.01021e-10	14.9613	6	127609857	127664754	enoyl CoA hydratase domain containing 1
MLL4	9757	-0.416272	6.59466	-6.78998	2.08478e-11	4.40493e-10	14.9597	19	36208921	36229779	myeloid/lymphoid or mixed-lineage leukemia 4
SLC16A14	151473	0.976016	2.6739	6.74774	2.7506e-11	5.70996e-10	14.9564	2	230899690	230933715	solute carrier family 16, member 14 (monocarboxylic acid transporter 14)
MATN4	8785	-1.50683	-2.24172	-6.70994	3.52067e-11	7.17099e-10	14.9239	20	43922087	43936967	matrilin 4
SH3KBP1	30011	-0.646811	5.13218	-6.77108	2.36048e-11	4.94965e-10	14.9224	X	19552083	19905744	SH3-domain kinase binding protein 1
LOC100507653	100507653	-1.61302	-3.30106	-6.72	3.29724e-11	6.75459e-10	14.9032	4	647011	649983	uncharacterized LOC100507653
LINC00577	100113403	-0.79266	-5.87541	-6.74709	2.76247e-11	5.7203e-10	14.9017	6	105384169	105388402	long intergenic non-protein coding RNA 577
ZNF673	55634	-0.419678	2.71825	-6.73151	3.05852e-11	6.29665e-10	14.8986	X	46306624	46334074	zinc finger family member 673
HMGCS1	3157	0.761985	5.80996	6.77862	2.24648e-11	4.72253e-10	14.895	5	43289493	43313595	3-hydroxy-3-methylglutaryl-CoA synthase 1 (soluble)
GRIN1	2902	1.36477	0.756367	6.71513	3.40359e-11	6.95139e-10	14.8827	9	140033609	140063214	glutamate receptor, ionotropic, N-methyl D-aspartate 1
C8A	731	0.84192	-5.88428	6.73341	3.02092e-11	6.22439e-10	14.8777	1	57320443	57383894	complement component 8, alpha polypeptide
OSBPL3	26031	-0.745535	3.6371	-6.74529	2.79512e-11	5.77039e-10	14.8766	7	24836159	25019760	oxysterol binding protein-like 3
RET	5979	1.91104	4.68967	6.75029	2.7051e-11	5.62489e-10	14.8521	10	43572517	43625799	ret proto-oncogene
COPZ1	22818	0.383003	7.05261	6.77127	2.35759e-11	4.94776e-10	14.8141	12	54718911	54745633	coatomer protein complex, subunit zeta 1
RBP7	116362	-1.3856	3.44945	-6.71962	3.30541e-11	6.76136e-10	14.8132	1	10057255	10076078	retinol binding protein 7, cellular
	650662	1.64435	-3.41245	6.68907	4.0324e-11	8.17317e-10	14.7973	14	92038788	92041383
FIGN	55137	-1.65539	-0.456639	-6.68527	4.13322e-11	8.36388e-10	14.769	2	164464118	164592513	fidgetin
NMUR1	10316	-1.24132	-1.97707	-6.6809	4.25207e-11	8.59043e-10	14.7463	2	232387871	232395182	neuromedin U receptor 1
QRFPR	84109	-1.6907	-3.00582	-6.68692	4.08911e-11	8.28136e-10	14.7219	4	122249797	122302181	pyroglutamylated RFamide peptide receptor
FGG	2266	2.89637	-3.35244	6.6751	4.41522e-11	8.89837e-10	14.7035	4	155525286	155533902	fibrinogen gamma chain
TRIL	9865	1.08898	3.66808	6.71959	3.30598e-11	6.76136e-10	14.6933	7	28992974	28998029	TLR4 interactor with leucine-rich repeats
GALNTL6	442117	1.43874	-1.69869	6.67067	4.54397e-11	9.12827e-10	14.6834	4	172734575	173961559	UDP-N-acetyl-alpha-D-galactosamine:polypeptide N-acetylgalactosaminyltransferase-like 6
PROM2	150696	0.818735	6.46732	6.74709	2.76242e-11	5.7203e-10	14.6774	2	95940201	95957056	prominin 2
LOC400940	400940	1.99722	-4.42402	6.6699	4.56646e-11	9.15867e-10	14.6734	2	6122110	6128364	uncharacterized LOC400940
LYPD5	284348	-0.974354	0.641779	-6.6748	4.42376e-11	8.90836e-10	14.6562	19	44300079	44324808	LY6/PLAUR domain containing 5
MORN3	283385	-1.16814	0.827556	-6.67041	4.55135e-11	9.13574e-10	14.6537	12	122089293	122107560	MORN repeat containing 3
TPRN	286262	0.739217	5.39295	6.72985	3.09186e-11	6.35477e-10	14.6467	9	140086069	140095163	taperin
CD164L2	388611	-1.65415	-0.85059	-6.66248	4.79121e-11	9.55555e-10	14.633	1	27705596	27709805	CD164 sialomucin-like 2
SERINC4	619189	0.53094	4.38484	6.71509	3.40448e-11	6.95139e-10	14.6257	15	44086372	44092295	serine incorporator 4
PAX7	5081	2.78984	-4.28512	6.66098	4.83824e-11	9.6339e-10	14.618	1	18957500	19075360	paired box 7
NOB1	28987	-0.452351	5.39629	-6.72146	3.26604e-11	6.7017e-10	14.5823	16	69775774	69788829	NIN1/RPN12 binding protein 1 homolog (S. cerevisiae)
LOC400692	400692	-1.4019	-1.10506	-6.65187	5.13183e-11	1.01374e-09	14.5645	19	38036372	38040067	uncharacterized LOC400692
FGB	2244	3.10145	-3.08383	6.65325	5.08621e-11	1.00553e-09	14.5638	4	155484132	155493915	fibrinogen beta chain
PRKG1	5592	1.10772	1.87862	6.67145	4.52094e-11	9.08935e-10	14.5487	10	52750945	54055274	protein kinase, cGMP-dependent, type I
GPX7	2882	-0.813952	3.294	-6.68925	4.0277e-11	8.17028e-10	14.547	1	53068043	53074723	glutathione peroxidase 7
LOC100188947	100188947	1.60945	-0.336395	6.64859	5.24158e-11	1.03214e-09	14.5203	10	93066719	93299337	uncharacterized LOC100188947
TYMS	7298	-0.571342	5.43848	-6.71066	3.50423e-11	7.1492e-10	14.5057	18	657604	673499	thymidylate synthetase
C10orf10	11067	-0.882505	4.72055	-6.69916	3.77645e-11	7.6794e-10	14.5002	10	45471709	45474330	chromosome 10 open reading frame 10
FGFBP1	9982	-2.18494	-2.95521	-6.65162	5.13998e-11	1.01374e-09	14.4962	4	15937192	15939971	fibroblast growth factor binding protein 1
CYP24A1	1591	-1.92364	-2.63127	-6.65165	5.13923e-11	1.01374e-09	14.4951	20	52769988	52790516	cytochrome P450, family 24, subfamily A, polypeptide 1
B3GNT5	84002	-1.09153	1.61832	-6.66542	4.70106e-11	9.38373e-10	14.4943	3	182971032	182991179	UDP-GlcNAc:betaGal beta-1,3-N-acetylglucosaminyltransferase 5
LOC641515	641515	1.47459	-2.68923	6.63969	5.55175e-11	1.08806e-09	14.4933	1	202794329	202795421	uncharacterized LOC641515
LOC646903	646903	-1.16062	-0.467222	-6.63807	5.61012e-11	1.09863e-09	14.4771	3	149689066	149691029	uncharacterized LOC646903
CRABP1	1381	-2.83834	1.48289	-6.65971	4.87811e-11	9.70553e-10	14.4697	15	78632666	78640572	cellular retinoic acid binding protein 1
ADH6	130	-1.02728	-2.24767	-6.63552	5.70312e-11	1.11334e-09	14.4606	4	100123795	100140403	alcohol dehydrogenase 6 (class V)
SAA1	6288	-2.20873	3.53713	-6.66904	4.59218e-11	9.20091e-10	14.4552	11	18287808	18291524	serum amyloid A1
IFNAR2	3455	-0.462175	4.66918	-6.6942	3.90038e-11	7.91847e-10	14.4528	21	34602231	34636827	interferon (alpha, beta and omega) receptor 2
OXGR1	27199	-2.0008	-2.11133	-6.6368	5.65623e-11	1.10679e-09	14.4511	13	97637973	97646604	oxoglutarate (alpha-ketoglutarate) receptor 1
SEMA4B	10509	0.699633	6.53356	6.71014	3.51601e-11	7.16737e-10	14.4456	15	90728152	90772892	sema domain, immunoglobulin domain (Ig), transmembrane domain (TM) and short cytoplasmic domain, (semaphorin) 4B
FMO5	2330	1.33958	3.615	6.66541	4.70129e-11	9.38373e-10	14.4239	1	146655884	146697230	flavin containing monooxygenase 5
DCX	1641	-1.61899	-4.32079	-6.65679	4.97105e-11	9.87466e-10	14.4083	X	110537007	110655460	doublecortin
MAN2B2	23324	0.564209	6.07477	6.69665	3.83866e-11	7.79954e-10	14.3968	4	6576902	6624188	mannosidase, alpha, class 2B, member 2
AIFM1	9131	0.450971	6.56452	6.70475	3.64164e-11	7.41131e-10	14.3954	X	129263337	129299861	apoptosis-inducing factor, mitochondrion-associated, 1
TMEM231	79583	-0.875472	2.29812	-6.64312	5.4301e-11	1.06589e-09	14.3922	16	75572015	75590170	transmembrane protein 231
ERBB4	2066	1.75338	2.7123	6.64527	5.35531e-11	1.05287e-09	14.3911	2	212240442	213403352	v-erb-a erythroblastic leukemia viral oncogene homolog 4 (avian)
PPFIA2	8499	1.00004	0.858709	6.63644	5.66936e-11	1.10849e-09	14.3894	12	81652045	82153109	protein tyrosine phosphatase, receptor type, f polypeptide (PTPRF), interacting protein (liprin), alpha 2
ORAI3	93129	0.552262	4.27329	6.67376	4.45377e-11	8.96154e-10	14.3862	16	30960405	30966259	ORAI calcium release-activated calcium modulator 3
LOC100133308	100133308	-1.03886	-5.13338	-6.6561	4.99322e-11	9.90288e-10	14.3812	10	45594924	45650044	Ras suppressor protein 1 pseudogene
CYP4Z1	199974	3.11434	2.4466	6.65374	5.06997e-11	1.00311e-09	14.3675	1	47533160	47583992	cytochrome P450, family 4, subfamily Z, polypeptide 1
CDKL1	8814	-0.52546	1.79513	-6.63099	5.87234e-11	1.14458e-09	14.3306	14	50796720	50862617	cyclin-dependent kinase-like 1 (CDC2-related kinase)
PEX11A	8800	0.766487	4.18831	6.66157	4.81969e-11	9.60465e-10	14.3131	15	90226284	90233958	peroxisomal biogenesis factor 11 alpha
C1QTNF3	114899	1.17655	3.7132	6.65403	5.06051e-11	1.00204e-09	14.2908	5	34017963	34043371	C1q and tumor necrosis factor related protein 3
SMA5	11042	1.06307	0.709324	6.61507	6.50627e-11	1.26024e-09	14.2842	5	69776870	69881549	glucuronidase, beta pseudogene
ALKBH1	8846	0.412814	3.64434	6.65048	5.17799e-11	1.02043e-09	14.2805	14	78138749	78174356	alkB, alkylation repair homolog 1 (E. coli)
TPCN1	53373	0.517638	5.15005	6.66894	4.59491e-11	9.20091e-10	14.2766	12	113659260	113736390	two pore segment channel 1
PRDM6	93166	1.00552	0.449386	6.61478	6.51864e-11	1.26166e-09	14.2763	5	122424841	122523745	PR domain containing 6
TMEM141	85014	0.671533	5.88679	6.67866	4.31437e-11	8.70216e-10	14.2734	9	139685777	139687769	transmembrane protein 141
LOC100049716	100049716	-0.756127	4.17589	-6.64689	5.29963e-11	1.04275e-09	14.2636	12	752114	755046	uncharacterized LOC100049716
MIR548AO	100847068	-0.583841	-5.9234	-6.64353	5.41595e-11	1.06395e-09	14.2332	8	41128567	41128662	microRNA 548ao
MUC16	94025	-2.51986	2.42286	-6.62967	5.9224e-11	1.15253e-09	14.2316	19	8959520	9092018	mucin 16, cell surface associated
FBL	2091	-0.620794	7.59769	-6.68351	4.18072e-11	8.45314e-10	14.2307	19	40325093	40337054	fibrillarin
LMLN	89782	0.512693	4.93335	6.6564	4.98356e-11	9.89162e-10	14.2111	3	197687071	197770591	leishmanolysin-like (metallopeptidase M8 family)
C6orf147	387097	-1.23565	0.164073	-6.59565	7.37128e-11	1.41363e-09	14.201	6	73983862	74020088	chromosome 6 open reading frame 147
KIAA1217	56243	0.545075	7.5086	6.67904	4.30392e-11	8.68812e-10	14.201	10	23983675	24836772	KIAA1217
GGCX	2677	0.416244	5.81785	6.66813	4.61917e-11	9.23462e-10	14.1996	2	85771978	85788657	gamma-glutamyl carboxylase
SPRYD4	283377	0.537149	3.47367	6.63598	5.68644e-11	1.11095e-09	14.1848	12	56862301	56864769	SPRY domain containing 4
FHL3	2275	-0.536026	4.19705	-6.64256	5.45004e-11	1.06896e-09	14.1784	1	38462442	38471234	four and a half LIM domains 3
DSC2	1824	-1.15969	5.39874	-6.65844	4.9182e-11	9.77748e-10	14.1632	18	28645942	28682388	desmocollin 2
PRDX3	10935	0.475361	7.15069	6.66821	4.61682e-11	9.23462e-10	14.1544	10	120927215	120938345	peroxiredoxin 3
MT1M	4499	-1.24679	0.516525	-6.59123	7.58329e-11	1.44968e-09	14.1515	16	56666534	56667898	metallothionein 1M
ITPR1	3708	0.939596	6.20286	6.6557	5.00633e-11	9.92098e-10	14.1502	3	4535032	4889524	inositol 1,4,5-trisphosphate receptor, type 1
FAM47E-STBD1	100631383	0.711833	2.77233	6.6114	6.66164e-11	1.28733e-09	14.1466	4	77172853	77232283	FAM47E-STBD1 readthrough
ARHGEF33	100271715	-0.8968	-0.650143	-6.58182	8.05478e-11	1.53158e-09	14.1299	2	39146504	39202590	Rho guanine nucleotide exchange factor (GEF) 33
ITPRIPL1	150771	-1.0276	0.318021	-6.58611	7.83601e-11	1.49226e-09	14.1232	2	96991062	96994091	inositol 1,4,5-trisphosphate receptor interacting protein-like 1
BDKRB2	624	0.958464	2.11098	6.60423	6.97597e-11	1.3439e-09	14.1066	14	96671135	96710666	bradykinin receptor B2
ANKRD35	148741	-1.1926	1.46351	-6.59143	7.57314e-11	1.44885e-09	14.1033	1	145549209	145568526	ankyrin repeat domain 35
FAM90A1	55138	-1.56773	-0.784864	-6.57665	8.32567e-11	1.57586e-09	14.0998	12	8373856	8380214	family with sequence similarity 90, member A1
CPPED1	55313	0.772579	4.20283	6.63464	5.73561e-11	1.1188e-09	14.0936	16	12753656	12897744	calcineurin-like phosphoesterase domain containing 1
INSIG2	51141	0.520292	4.01177	6.63039	5.89498e-11	1.14809e-09	14.0924	2	118846050	118867597	insulin induced gene 2
TRIM2	23321	-1.2091	2.99773	-6.60993	6.72516e-11	1.2986e-09	14.0891	4	154074270	154260474	tripartite motif containing 2
LYZL4	131375	1.22685	-5.3474	6.58918	7.68362e-11	1.46661e-09	14.0538	3	42438575	42452065	lysozyme-like 4
C1orf51	148523	-1.25916	3.54984	-6.59951	7.19087e-11	1.38209e-09	14.0272	1	150255229	150259501	chromosome 1 open reading frame 51
LOC149086	149086	1.51157	-4.18263	6.57337	8.50226e-11	1.60319e-09	14.0177	1	31971267	31974167	ornithine decarboxylase 1 pseudogene
CEBPG	1054	-0.405987	4.65266	-6.623	6.1826e-11	1.20129e-09	14.0059	19	33864609	33873592	CCAAT/enhancer binding protein (C/EBP), gamma
ANKRD37	353322	0.619647	3.36865	6.60873	6.77733e-11	1.30766e-09	14.0059	4	186317840	186321390	ankyrin repeat domain 37
LOC100506487	100506487	-1.07395	-1.03815	-6.5591	9.31458e-11	1.74185e-09	14.0009	3	106830334	106848842	uncharacterized LOC100506487
LOC340094	340094	-0.779033	-5.87094	-6.60501	6.94114e-11	1.33823e-09	14.0001	5	5034472	5070117	uncharacterized LOC340094
SLC34A2	10568	-2.63812	1.46066	-6.5808	8.10751e-11	1.5389e-09	13.9962	4	25657435	25680370	solute carrier family 34 (sodium phosphate), member 2
PAPSS2	9060	1.22597	4.593	6.62871	5.95945e-11	1.15883e-09	13.9939	10	89419476	89507462	3'-phosphoadenosine 5'-phosphosulfate synthase 2
IZUMO1	284359	-1.01655	-2.71576	-6.55984	9.27047e-11	1.7349e-09	13.9669	19	49244145	49250166	izumo sperm-egg fusion 1
KCNAB1-AS1	100874084	-0.794227	-5.74156	-6.59731	7.29304e-11	1.40065e-09	13.9573	3	156158946	156164694	KCNAB1 antisense RNA 1 (non-protein coding)
BOP1	23246	-0.771723	5.20266	-6.6207	6.27496e-11	1.21828e-09	13.9565	8	145486056	145515120	block of proliferation 1
PPP1R14C	81706	-1.75143	-1.2295	-6.56068	9.22063e-11	1.72817e-09	13.9462	6	150464188	150571528	protein phosphatase 1, regulatory (inhibitor) subunit 14C
KIAA0586	9786	0.432271	4.94666	6.61672	6.4378e-11	1.24795e-09	13.9444	14	58894103	59015549	KIAA0586
SLC6A14	11254	-2.21044	-0.462909	-6.56305	9.08217e-11	1.70351e-09	13.9412	X	115567747	115592625	solute carrier family 6 (amino acid transporter), member 14
LOC100509075	100509075	-0.89497	-0.176294	-6.55007	9.86724e-11	1.83905e-09	13.9303	18	44497513	44526871	uncharacterized LOC100509075
STOX2	56977	-1.21165	0.173283	-6.55494	9.56495e-11	1.78732e-09	13.9281	4	184826509	184938875	storkhead box 2
PAFAH2	5051	0.552765	3.82591	6.59563	7.372e-11	1.41363e-09	13.9278	1	26286258	26324648	platelet-activating factor acetylhydrolase 2, 40kDa
LMBRD2	92255	0.835561	3.72268	6.59398	7.45052e-11	1.42759e-09	13.9224	5	36103414	36152015	LMBR1 domain containing 2
C21orf91	54149	-0.709917	2.70352	-6.5761	8.35484e-11	1.57898e-09	13.9011	21	19161284	19191703	chromosome 21 open reading frame 91
C1RL	51279	-0.60065	4.984	-6.60264	7.04777e-11	1.35668e-09	13.8986	12	7247146	7261869	complement component 1, r subcomponent-like
GCSH	2653	-0.69385	0.681557	-6.55	9.87132e-11	1.83905e-09	13.8835	16	81115552	81129980	glycine cleavage system protein H (aminomethyl carrier)
NEDD4	4734	0.833022	3.8655	6.59091	7.59854e-11	1.45148e-09	13.8798	15	56119120	56285835	neural precursor cell expressed, developmentally down-regulated 4, E3 ubiquitin protein ligase
SSR4P1	728039	-0.667845	1.45799	-6.55214	9.73727e-11	1.8168e-09	13.8529	21	46490870	46493126	signal sequence receptor, delta pseudogene 1
ASXL1	171023	-0.400937	6.43527	-6.61285	6.60003e-11	1.27642e-09	13.8479	20	30946147	31027122	additional sex combs like 1 (Drosophila)
DPP3	10072	0.556313	6.49242	6.61723	6.41644e-11	1.24478e-09	13.8443	11	66247484	66277130	dipeptidyl-peptidase 3
FAM46C	54855	1.07988	3.29959	6.57557	8.38318e-11	1.58291e-09	13.8392	1	118148604	118171011	family with sequence similarity 46, member C
KCNS1	3787	-1.39468	-3.73793	-6.54173	1.04062e-10	1.93002e-09	13.8132	20	43720950	43729753	potassium voltage-gated channel, delayed-rectifier, subfamily S, member 1
LOC100506913	100506913	-0.845494	5.59401	-6.60044	7.14781e-11	1.37488e-09	13.8125	10	45472442	45474257	uncharacterized LOC100506913
TBC1D24	57465	0.669548	3.63834	6.57952	8.17403e-11	1.54834e-09	13.8062	16	2525147	2555734	TBC1 domain family, member 24
MIIP	60672	-0.612821	4.7264	-6.58766	7.7588e-11	1.47982e-09	13.7893	1	12079512	12092106	migration and invasion inhibitory protein
SNED1	25992	0.741006	4.36506	6.58155	8.06847e-11	1.53301e-09	13.7865	2	241938255	242033643	sushi, nidogen and EGF-like domains 1
ZNF663	100130934	-1.57685	-3.48036	-6.54053	1.04855e-10	1.94185e-09	13.7741	20	45085132	45086282	zinc finger protein 663
EXOC6	54536	0.643157	4.94024	6.58071	8.11183e-11	1.5389e-09	13.7562	10	94594470	94819251	exocyst complex component 6
GAPDHS	26330	-0.765562	1.74361	-6.53716	1.07134e-10	1.98258e-09	13.7522	19	36024314	36036221	glyceraldehyde-3-phosphate dehydrogenase, spermatogenic
LNX2	222484	0.815604	4.30085	6.56911	8.73704e-11	1.64497e-09	13.7095	13	28120050	28194720	ligand of numb-protein X 2
ICAM5	7087	-1.42702	-1.08192	-6.51337	1.24626e-10	2.28926e-09	13.7033	19	10400655	10407454	intercellular adhesion molecule 5, telencephalin
ANO10	55129	0.451815	5.8827	6.58736	7.77356e-11	1.4815e-09	13.6969	3	43407818	43663560	anoctamin 10
ACR	49	-1.12987	-2.03398	-6.51027	1.27105e-10	2.32964e-09	13.6919	22	51176652	51183727	acrosin
CORO1B	57175	0.634658	7.25666	6.59314	7.49085e-11	1.43421e-09	13.6628	11	67205518	67211263	coronin, actin binding protein, 1B
FAM5C	339479	3.12108	-2.33971	6.51388	1.24222e-10	2.28352e-09	13.657	1	190066797	190446759	family with sequence similarity 5, member C
KATNAL2	83473	-0.906712	2.30849	-6.52188	1.18072e-10	2.17207e-09	13.6506	18	44526787	44628614	katanin p60 subunit A-like 2
MYO5C	55930	0.7492	6.10451	6.57632	8.34331e-11	1.578e-09	13.6455	15	52484515	52587995	myosin VC
LOC100506660	100506660	-0.776117	0.136735	-6.50818	1.28802e-10	2.35685e-09	13.6443	12	31173697	31226781	uncharacterized LOC100506660
APLF	200558	-0.745594	1.6932	-6.52261	1.17524e-10	2.16519e-09	13.6428	2	68694691	68807294	aprataxin and PNKP like factor
LOC100170939	100170939	0.909717	0.172273	6.50718	1.29624e-10	2.36709e-09	13.6417	5	69423289	69521622	glucuronidase, beta pseudogene
OSBPL2	9885	0.47958	5.47369	6.57548	8.38833e-11	1.58291e-09	13.6391	20	60813580	60871269	oxysterol binding protein-like 2
GATA3	2625	0.977484	8.32567	6.58329	7.97891e-11	1.51831e-09	13.6272	10	8096667	8117164	GATA binding protein 3
LOC100133669	100133669	-1.42672	0.137411	-6.49985	1.35789e-10	2.47061e-09	13.6082	8	144063448	144099807	uncharacterized LOC100133669
LOC100506756	100506756	1.44093	0.356464	6.50799	1.28959e-10	2.35685e-09	13.6071	22	46345836	46373008	uncharacterized LOC100506756
C3orf55	152078	-1.28997	-0.39241	-6.49918	1.36365e-10	2.47746e-09	13.6049	3	157261133	157319022	chromosome 3 open reading frame 55
PIF1	80119	-0.7629	0.979771	-6.51171	1.25945e-10	2.31007e-09	13.5983	15	65107831	65117838	PIF1 5'-to-3' DNA helicase homolog (S. cerevisiae)
KCTD14	65987	-1.49235	0.900901	-6.50259	1.33449e-10	2.43158e-09	13.597	11	77726761	77734320	potassium channel tetramerisation domain containing 14
RDH11	51109	0.516907	5.80091	6.57028	8.67209e-11	1.63398e-09	13.5964	14	68143511	68162510	retinol dehydrogenase 11 (all-trans/9-cis/11-cis)
LOC643714	643714	1.94231	-2.6508	6.49952	1.36068e-10	2.47388e-09	13.5904	16	52585999	52640887	uncharacterized LOC643714
ZFYVE16	9765	0.576898	5.64204	6.56521	8.9576e-11	1.68395e-09	13.5879	5	79703838	79775498	zinc finger, FYVE domain containing 16
FJX1	24147	-1.04022	1.81268	-6.50881	1.28284e-10	2.34951e-09	13.5862	11	35639735	35642421	four jointed box 1 (Drosophila)
TTC22	55001	-1.46808	1.57382	-6.50797	1.28969e-10	2.35685e-09	13.5861	1	55246752	55266941	tetratricopeptide repeat domain 22
ATG7	10533	0.337561	5.35897	6.56442	9.00303e-11	1.69121e-09	13.5853	3	11314010	11599139	autophagy related 7
TMEM158	25907	-1.32437	0.0646032	-6.49898	1.3654e-10	2.47863e-09	13.5735	3	45265956	45267814	transmembrane protein 158 (gene/pseudogene)
ANXA7	310	0.371355	7.81258	6.58057	8.11941e-11	1.53916e-09	13.5696	10	75135189	75173841	annexin A7
MTBP	27085	-0.634508	3.65912	-6.53637	1.07671e-10	1.99104e-09	13.5662	8	121457666	121535875	Mdm2, transformed 3T3 cell double minute 2, p53 binding protein (mouse) binding protein, 104kDa
BCL2L1	598	0.450094	6.10056	6.56546	8.94357e-11	1.68258e-09	13.5591	20	30252261	30310656	BCL2-like 1
ZNF552	79818	0.851073	5.3634	6.5447	1.02109e-10	1.89806e-09	13.5345	19	58318450	58326281	zinc finger protein 552
MIR4761	100616414	0.609497	3.84388	6.54075	1.04713e-10	1.94066e-09	13.5247	22	19951276	19951357	microRNA 4761
RALA	5898	0.368219	5.44607	6.55312	9.67716e-11	1.80693e-09	13.494	7	39663152	39747723	v-ral simian leukemia viral oncogene homolog A (ras related)
NCK1	4690	-0.440436	5.25285	-6.54573	1.01438e-10	1.88699e-09	13.4899	3	136581050	136667968	NCK adaptor protein 1
ART1	417	1.42394	-4.48593	6.48926	1.45203e-10	2.62653e-09	13.4888	11	3666361	3685646	ADP-ribosyltransferase 1
C16orf5	29965	-0.667238	2.99594	-6.50643	1.30241e-10	2.37662e-09	13.4797	16	4560676	4588816	chromosome 16 open reading frame 5
MGAT3	4248	-1.23764	-0.171498	-6.47813	1.55795e-10	2.80589e-09	13.4778	22	39853325	39888199	mannosyl (beta-1,4-)-glycoprotein beta-1,4-N-acetylglucosaminyltransferase
SLC4A8	9498	1.42414	3.13529	6.51203	1.25689e-10	2.30709e-09	13.4769	12	51785101	51909547	solute carrier family 4, sodium bicarbonate cotransporter, member 8
SLC26A3	1811	1.8067	-0.795146	6.47736	1.56552e-10	2.81748e-09	13.4701	7	107405912	107443678	solute carrier family 26, member 3
FAM177B	400823	1.84205	-2.40162	6.4721	1.61843e-10	2.9064e-09	13.4578	1	222910558	222924002	family with sequence similarity 177, member B
ZNF667	63934	-1.26611	2.52439	-6.49887	1.36628e-10	2.47863e-09	13.4533	19	56950693	56988770	zinc finger protein 667
TMED10	10972	0.458334	7.51237	6.55987	9.26851e-11	1.7349e-09	13.4531	14	75598171	75643349	transmembrane emp24-like trafficking protein 10 (yeast)
C1orf85	112770	-0.507559	6.35107	-6.54907	9.93e-11	1.8486e-09	13.4465	1	156262478	156265480	chromosome 1 open reading frame 85
CRTC2	200186	-0.412957	6.40605	-6.54265	1.03447e-10	1.92006e-09	13.4049	1	153920148	153931132	CREB regulated transcription coactivator 2
C14orf142	84520	0.426241	2.74228	6.49723	1.38057e-10	2.50089e-09	13.3953	14	93669237	93673459	chromosome 14 open reading frame 142
ENKUR	219670	-1.3365	-1.69723	-6.46106	1.73518e-10	3.1004e-09	13.3883	10	25270917	25305030	enkurin, TRPC channel interacting protein
WNT7B	7477	1.38219	1.97973	6.48727	1.47045e-10	2.65406e-09	13.3685	22	46316246	46373008	wingless-type MMTV integration site family, member 7B
PDXDC1	23042	0.534901	7.40593	6.54395	1.026e-10	1.90576e-09	13.3593	16	15068833	15131552	pyridoxal-dependent decarboxylase domain containing 1
ALDOA	226	0.658175	11.1221	6.56348	9.05752e-11	1.70016e-09	13.3502	16	30064491	30081741	aldolase A, fructose-bisphosphate
RUSC2	9853	-0.549832	5.47261	-6.52241	1.17672e-10	2.16631e-09	13.3457	9	35490007	35561895	RUN and SH3 domain containing 2
PLEKHA6	22874	0.839985	5.74544	6.525	1.15752e-10	2.1357e-09	13.3305	1	204187981	204329044	pleckstrin homology domain containing, family A member 6
ZNRF2	223082	0.530048	3.82662	6.50071	1.35046e-10	2.45889e-09	13.3271	7	30323923	30407308	zinc and ring finger 2
SWSAP1	126074	0.569388	2.78477	6.48711	1.4719e-10	2.65475e-09	13.3262	19	11485383	11487627	SWIM-type zinc finger 7 associated protein 1
FAM124A	220108	-0.905825	0.487932	-6.45821	1.76659e-10	3.15201e-09	13.3257	13	51796470	51858377	family with sequence similarity 124A
RBPJL	11317	-1.2519	-3.58583	-6.46126	1.73296e-10	3.09865e-09	13.3244	20	43935491	43946464	recombination signal binding protein for immunoglobulin kappa J region-like
LOC100302401	100302401	-0.545071	0.522694	-6.45861	1.76213e-10	3.1463e-09	13.3231	1	178060643	178063128	uncharacterized LOC100302401
CYP3A5	1577	0.88817	-0.108641	6.45413	1.81263e-10	3.2249e-09	13.3093	7	99245813	99277621	cytochrome P450, family 3, subfamily A, polypeptide 5
SEC24C	9632	0.452123	7.3898	6.53519	1.08487e-10	2.00464e-09	13.3046	10	75504131	75531933	SEC24 family, member C (S. cerevisiae)
LOC441402	441402	-1.02133	-4.72255	-6.47945	1.54494e-10	2.78446e-09	13.3022	9	40490465	40633956	contactin associated protein-like 3 pseudogene
LOC100506810	100506810	0.925226	1.28312	6.46828	1.65784e-10	2.97075e-09	13.2982	1	234859789	234867390	uncharacterized LOC100506810
FAM9A	171482	1.07025	-5.69353	6.46874	1.65312e-10	2.96442e-09	13.297	X	8758836	8769424	family with sequence similarity 9, member A
	100652946	2.5959	-3.99869	6.44619	1.9055e-10	3.38287e-09	13.2937	12	40787250	40872906
LOC100652987	100652987	0.434862	6.80802	6.52992	1.12185e-10	2.07142e-09	13.2891	14	90871778	90881924	uncharacterized LOC100652987
PTPLAD1	51495	0.699678	6.48819	6.52341	1.16924e-10	2.15574e-09	13.2826	15	65822827	65870693	protein tyrosine phosphatase-like A domain containing 1
MNX1	3110	1.99971	-1.95395	6.43584	2.03356e-10	3.59229e-09	13.2115	7	156797547	156803347	motor neuron and pancreas homeobox 1
LOC100131541	100131541	-1.19354	-3.84247	-6.44474	1.92297e-10	3.40903e-09	13.2017	11	95987997	95989129	uncharacterized LOC100131541
SMA4	11039	0.901645	0.205034	6.43454	2.05032e-10	3.61932e-09	13.1976	5	69434689	69586004	glucuronidase, beta pseudogene
ZNF783	100289678	-0.781823	2.55933	-6.45178	1.83965e-10	3.27064e-09	13.1901	7	148959262	148982085	zinc finger family member 783
DAAM1	23002	0.724118	5.37754	6.49778	1.37576e-10	2.49401e-09	13.1701	14	59655399	59836471	dishevelled associated activator of morphogenesis 1
LINC00113	54088	-1.18798	-5.10589	-6.45462	1.80703e-10	3.21953e-09	13.1583	21	29094698	29123552	long intergenic non-protein coding RNA 113
COTL1	23406	-0.732868	4.95256	-6.48857	1.45839e-10	2.63611e-09	13.1423	16	84599202	84651669	coactosin-like 1 (Dictyostelium)
HFM1	164045	-1.28596	-2.47592	-6.42397	2.19086e-10	3.86193e-09	13.1394	1	91726323	91870426	HFM1, ATP-dependent DNA helicase homolog (S. cerevisiae)
PPP2CA	5515	0.350349	7.11549	6.50574	1.3081e-10	2.38525e-09	13.1394	5	133532148	133561950	protein phosphatase 2, catalytic subunit, alpha isozyme
NOSTRIN	115677	0.987395	4.67225	6.47028	1.63706e-10	2.93774e-09	13.1182	2	169643049	169721849	nitric oxide synthase trafficker
SNHG6	641638	-0.872395	6.34198	-6.49139	1.43257e-10	2.59321e-09	13.1	8	67834165	67837777	small nucleolar RNA host gene 6 (non-protein coding)
KIAA0040	9674	0.905181	3.78414	6.45466	1.80655e-10	3.21953e-09	13.0882	1	175126123	175162229	KIAA0040
GPT	2875	-1.82624	1.91316	-6.42079	2.23504e-10	3.93425e-09	13.0799	8	145729465	145732555	glutamic-pyruvate transaminase (alanine aminotransferase)
CDCA2	157313	-0.662869	3.51379	-6.46354	1.70825e-10	3.05668e-09	13.0797	8	25316513	25365425	cell division cycle associated 2
FIGLA	344018	-1.15843	-4.82694	-6.4448	1.92226e-10	3.40903e-09	13.0775	2	71004442	71017775	folliculogenesis specific basic helix-loop-helix
LOC100505623	100505623	-1.22124	-1.18728	-6.40921	2.40325e-10	4.20654e-09	13.0734	1	153506062	153507592	uncharacterized LOC100505623
TRPV4	59341	-0.942684	2.85591	-6.44219	1.95399e-10	3.46156e-09	13.0633	12	110220892	110271212	transient receptor potential cation channel, subfamily V, member 4
UGDH	7358	0.94921	6.8252	6.48835	1.46038e-10	2.63781e-09	13.0484	4	39500375	39529218	UDP-glucose 6-dehydrogenase
C20orf26	26074	1.11415	0.773441	6.40713	2.43475e-10	4.25398e-09	13.0231	20	20033158	20341346	chromosome 20 open reading frame 26
FYCO1	79443	0.757807	4.94595	6.46431	1.69995e-10	3.04401e-09	13.0188	3	45959395	46037307	FYVE and coiled-coil domain containing 1
SIGLEC8	27181	1.21629	0.564178	6.4103	2.38684e-10	4.18664e-09	13.0188	19	51954251	51961708	sialic acid binding Ig-like lectin 8
FGF17	8822	-1.11559	-4.67988	-6.42969	2.11369e-10	3.72855e-09	13.0051	8	21900428	21906320	fibroblast growth factor 17
SETD7	80854	0.912776	4.16391	6.45434	1.81018e-10	3.22284e-09	13.0034	4	140427192	140477577	SET domain containing (lysine methyltransferase) 7
ELOVL5	60481	0.863607	7.35785	6.47709	1.56817e-10	2.82022e-09	12.9673	6	53132196	53213977	ELOVL fatty acid elongase 5
MUC19	283463	2.21006	-4.27808	6.39637	2.60415e-10	4.52635e-09	12.9652	12	40926786	40933366	mucin 19, oligomeric
GPR37L1	9283	-1.53651	-1.58723	-6.38884	2.72962e-10	4.72136e-09	12.9489	1	202092029	202098634	G protein-coupled receptor 37 like 1
TMEM117	84216	-0.697866	2.087	-6.40939	2.4006e-10	4.20486e-09	12.9453	12	44229962	44783541	transmembrane protein 117
WTIP	126374	-0.773394	2.96914	-6.4185	2.26736e-10	3.98549e-09	12.9388	19	34972880	34992085	Wilms tumor 1 interacting protein
FGFBP2	83888	-1.58646	-1.64569	-6.38754	2.75189e-10	4.75657e-09	12.9375	4	15961863	15964859	fibroblast growth factor binding protein 2
LOC100506870	100506870	-1.02209	0.312659	-6.39117	2.69019e-10	4.65962e-09	12.9342	11	112160924	112163452	uncharacterized LOC100506870
ACOX2	8309	1.59938	4.10801	6.43786	2.00792e-10	3.55203e-09	12.9333	3	58490863	58522929	acyl-CoA oxidase 2, branched chain
CLN3	1201	0.57084	7.01221	6.47248	1.61456e-10	2.90155e-09	12.9287	16	28488600	28503623	ceroid-lipofuscinosis, neuronal 3
TP53TG1	11257	0.764094	4.74903	6.44714	1.89409e-10	3.36502e-09	12.9176	7	86954663	86974808	TP53 target 1 (non-protein coding)
TUB	7275	-1.31933	1.12804	-6.39091	2.69459e-10	4.66401e-09	12.9142	11	8060180	8127654	tubby homolog (mouse)
FSTL4	23105	1.40721	1.49708	6.39667	2.59933e-10	4.52113e-09	12.891	5	132532152	132948223	follistatin-like 4
RALGAPA2	57186	0.970173	4.77777	6.44134	1.96448e-10	3.47766e-09	12.8674	20	20370272	20693266	Ral GTPase activating protein, alpha subunit 2 (catalytic)
STS	412	0.911606	3.31911	6.42181	2.22082e-10	3.91198e-09	12.8653	X	7137472	7272682	steroid sulfatase (microsomal), isozyme S
NAT2	10	1.69554	-1.30322	6.36945	3.08046e-10	5.28412e-09	12.8282	8	18248755	18258723	N-acetyltransferase 2 (arylamine N-acetyltransferase)
ANAPC13	25847	0.39543	5.01559	6.43591	2.03277e-10	3.59229e-09	12.8256	3	134196546	134204865	anaphase promoting complex subunit 13
FOXD3	27022	-1.84707	-2.5523	-6.37148	3.04162e-10	5.2211e-09	12.8061	1	63788730	63790797	forkhead box D3
SFRP5	6425	-1.41908	-4.32661	-6.39572	2.6149e-10	4.53869e-09	12.8028	10	99526508	99531756	secreted frizzled-related protein 5
ENTPD2	954	1.00299	3.77364	6.41947	2.2536e-10	3.96411e-09	12.7674	9	139942553	139948505	ectonucleoside triphosphate diphosphohydrolase 2
FLJ42351	400999	-0.938048	-1.40846	-6.35481	3.3742e-10	5.76021e-09	12.7617	2	113399407	113401757	uncharacterized LOC400999
TMEM139	135932	-1.87345	3.07566	-6.38456	2.80357e-10	4.83583e-09	12.755	7	142982040	142985141	transmembrane protein 139
PCDH7	5099	1.10598	3.40344	6.40587	2.45409e-10	4.28347e-09	12.7511	4	30722030	31148423	protocadherin 7
SLCO2A1	6578	0.827563	3.96128	6.41124	2.37292e-10	4.16517e-09	12.7461	3	133651540	133748920	solute carrier organic anion transporter family, member 2A1
NR2F1	7025	1.16636	2.90935	6.39728	2.58942e-10	4.50704e-09	12.7352	5	92919043	92929788	nuclear receptor subfamily 2, group F, member 1
DLGAP1	9229	-2.3159	0.47417	-6.35345	3.40267e-10	5.80086e-09	12.7348	18	3496030	4455266	discs, large (Drosophila) homolog-associated protein 1
CFL2	1073	-0.590546	4.60073	-6.409	2.40647e-10	4.20922e-09	12.7228	14	35179588	35184029	cofilin 2 (muscle)
ZFP82	284406	-0.72916	2.57422	-6.37519	2.97226e-10	5.11614e-09	12.7084	19	36882861	36909550	zinc finger protein 82 homolog (mouse)
NPM3	10360	-0.737108	4.46655	-6.40998	2.39164e-10	4.19211e-09	12.7058	10	103541082	103543170	nucleophosmin/nucleoplasmin 3
EPO	2056	1.93617	-2.76738	6.34664	3.54974e-10	6.02017e-09	12.6986	7	100318423	100321323	erythropoietin
FNDC4	64838	-0.828436	2.17704	-6.37301	3.01288e-10	5.1789e-09	12.6968	2	27714750	27718126	fibronectin type III domain containing 4
MIR1304	100302240	-0.7675	-0.559598	-6.3466	3.55067e-10	6.02017e-09	12.6925	11	93466840	93466930	microRNA 1304
OR7E156P	283491	-0.869347	-5.72826	-6.38622	2.77459e-10	4.78916e-09	12.6726	13	64311568	64316701	olfactory receptor, family 7, subfamily E, member 156 pseudogene
LOC100130417	100130417	1.67435	-0.0827984	6.35356	3.40038e-10	5.80086e-09	12.67	1	852953	854817	uncharacterized LOC100130417
CDKN2C	1031	-0.68213	3.97439	-6.39356	2.65039e-10	4.59388e-09	12.6665	1	51434367	51440309	cyclin-dependent kinase inhibitor 2C (p18, inhibits CDK4)
ZNF816	125893	0.487268	3.92773	6.3952	2.6234e-10	4.55028e-09	12.6646	19	53452632	53466164	zinc finger protein 816
DNMBP	23268	0.887913	4.61576	6.40146	2.52272e-10	4.3971e-09	12.6599	10	101635334	101769676	dynamin binding protein
FAM211B	388886	0.889491	3.75959	6.3979	2.5795e-10	4.49292e-09	12.6478	22	24981591	24989035	family with sequence similarity 211, member B
SAA2-SAA4	100528017	-1.93887	0.958721	-6.34855	3.50791e-10	5.95986e-09	12.6472	11	18252902	18270221	SAA2-SAA4 readthrough
KLHDC7A	127707	2.46885	0.438168	6.35016	3.47306e-10	5.90467e-09	12.645	1	18807424	18812493	kelch domain containing 7A
LOC100506130	100506130	-1.20398	0.510251	-6.34303	3.63016e-10	6.14657e-09	12.6424	7	20367924	20371370	uncharacterized LOC100506130
ATG12	9140	0.375335	6.0215	6.41596	2.30374e-10	4.04659e-09	12.6374	5	115163893	115177548	autophagy related 12
FAM180B	399888	-1.25957	-3.89959	-6.36082	3.25038e-10	5.56028e-09	12.6343	11	47608230	47610746	family with sequence similarity 180, member B
TMPRSS3	64699	-2.32459	4.60357	-6.37506	2.97457e-10	5.11659e-09	12.6219	21	43791996	43816955	transmembrane protease, serine 3
MYB	4602	0.907161	6.02486	6.39612	2.60824e-10	4.53028e-09	12.5852	6	135502453	135540311	v-myb myeloblastosis viral oncogene homolog (avian)
KIF16B	55614	0.724684	6.07769	6.40285	2.50081e-10	4.36196e-09	12.5747	20	16252749	16554079	kinesin family member 16B
SLC40A1	30061	1.47944	7.03039	6.40708	2.43549e-10	4.25398e-09	12.5531	2	190425316	190445537	solute carrier family 40 (iron-regulated transporter), member 1
IRAK1BP1	134728	-0.58585	1.6714	-6.33811	3.74267e-10	6.32847e-09	12.5522	6	79577189	79608320	interleukin-1 receptor-associated kinase 1 binding protein 1
PLEKHA4	57664	-1.03989	4.8171	-6.37576	2.9616e-10	5.10133e-09	12.5362	19	49340354	49371884	pleckstrin homology domain containing, family A (phosphoinositide binding specific) member 4
MB21D1	115004	-0.730904	2.85501	-6.35129	3.4487e-10	5.86919e-09	12.5115	6	74134856	74162043	Mab-21 domain containing 1
C9orf169	375791	1.1678	0.413331	6.32216	4.13114e-10	6.95227e-09	12.5018	9	140119644	140120763	chromosome 9 open reading frame 169
RIC3	79608	-1.58613	1.50862	-6.32275	4.11621e-10	6.93182e-09	12.4946	11	8127592	8190590	resistance to inhibitors of cholinesterase 3 homolog (C. elegans)
C4orf40	401137	-1.33619	-5.50076	-6.34506	3.58462e-10	6.0736e-09	12.4648	4	71019904	71032326	chromosome 4 open reading frame 40
OPRK1	4986	-1.33847	-4.77706	-6.32864	3.96885e-10	6.70181e-09	12.4468	8	54138276	54164194	opioid receptor, kappa 1
FAF1	11124	-0.341662	6.35649	-6.387	2.76116e-10	4.76927e-09	12.4399	1	50906935	51425936	Fas (TNFRSF6) associated factor 1
FADS3	3995	-0.668147	4.40225	-6.36121	3.24257e-10	5.55073e-09	12.4384	11	61640998	61659006	fatty acid desaturase 3
ATP6V1B1	525	-2.19265	3.82237	-6.32763	3.99379e-10	6.73479e-09	12.428	2	71162998	71192561	ATPase, H+ transporting, lysosomal 56/58kDa, V1 subunit B1
TRERF1	55809	0.851684	4.37204	6.35953	3.27654e-10	5.60117e-09	12.4254	6	42192669	42419783	transcriptional regulating factor 1
SLC12A1	6557	1.87669	-1.5567	6.30939	4.47065e-10	7.49827e-09	12.4193	15	48498498	48596275	solute carrier family 12 (sodium/potassium/chloride transporters), member 1
PHKB	5257	0.575205	6.66327	6.38358	2.8207e-10	4.86199e-09	12.4002	16	47495210	47735434	phosphorylase kinase, beta
LBP	3929	2.08789	0.624379	6.32982	3.94e-10	6.6576e-09	12.3813	20	36974885	37005653	lipopolysaccharide binding protein
CHURC1-FNTB	100529261	0.34955	5.4425	6.36606	3.14615e-10	5.39309e-09	12.3686	14	65381079	65529373	CHURC1-FNTB readthrough
IFT27	11020	0.609874	4.7535	6.35556	3.35852e-10	5.73737e-09	12.3386	22	37154246	37172172	intraflagellar transport 27 homolog (Chlamydomonas)
SCRIB	23513	-0.715054	7.13486	-6.37282	3.0165e-10	5.18155e-09	12.3344	8	144873090	144897549	scribbled homolog (Drosophila)
MECR	51102	-0.468884	4.70671	-6.3475	3.53085e-10	5.99473e-09	12.3302	1	29519385	29557454	mitochondrial trans-2-enoyl-CoA reductase
RAB19	401409	0.940284	0.547138	6.29068	5.01726e-10	8.38682e-09	12.318	7	140103843	140126050	RAB19, member RAS oncogene family
IRAK1	3654	-0.608791	6.56864	-6.36287	3.20912e-10	5.49725e-09	12.2869	X	153275957	153285342	interleukin-1 receptor-associated kinase 1
C2orf40	84417	-1.86457	0.0116362	-6.27547	5.50983e-10	9.15485e-09	12.2678	2	106682113	106694611	chromosome 2 open reading frame 40
C7orf61	402573	-0.980904	-1.27102	-6.27268	5.60506e-10	9.28579e-09	12.2588	7	100054238	100061894	chromosome 7 open reading frame 61
FOSL1	8061	-1.05505	0.462534	-6.2847	5.20559e-10	8.69578e-09	12.2558	11	65659692	65667997	FOS-like antigen 1
C12orf74	338809	1.75321	-4.38696	6.27649	5.47523e-10	9.10952e-09	12.2541	12	93096619	93102325	chromosome 12 open reading frame 74
OVOL3	728361	-1.06977	-3.22632	-6.2768	5.46486e-10	9.09835e-09	12.2404	19	36599969	36604613	ovo-like 3 (Drosophila)
WSB2	55884	0.4172	6.1059	6.35311	3.4099e-10	5.80919e-09	12.235	12	118470492	118498951	WD repeat and SOCS box containing 2
ICA1	3382	0.613042	6.21801	6.35124	3.44983e-10	5.86919e-09	12.2346	7	8152814	8302185	islet cell autoantigen 1, 69kDa
KIRREL3	84623	-1.17659	-1.66214	-6.26659	5.81855e-10	9.62283e-09	12.2292	11	126293396	126870766	kin of IRRE like 3 (Drosophila)
CSRP2	1466	-0.785452	3.63519	-6.32365	4.09335e-10	6.898e-09	12.2277	12	77252496	77272799	cysteine and glycine-rich protein 2
GNA15	2769	-0.916795	3.17429	-6.30298	4.65088e-10	7.79006e-09	12.2262	19	3136191	3163766	guanine nucleotide binding protein (G protein), alpha 15 (Gq class)
DNAJB3	414061	0.705508	-5.99172	6.30552	4.57859e-10	7.67415e-09	12.2102	2	234651396	234652661	DnaJ (Hsp40) homolog, subfamily B, member 3
LOC100506804	100506804	-0.711682	-1.3575	-6.26129	6.01111e-10	9.90182e-09	12.2073	6	75994730	76001580	uncharacterized LOC100506804
THRSP	7069	2.07497	1.24242	6.28441	5.215e-10	8.70565e-09	12.2015	11	77774907	77779403	thyroid hormone responsive
CLDN16	10686	-1.25566	-4.1947	-6.28145	5.31087e-10	8.85383e-09	12.1969	3	190105661	190129932	claudin 16
KRTDAP	388533	-1.66581	-3.07183	-6.26499	5.87599e-10	9.6985e-09	12.1476	19	35978226	35981433	keratinocyte differentiation-associated protein
SLC9A2	6549	2.24574	-0.347837	6.26999	5.69839e-10	9.43037e-09	12.1475	2	103236166	103327809	solute carrier family 9, subfamily A (NHE2, cation proton antiporter 2), member 2
LOC729852	729852	0.441482	4.88237	6.31914	4.20917e-10	7.07402e-09	12.1444	7	7680342	7918854	uncharacterized LOC729852
DLK2	65989	-1.01377	0.0199959	-6.25326	6.31427e-10	1.03478e-08	12.1286	6	43418090	43423786	delta-like 2 homolog (Drosophila)
CSDAP1	440359	-0.784867	0.306528	-6.25968	6.07079e-10	9.98031e-09	12.1271	16	31579088	31580845	cold shock domain protein A pseudogene 1
NKX2-5	1482	-1.87227	-2.95064	-6.26017	6.05227e-10	9.95645e-09	12.1222	5	172659107	172662315	NK2 homeobox 5
NPNT	255743	1.29921	5.78534	6.3203	4.17899e-10	7.02805e-09	12.1185	4	106816597	106892828	nephronectin
C12orf28	196446	1.45471	-0.206031	6.25575	6.21872e-10	1.02168e-08	12.1066	12	70326322	70352504	chromosome 12 open reading frame 28
GUSBP3	653188	1.40569	-1.99461	6.24517	6.63492e-10	1.0822e-08	12.0997	5	68935290	68941896	glucuronidase, beta pseudogene 3
ZNF883	169834	-1.33502	0.500125	-6.25456	6.26432e-10	1.02849e-08	12.0967	9	115759400	115774472	zinc finger protein 883
TNFSF10	8743	1.01902	7.95799	6.3428	3.63544e-10	6.15133e-09	12.0923	3	172223298	172241297	tumor necrosis factor (ligand) superfamily, member 10
IGBP1	3476	0.437864	6.39373	6.32825	3.97849e-10	6.71354e-09	12.0899	X	69353318	69386174	immunoglobulin (CD79A) binding protein 1
HRH1	3269	0.81549	1.80381	6.27518	5.51942e-10	9.16466e-09	12.0885	3	11178779	11304939	histamine receptor H1
TMEM38A	79041	-0.864279	1.75884	-6.26275	5.95731e-10	9.8197e-09	12.0751	19	16771938	16799830	transmembrane protein 38A
PIK3R3	8503	0.796458	5.44397	6.31732	4.25679e-10	7.14922e-09	12.0571	1	46505812	46598708	phosphoinositide-3-kinase, regulatory subunit 3 (gamma)
LOC100506859	100506859	1.03523	-0.625988	6.23736	6.95975e-10	1.12779e-08	12.0481	13	52611084	52636268	serine/threonine-protein kinase Nek5-like
HCAR3	8843	1.01713	-0.467208	6.24011	6.84355e-10	1.1104e-08	12.0423	12	123199303	123201439	hydroxycarboxylic acid receptor 3
LOC100508177	100508177	-1.18149	-3.73431	-6.24685	6.56724e-10	1.07186e-08	12.026	18	6728820	6729861	uncharacterized LOC100508177
ZFYVE1	53349	0.355481	4.9153	6.29918	4.76124e-10	7.96955e-09	12.0127	14	73436159	73493920	zinc finger, FYVE domain containing 1
ZNF438	220929	-0.426663	4.04122	-6.28411	5.22463e-10	8.71589e-09	12.0014	10	31133563	31320866	zinc finger protein 438
FOLR4	390243	-1.18117	-4.74853	-6.26309	5.94488e-10	9.8057e-09	11.9963	11	94038803	94040858	folate receptor 4 (delta) homolog (mouse)
DNAAF3	352909	1.37298	2.18907	6.25324	6.31511e-10	1.03478e-08	11.9894	19	55670029	55678090	dynein, axonemal, assembly factor 3
PRH1	5554	-0.799718	-0.509712	-6.22632	7.44535e-10	1.19945e-08	11.9861	12	11033560	11036874	proline-rich protein HaeIII subfamily 1
PIWIL4	143689	-0.776053	1.13524	-6.242	6.76505e-10	1.0984e-08	11.9826	11	94300474	94354587	piwi-like 4 (Drosophila)
MYOZ1	58529	-1.34526	-0.0183521	-6.2261	7.45538e-10	1.20029e-08	11.9789	10	75391412	75401515	myozenin 1
ABCC8	6833	1.97279	2.25491	6.2472	6.55295e-10	1.07023e-08	11.9788	11	17414432	17498449	ATP-binding cassette, sub-family C (CFTR/MRP), member 8
ENHO	375704	-1.84006	0.949368	-6.23039	7.26287e-10	1.17309e-08	11.9737	9	34521040	34523037	energy homeostasis associated
FAM83A	84985	1.84844	-0.651407	6.23893	6.89308e-10	1.11771e-08	11.9701	8	124194752	124222318	family with sequence similarity 83, member A
LTBR	4055	-0.463546	6.88809	-6.31139	4.41553e-10	7.41083e-09	11.9622	12	6493357	6500734	lymphotoxin beta receptor (TNFR superfamily, member 3)
C9orf53	51198	-1.22919	-4.07637	-6.23724	6.96473e-10	1.12786e-08	11.9503	9	21967138	21967753	chromosome 9 open reading frame 53
EDAR	10913	-1.25086	-4.19139	-6.24398	6.68363e-10	1.08871e-08	11.9366	2	109510927	109605828	ectodysplasin A receptor
ACTG2	72	-1.80262	4.27459	-6.27261	5.60729e-10	9.28579e-09	11.9277	2	74120093	74146780	actin, gamma 2, smooth muscle, enteric
MPV17L	255027	1.47781	1.10193	6.23017	7.27252e-10	1.17388e-08	11.9181	16	15489611	15503543	MPV17 mitochondrial membrane protein-like
PDSS2	57107	0.555721	3.63864	6.26643	5.82433e-10	9.626e-09	11.9083	6	107473761	107780779	prenyl (decaprenyl) diphosphate synthase, subunit 2
CCDC149	91050	0.479897	4.49901	6.27751	5.44105e-10	9.06478e-09	11.895	4	24807739	24981826	coiled-coil domain containing 149
KIAA1984	84960	0.674256	2.71078	6.2446	6.65831e-10	1.0853e-08	11.8922	9	139690790	139702193	KIAA1984
TUBB2B	347733	-1.51325	0.835596	-6.21952	7.76081e-10	1.24463e-08	11.8897	6	3224495	3227968	tubulin, beta 2B class IIb
FUT8	2530	0.693315	6.79203	6.29521	4.87916e-10	8.16144e-09	11.8832	14	65877310	66210839	fucosyltransferase 8 (alpha (1,6) fucosyltransferase)
ZNF597	146434	0.734201	2.00388	6.23182	7.19948e-10	1.16436e-08	11.8773	16	3486110	3493490	zinc finger protein 597
POMC	5443	-1.19858	-1.21859	-6.20862	8.29387e-10	1.31715e-08	11.877	2	25383722	25391559	proopiomelanocortin
SH2D2A	9047	-0.935629	1.786	-6.23463	7.07707e-10	1.14531e-08	11.869	1	156776035	156786640	SH2 domain containing 2A
NDC80	10403	-0.495332	4.34329	-6.27458	5.53973e-10	9.19227e-09	11.8686	18	2571510	2616634	NDC80 kinetochore complex component homolog (S. cerevisiae)
HHIPL2	79802	1.71485	0.206073	6.22181	7.65331e-10	1.22977e-08	11.855	1	222695602	222721444	HHIP-like 2
C8orf83	286144	0.840795	3.26041	6.24854	6.49953e-10	1.0629e-08	11.8502	8	93895758	93978372	triple QxxK/R motif containing
C11orf9	745	-1.08664	0.142345	-6.20673	8.38991e-10	1.3301e-08	11.8392	11	61520121	61555989	chromosome 11 open reading frame 9
EDARADD	128178	1.58097	1.69201	6.22588	7.46534e-10	1.20111e-08	11.8287	1	236557680	236648008	EDAR-associated death domain
SNORA8	654320	-0.599756	0.991513	-6.21191	8.12926e-10	1.29537e-08	11.8186	11	93465527	93465665	small nucleolar RNA, H/ACA box 8
FMO4	2329	0.636611	3.04506	6.24368	6.69597e-10	1.09001e-08	11.8096	1	171283486	171311223	flavin containing monooxygenase 4
RIN3	79890	-0.525771	4.27121	-6.25296	6.32606e-10	1.03589e-08	11.7767	14	92980125	93155336	Ras and Rab interactor 3
LOC100653005	100653005	1.22991	-2.78669	6.19739	8.8804e-10	1.39718e-08	11.7713	6	33878879	33885985	uncharacterized LOC100653005
LOC100653081	100653081	1.22991	-2.78669	6.19739	8.8804e-10	1.39718e-08	11.7713	6	33878879	33885985	uncharacterized LOC100653081
LOC284551	284551	1.66392	-3.44092	6.18991	9.29361e-10	1.4585e-08	11.7686	1	31984036	31989846	uncharacterized LOC284551
LOC100131193	100131193	0.696747	2.78902	6.2243	7.53788e-10	1.212e-08	11.7652	9	139698379	139703300	uncharacterized LOC100131193
UBE2A	7319	0.318971	5.34207	6.26617	5.8337e-10	9.6351e-09	11.7559	X	118708499	118718381	ubiquitin-conjugating enzyme E2A
LOC100652950	100652950	-0.589732	1.91627	-6.21251	8.09958e-10	1.29147e-08	11.7514	16	87730091	87733544	uncharacterized LOC100652950
LOC100653213	100653213	-0.589732	1.91627	-6.21251	8.09958e-10	1.29147e-08	11.7514	16	87730091	87733544	uncharacterized LOC100653213
LOC729088	729088	-0.803844	1.72057	-6.20491	8.48324e-10	1.34404e-08	11.7491	6	170124834	170126191	uncharacterized LOC729088
ACSL1	2180	0.945402	5.85592	6.27406	5.55771e-10	9.21595e-09	11.7469	4	185676749	185747215	acyl-CoA synthetase long-chain family member 1
CALCB	797	-1.30216	-4.99158	-6.21581	7.93836e-10	1.26983e-08	11.745	11	15095146	15100177	calcitonin-related polypeptide beta
RAD21L1	642636	1.60347	-3.40547	6.18395	9.63593e-10	1.50275e-08	11.7447	20	1206764	1235145	RAD21-like 1 (S. pombe)
WWTR1	25937	-0.674363	4.78137	-6.25408	6.2825e-10	1.03079e-08	11.7423	3	149235022	149421060	WW domain containing transcription regulator 1
ARHGEF4	50649	-0.940581	1.25464	-6.20817	8.31667e-10	1.31932e-08	11.7418	2	131674224	131804836	Rho guanine nucleotide exchange factor (GEF) 4
ZFAND1	79752	-0.539671	5.77523	-6.26101	6.02128e-10	9.91201e-09	11.7352	8	82613566	82633539	zinc finger, AN1-type domain 1
TM9SF1	10548	0.412547	7.32147	6.27619	5.48527e-10	9.12014e-09	11.7308	14	24658353	24664882	transmembrane 9 superfamily member 1
WIBG	84305	0.477281	4.95826	6.25241	6.34747e-10	1.03872e-08	11.7151	12	56295197	56321697	within bgcn homolog (Drosophila)
CA5B	11238	0.698987	2.28565	6.21056	8.19653e-10	1.30359e-08	11.6952	X	15756412	15805748	carbonic anhydrase VB, mitochondrial
F7	2155	1.89763	2.07139	6.19986	8.74815e-10	1.37986e-08	11.6935	13	113760102	113774995	coagulation factor VII (serum prothrombin conversion accelerator)
MIR614	693199	1.1165	2.72955	6.21037	8.20582e-10	1.30423e-08	11.6856	12	13068763	13068852	microRNA 614
C14orf132	56967	1.12168	4.80451	6.242	6.76518e-10	1.0984e-08	11.6831	14	96505661	96560226	chromosome 14 open reading frame 132
APBA1	320	-1.04827	0.679313	-6.18008	9.86513e-10	1.5356e-08	11.6711	9	72042449	72287275	amyloid beta (A4) precursor protein-binding, family A, member 1
CXXC5	51523	0.701501	5.89724	6.24804	6.51933e-10	1.06544e-08	11.6674	5	139028301	139062680	CXXC finger protein 5
FAM174A	345757	0.559669	4.35238	6.22826	7.35758e-10	1.18685e-08	11.6616	5	99871124	99922440	family with sequence similarity 174, member A
AFAP1-AS1	84740	-1.07107	3.07353	-6.21353	8.04945e-10	1.28595e-08	11.6544	4	7755817	7780655	AFAP1 antisense RNA 1 (non-protein coding)
IL36RN	26525	-1.20325	-5.0283	-6.20438	8.5108e-10	1.34583e-08	11.6544	2	113816215	113822321	interleukin 36 receptor antagonist
C14orf1	11161	0.409131	5.14876	6.24243	6.74707e-10	1.09689e-08	11.6314	14	76117233	76127538	chromosome 14 open reading frame 1
LOC339524	339524	-1.02237	2.17819	-6.18804	9.39975e-10	1.4733e-08	11.6219	1	87595448	87634887	uncharacterized LOC339524
BPIFA2	140683	1.63128	-5.05687	6.1789	9.936e-10	1.5447e-08	11.6189	20	31755960	31769223	BPI fold containing family A, member 2
TLR5	7100	-0.758073	4.36842	-6.21694	7.88385e-10	1.26274e-08	11.6152	1	223282748	223316624	toll-like receptor 5
TOP1P1	7151	0.375164	1.61826	6.1848	9.58635e-10	1.49595e-08	11.6034	1	171308035	171310465	topoisomerase (DNA) I pseudogene 1
KAL1	3730	1.10055	3.46927	6.20855	8.29768e-10	1.31715e-08	11.6012	X	8496915	8700227	Kallmann syndrome 1 sequence
LRP11	84918	0.662035	4.67077	6.2305	7.25782e-10	1.17303e-08	11.5909	6	150139894	150185480	low density lipoprotein receptor-related protein 11
ZNF296	162979	0.792047	3.01702	6.20448	8.50568e-10	1.34583e-08	11.571	19	45574758	45579688	zinc finger protein 296
SRCRB4D	136853	-0.844458	1.43929	-6.1677	1.06337e-09	1.647e-08	11.5637	7	76018646	76039012	scavenger receptor cysteine rich domain containing, group B (4 domains)
SESN1	27244	0.621717	4.45693	6.21806	7.83017e-10	1.25495e-08	11.5637	6	109307640	109415708	sestrin 1
TTC12	54970	0.651986	4.50797	6.21602	7.92827e-10	1.26903e-08	11.553	11	113185251	113237114	tetratricopeptide repeat domain 12
OSTM1	28962	0.560324	3.91846	6.21079	8.18517e-10	1.30261e-08	11.5517	6	108362613	108395941	osteopetrosis associated transmembrane protein 1
MKNK2	2872	0.551604	7.1359	6.24275	6.73423e-10	1.09552e-08	11.5361	19	2037470	2051243	MAP kinase interacting serine/threonine kinase 2
ZP1	22917	1.35951	-2.02704	6.14866	1.19314e-09	1.83317e-08	11.5312	11	60635015	60643164	zona pellucida glycoprotein 1 (sperm receptor)
LOC100507128	100507128	-0.746965	1.18109	-6.16595	1.07467e-09	1.66341e-08	11.5295	11	34179622	34181521	uncharacterized LOC100507128
EMG1	10436	-0.517768	5.64606	-6.22665	7.43036e-10	1.19781e-08	11.5294	12	7079944	7085165	EMG1 nucleolar protein homolog (S. cerevisiae)
DMD	1756	-1.02456	2.89184	-6.18653	9.48642e-10	1.48408e-08	11.524	X	31137345	33357726	dystrophin
LOC100507506	100507506	0.789175	-1.72562	6.1449	1.22055e-09	1.86826e-08	11.5232	6	4136306	4157619	uncharacterized LOC100507506
GCH1	2643	0.670839	2.96552	6.19373	9.08061e-10	1.42777e-08	11.5111	14	55308723	55369542	GTP cyclohydrolase 1
SLC16A1	6566	-1.08293	4.20153	-6.20442	8.50857e-10	1.34583e-08	11.503	1	113454469	113498975	solute carrier family 16, member 1 (monocarboxylic acid transporter 1)
GAL	51083	-1.44579	0.0674026	-6.15734	1.13216e-09	1.74703e-08	11.4891	11	68451983	68458643	galanin prepropeptide
PTGFR	5737	-1.50316	-1.51722	-6.14127	1.24752e-09	1.90378e-08	11.4891	1	78956728	79006386	prostaglandin F receptor (FP)
GPR63	81491	-1.21394	-1.10889	-6.13994	1.25761e-09	1.91684e-08	11.4874	6	97245888	97285353	G protein-coupled receptor 63
ZNF467	168544	0.769915	4.22692	6.19955	8.76474e-10	1.3816e-08	11.4868	7	149461452	149470295	zinc finger protein 467
NUDT4P1	440672	0.578251	1.59556	6.16244	1.09774e-09	1.69707e-08	11.4867	1	145136118	145139902	nudix (nucleoside diphosphate linked moiety X)-type motif 4 pseudogene 1
WFDC6	140870	2.31863	-3.4883	6.14084	1.25075e-09	1.90755e-08	11.4826	20	44162836	44168134	WAP four-disulfide core domain 6
LOC100507308	100507308	-1.30764	-3.97573	-6.16586	1.0753e-09	1.66341e-08	11.4818	6	133756215	133828795	uncharacterized LOC100507308
LOC100144604	100144604	1.47309	-0.463147	6.1448	1.22124e-09	1.86826e-08	11.4809	15	93111048	93115493	uncharacterized LOC100144604
LRRC8C	84230	-0.729281	3.81803	-6.1895	9.317e-10	1.46125e-08	11.4642	1	90098644	90185094	leucine rich repeat containing 8 family, member C
CA12	771	1.23036	6.0634	6.19999	8.74141e-10	1.37967e-08	11.4621	15	63615730	63674075	carbonic anhydrase XII
LOC100499183	100499183	-0.939007	-1.65564	-6.13216	1.31795e-09	2.00184e-08	11.4496	8	104177737	104184368	uncharacterized LOC100499183
CBR1	873	-0.885655	5.43918	-6.21084	8.18249e-10	1.30261e-08	11.4462	21	37442285	37445462	carbonyl reductase 1
ZNF439	90594	-0.965483	2.64771	-6.15677	1.13607e-09	1.75198e-08	11.4434	19	11976844	11980306	zinc finger protein 439
DSCAM-AS1	100506492	3.4309	0.0083547	6.15041	1.18058e-09	1.81724e-08	11.4434	21	41755010	41757285	DSCAM antisense RNA 1 (non-protein coding)
MIR433	574034	0.772313	-6.00361	6.17324	1.02826e-09	1.59561e-08	11.4352	14	101348223	101348315	microRNA 433
RPS6KA5	9252	0.742006	3.48689	6.17896	9.93215e-10	1.5447e-08	11.4265	14	91337159	91526993	ribosomal protein S6 kinase, 90kDa, polypeptide 5
ANKRA2	57763	0.401911	4.33479	6.18734	9.43993e-10	1.47813e-08	11.4224	5	72848025	72861511	ankyrin repeat, family A (RFXANK-like), 2
PLCXD2	257068	1.45981	-1.5916	6.12875	1.34532e-09	2.03803e-08	11.416	3	111393523	111565294	phosphatidylinositol-specific phospholipase C, X domain containing 2
TRMT11	60487	-0.443883	4.01044	-6.18589	9.52327e-10	1.48704e-08	11.4148	6	126307576	126360422	tRNA methyltransferase 11 homolog (S. cerevisiae)
DHX32	55760	0.46806	6.28527	6.21551	7.95307e-10	1.27137e-08	11.4087	10	127524909	127569884	DEAH (Asp-Glu-Ala-His) box polypeptide 32
TLL2	7093	1.04108	-0.220946	6.13213	1.31821e-09	2.00184e-08	11.3903	10	98124363	98273683	tolloid-like 2
ABCA17P	650655	-1.04772	0.00285454	-6.12388	1.38536e-09	2.09233e-08	11.3851	16	2390923	2476700	ATP-binding cassette, sub-family A (ABC1), member 17, pseudogene
CRIP3	401262	-1.29278	-1.82066	-6.12169	1.40377e-09	2.11628e-08	11.3728	6	43273211	43276530	cysteine-rich protein 3
PRICKLE2	166336	1.0381	2.47988	6.15182	1.17059e-09	1.80296e-08	11.3695	3	64079526	64211131	prickle homolog 2 (Drosophila)
LOC100652805	100652805	0.483729	7.72583	6.2212	7.6819e-10	1.23277e-08	11.3607	X	77381285	77381770	uncharacterized LOC100652805
LOC100653302	100653302	0.483729	7.72583	6.2212	7.6819e-10	1.23277e-08	11.3607	X	77381285	77381770	uncharacterized LOC100653302
CYYR1	116159	-0.856509	2.39845	-6.1472	1.20372e-09	1.84714e-08	11.36	21	27838528	27945581	cysteine/tyrosine-rich 1
LOC100505532	100505532	-0.91632	-0.160278	-6.12084	1.41089e-09	2.12444e-08	11.3527	8	61315771	61326377	uncharacterized LOC100505532
GBF1	8729	0.330859	7.39853	6.2126	8.0953e-10	1.29147e-08	11.3476	10	104005255	104142656	golgi brefeldin A resistant guanine nucleotide exchange factor 1
CHST15	51363	0.728621	5.08695	6.18729	9.44247e-10	1.47813e-08	11.3427	10	125767182	125851930	carbohydrate (N-acetylgalactosamine 4-sulfate 6-O) sulfotransferase 15
DNAJA4	55466	0.767382	5.22056	6.19172	9.19218e-10	1.4444e-08	11.3386	15	78556487	78574538	DnaJ (Hsp40) homolog, subfamily A, member 4
TRMT1	55621	-0.585514	5.4044	-6.19049	9.26095e-10	1.45429e-08	11.3338	19	13215714	13227563	tRNA methyltransferase 1 homolog (S. cerevisiae)
GLYATL1	92292	1.96988	1.45141	6.13837	1.26957e-09	1.9327e-08	11.3333	11	58695102	58724543	glycine-N-acyltransferase-like 1
TMEM127	55654	0.445559	4.9014	6.18595	9.51997e-10	1.48704e-08	11.3328	2	96915946	96931751	transmembrane protein 127
CASP10	843	0.765738	1.96158	6.14761	1.20068e-09	1.84361e-08	11.3253	2	202047621	202094129	caspase 10, apoptosis-related cysteine peptidase
SPRY4	81848	0.84396	2.4898	6.15031	1.18131e-09	1.81724e-08	11.3233	5	141689992	141704620	sprouty homolog 4 (Drosophila)
IVD	3712	0.601604	5.46198	6.18607	9.51257e-10	1.48704e-08	11.3191	15	40697686	40713512	isovaleryl-CoA dehydrogenase
SMARCD3	6604	-0.895247	4.89572	-6.17189	1.03669e-09	1.60768e-08	11.313	7	150936059	150974231	SWI/SNF related, matrix associated, actin dependent regulator of chromatin, subfamily d, member 3
HMSD	284293	-1.39683	-3.50153	-6.12025	1.41595e-09	2.13002e-08	11.3044	18	61616588	61627646	histocompatibility (minor) serpin domain containing
TMPRSS11E	28983	1.9143	-2.00258	6.10855	1.51904e-09	2.27354e-08	11.29	4	69313167	69363322	transmembrane protease, serine 11E
RNF103-CHMP3	100526767	0.317858	6.67215	6.19836	8.82812e-10	1.39071e-08	11.289	2	86730553	86948245	RNF103-CHMP3 readthrough
SERINC1	57515	0.688834	7.39611	6.20195	8.6379e-10	1.3642e-08	11.2876	6	122764493	122792952	serine incorporator 1
ETFDH	2110	0.422699	4.99527	6.17704	1.00488e-09	1.56127e-08	11.2761	4	159593277	159629842	electron-transferring-flavoprotein dehydrogenase
LYSMD1	388695	-0.550093	3.38414	-6.14348	1.231e-09	1.88205e-08	11.2705	1	151132224	151138424	LysM, putative peptidoglycan-binding, domain containing 1
SMOC1	64093	-1.60843	0.822141	-6.12599	1.36789e-09	2.06846e-08	11.2698	14	70346114	70499083	SPARC related modular calcium binding 1
CNTNAP3B	728577	-1.26794	-3.08009	-6.11574	1.4549e-09	2.18542e-08	11.2659	9	43684885	43922476	contactin associated protein-like 3B
ATN1	1822	-0.407272	8.29968	-6.20247	8.61014e-10	1.36068e-08	11.2605	12	7033626	7051484	atrophin 1
CAPN8	388743	1.82108	3.66626	6.14194	1.24251e-09	1.89847e-08	11.2591	1	223714972	223853436	calpain 8
GABBR2	9568	-1.79099	-3.35139	-6.11054	1.50101e-09	2.25032e-08	11.2581	9	101050364	101471479	gamma-aminobutyric acid (GABA) B receptor, 2
OSBPL5	114879	0.519834	5.51855	6.18166	9.77116e-10	1.52202e-08	11.2575	11	3108346	3186582	oxysterol binding protein-like 5
TP53INP1	94241	1.06143	3.71787	6.14982	1.18476e-09	1.82141e-08	11.2547	8	95938200	95961615	tumor protein p53 inducible nuclear protein 1
TFAP4	7023	-0.569454	3.90376	-6.1527	1.16434e-09	1.79445e-08	11.2516	16	4307187	4323001	transcription factor AP-4 (activating enhancer binding protein 4)
LOC152225	152225	2.18003	-2.10945	6.09966	1.60233e-09	2.38101e-08	11.2368	3	101659703	101716770	uncharacterized LOC152225
GCC2	9648	0.474218	6.12516	6.18165	9.77173e-10	1.52202e-08	11.2261	2	109065577	109125854	GRIP and coiled-coil domain containing 2
TTC7B	145567	-0.538497	3.87062	-6.14543	1.21663e-09	1.86351e-08	11.2104	14	91006932	91282761	tetratricopeptide repeat domain 7B
SLC38A4	55089	1.47169	-1.60459	6.09271	1.67045e-09	2.47485e-08	11.2086	12	47158544	47219780	solute carrier family 38, member 4
GRM6	2916	-1.19933	-3.93286	-6.11046	1.50172e-09	2.25032e-08	11.206	5	178405328	178422124	glutamate receptor, metabotropic 6
LINC00173	100287569	-1.66422	0.65435	-6.09013	1.69655e-09	2.51054e-08	11.2015	12	116971227	116974318	long intergenic non-protein coding RNA 173
APCDD1L	164284	-1.38362	-0.427391	-6.0883	1.71519e-09	2.5366e-08	11.1655	20	57034426	57089949	adenomatosis polyposis coli down-regulated 1-like
PDCD5	9141	-0.487669	5.7615	-6.16867	1.05711e-09	1.63833e-08	11.1595	19	33072094	33078358	programmed cell death 5
LOC100288911	100288911	-0.9897	0.836813	-6.0933	1.66462e-09	2.46769e-08	11.155	2	36581892	36582713	uncharacterized LOC100288911
SLC5A11	115584	1.21236	-1.3517	6.08434	1.75639e-09	2.58985e-08	11.1484	16	24857184	24922949	solute carrier family 5 (sodium/glucose cotransporter), member 11
OSBPL1A	114876	-0.675728	5.9479	-6.16021	1.1127e-09	1.71912e-08	11.1481	18	21742009	21977833	oxysterol binding protein-like 1A
SVOPL	136306	-1.51102	-0.400547	-6.08205	1.78062e-09	2.61782e-08	11.1223	7	138279030	138363790	SVOP-like
LOC100506995	100506995	1.43252	1.39449	6.10354	1.5655e-09	2.33185e-08	11.1169	3	128207952	128222050	uncharacterized LOC100506995
RHCG	51458	-1.84874	-1.63419	-6.0826	1.77476e-09	2.61074e-08	11.1168	15	90014638	90039799	Rh family, C glycoprotein
ZNF432	9668	0.538098	3.2418	6.12436	1.3814e-09	2.08762e-08	11.1146	19	52536677	52552073	zinc finger protein 432
LOC100506351	100506351	-1.21377	-3.29135	-6.08611	1.7378e-09	2.56699e-08	11.1075	8	91658669	91663985	uncharacterized LOC100506351
LOC285095	285095	1.43098	-2.06016	6.07334	1.87578e-09	2.74639e-08	11.103	2	242836134	242844702	uncharacterized LOC285095
SLC38A1	81539	1.11179	5.92322	6.15848	1.12437e-09	1.73608e-08	11.0958	12	46576838	46663208	solute carrier family 38, member 1
SLC9B2	133308	-0.842405	2.66526	-6.10764	1.52738e-09	2.28191e-08	11.0935	4	103946652	103998170	solute carrier family 9, subfamily B (NHA2, cation proton antiporter 2), member 2
AGPAT4	56895	-0.734761	2.30832	-6.10555	1.5467e-09	2.30523e-08	11.0894	6	161551057	161695107	1-acylglycerol-3-phosphate O-acyltransferase 4 (lysophosphatidic acid acyltransferase, delta)
LOC100128340	100128340	1.13955	0.764673	6.08409	1.75898e-09	2.59213e-08	11.0886	5	177378191	177380275	uncharacterized LOC100128340
MGC27345	157247	-0.439457	4.234	-6.1309	1.32801e-09	2.01381e-08	11.0873	7	127937738	127947816	uncharacterized protein MGC27345
GOLGB1	2804	0.438642	8.48735	6.1749	1.01798e-09	1.58063e-08	11.0853	3	121382046	121468614	golgin B1
LOC100287865	100287865	0.639604	-0.499119	6.07334	1.8758e-09	2.74639e-08	11.0815	19	52613607	52614619	transmembrane protein 50B-like
FGFR2	2263	-1.48665	4.93771	-6.12021	1.4163e-09	2.13002e-08	11.0634	10	123237844	123357972	fibroblast growth factor receptor 2
GSTZ1	2954	0.67693	4.7786	6.13945	1.26128e-09	1.92126e-08	11.0588	14	77787230	77797940	glutathione transferase zeta 1
PLEKHG7	440107	1.83564	-3.39439	6.06526	1.9685e-09	2.87198e-08	11.0562	12	93130265	93165868	pleckstrin homology domain containing, family G (with RhoGef domain) member 7
AP5B1	91056	-0.507349	4.32096	-6.12612	1.3668e-09	2.06807e-08	11.0506	11	65543373	65547822	adaptor-related protein complex 5, beta 1 subunit
CHIC2	26511	-0.376724	3.74165	-6.12095	1.41002e-09	2.12441e-08	11.05	4	54875956	54930815	cysteine-rich hydrophobic domain 2
LOC100652866	100652866	0.438423	5.83462	6.14681	1.20656e-09	1.84922e-08	11.0295	14	45590686	45600612	uncharacterized LOC100652866
LOC100653280	100653280	0.438423	5.83462	6.14681	1.20656e-09	1.84922e-08	11.0295	14	45590686	45600612	uncharacterized LOC100653280
BPIFA4P	317716	1.77541	-4.82291	6.07852	1.81861e-09	2.66894e-08	11.0269	20	31781411	31798268	BPI fold containing family A, member 4, pseudogene
SLC35A3	23443	0.629297	4.81799	6.13137	1.32429e-09	2.00985e-08	11.0229	1	100435540	100489006	solute carrier family 35 (UDP-N-acetylglucosamine (UDP-GlcNAc) transporter), member A3
ANXA8L1	728113	-1.25623	-4.26501	-6.08527	1.74655e-09	2.57838e-08	11.0198	10	47157989	47174040	annexin A8-like 1
LOC100287225	100287225	-0.917173	-5.47549	-6.10575	1.5448e-09	2.30378e-08	11.0088	18	48918412	49088839	uncharacterized LOC100287225
EPHX3	79852	-1.21249	-1.03736	-6.05742	2.06272e-09	2.99191e-08	11.0057	19	15337730	15343858	epoxide hydrolase 3
SMAGP	57228	-0.616371	3.31658	-6.10124	1.58717e-09	2.3599e-08	10.9994	12	51639133	51664202	small cell adhesion glycoprotein
GUSBP4	375513	-0.460039	0.481585	-6.064	1.98337e-09	2.88691e-08	10.9969	6	58246159	58287724	glucuronidase, beta pseudogene 4
C5orf43	643155	0.387707	4.72677	6.12251	1.39686e-09	2.10714e-08	10.9834	5	60453536	60458302	chromosome 5 open reading frame 43
ZNF841	284371	0.556909	4.03354	6.11599	1.45272e-09	2.18347e-08	10.983	19	52567719	52599018	zinc finger protein 841
FAM82A2	55177	0.406715	5.69514	6.13477	1.29738e-09	1.97262e-08	10.9775	15	41028086	41047458	family with sequence similarity 82, member A2
LY6D	8581	-2.23429	-2.04527	-6.06254	2.00069e-09	2.90871e-08	10.977	8	143866298	143868008	lymphocyte antigen 6 complex, locus D
SLC45A2	51151	1.15799	-2.90807	6.05008	2.15485e-09	3.11284e-08	10.971	5	33944721	33984780	solute carrier family 45, member 2
LOC100128811	100128811	-1.40704	-4.38341	-6.09117	1.686e-09	2.4964e-08	10.9706	10	25447001	25465205	uncharacterized LOC100128811
ARFIP2	23647	0.511994	6.63879	6.14156	1.24533e-09	1.90161e-08	10.9672	11	6495913	6502709	ADP-ribosylation factor interacting protein 2
UGT1A8	54576	2.5435	-4.09755	6.0469	2.19608e-09	3.16688e-08	10.9388	2	234526291	234681945	UDP glucuronosyltransferase 1 family, polypeptide A8
SGCB	6443	-0.628094	4.45202	-6.10665	1.53655e-09	2.29423e-08	10.9386	4	52886861	52904485	sarcoglycan, beta (43kDa dystrophin-associated glycoprotein)
TPGS2	25941	-0.449431	5.98218	-6.13084	1.32851e-09	2.01381e-08	10.9378	18	34376034	34409158	tubulin polyglutamylase complex subunit 2
CST4	1472	2.19006	-0.413476	6.05258	2.12303e-09	3.074e-08	10.9368	20	23666277	23669662	cystatin S
ACOT4	122970	0.796481	4.14543	6.10157	1.58411e-09	2.35676e-08	10.936	14	74058410	74062470	acyl-CoA thioesterase 4
SLC9A7P1	121456	-1.05728	0.0726814	-6.04182	2.26345e-09	3.26025e-08	10.8971	12	98847618	98850923	solute carrier family 9, subfamily A (NHE7, cation proton antiporter 7), member 7 pseudogene 1
RANBP9	10048	0.483462	6.32837	6.12836	1.34847e-09	2.04158e-08	10.887	6	13621730	13711796	RAN binding protein 9
RABL3	285282	0.482436	4.01943	6.09474	1.6503e-09	2.44791e-08	10.8869	3	120405528	120461384	RAB, member of RAS oncogene family-like 3
LOC100653338	100653338	0.426235	7.67163	6.13697	1.28031e-09	1.94786e-08	10.8761	14	90871136	90871954	uncharacterized LOC100653338
PRSS16	10279	-1.71768	1.56318	-6.04965	2.16037e-09	3.119e-08	10.8704	6	27215502	27224399	protease, serine, 16 (thymus)
LOC100506190	100506190	0.470009	5.02629	6.10637	1.53908e-09	2.29663e-08	10.8534	9	132250939	132275965	uncharacterized LOC100506190
S100A8	6279	1.59612	2.70943	6.10772	1.52671e-09	2.28191e-08	10.8431	1	153362508	153363664	S100 calcium binding protein A8
C8orf85	441376	-1.96786	2.78803	-6.05442	2.09989e-09	3.04227e-08	10.8425	8	117950464	117956239	alanine and arginine rich domain containing protein
SNHG12	85028	-0.719411	3.52457	-6.07652	1.84041e-09	2.69775e-08	10.8264	1	28905050	28908366	small nucleolar RNA host gene 12 (non-protein coding)
MAST1	22983	-1.26272	0.691902	-6.03487	2.35893e-09	3.37824e-08	10.813	19	12949259	12985766	microtubule associated serine/threonine kinase 1
ATP2B1	490	0.67507	5.65054	6.10835	1.52092e-09	2.27498e-08	10.8116	12	89981826	90049844	ATPase, Ca++ transporting, plasma membrane 1
CRIP1	1396	1.23609	8.03921	6.1235	1.38857e-09	2.09591e-08	10.8107	14	105953257	105955126	cysteine-rich protein 1 (intestinal)
PNMAL2	57469	-0.87824	1.08045	-6.03593	2.34412e-09	3.36283e-08	10.8023	19	46994448	46999169	paraneoplastic Ma antigen family-like 2
MYBL1	4603	-1.29989	2.91083	-6.05226	2.12715e-09	3.07819e-08	10.7892	8	67474410	67525480	v-myb myeloblastosis viral oncogene homolog (avian)-like 1
RNF11	26994	0.493054	5.53402	6.10194	1.58055e-09	2.35286e-08	10.7849	1	51701945	51739119	ring finger protein 11
GSK3B	2932	0.423911	5.12488	6.09751	1.62314e-09	2.40906e-08	10.7721	3	119540800	119813264	glycogen synthase kinase 3 beta
ANKRD45	339416	-1.08076	-1.86722	-6.01568	2.64346e-09	3.73556e-08	10.7709	1	173577475	173639001	ankyrin repeat domain 45
CA11	770	-1.23758	2.72312	-6.04099	2.27472e-09	3.27271e-08	10.7702	19	49141272	49149451	carbonic anhydrase XI
MIR3972	100616188	0.6262	-5.98056	6.06019	2.02885e-09	2.94449e-08	10.7667	1	17604384	17604470	microRNA 3972
LOC100499405	100499405	-0.72216	1.55939	-6.0356	2.34873e-09	3.36751e-08	10.7646	12	9392599	9395645	uncharacterized LOC100499405
RAB12	201475	-0.522898	4.71654	-6.08325	1.76783e-09	2.60362e-08	10.7626	18	8609443	8639380	RAB12, member RAS oncogene family
EIF5	1983	0.446987	7.02874	6.11058	1.50072e-09	2.25032e-08	10.756	14	103800493	103811362	eukaryotic translation initiation factor 5
NKX2-2	4821	2.62462	-4.11161	6.01373	2.67407e-09	3.77524e-08	10.7525	20	21491655	21494664	NK2 homeobox 2
LANCL3	347404	-1.07249	-3.06049	-6.0178	2.61036e-09	3.69158e-08	10.75	X	37430822	37536750	LanC lantibiotic synthetase component C-like 3 (bacterial)
DHRSX	207063	0.460785	2.01249	6.04166	2.26563e-09	3.26151e-08	10.7483	X	2137547	2419015	dehydrogenase/reductase (SDR family) X-linked
NEU4	129807	1.8348	-2.35669	6.01209	2.70032e-09	3.80368e-08	10.7398	2	242750160	242758739	sialidase 4
FDFT1	2222	0.550953	7.42105	6.11077	1.49897e-09	2.25027e-08	10.735	8	11660190	11696818	farnesyl-diphosphate farnesyltransferase 1
PARVB	29780	-0.62515	4.91397	-6.0818	1.7832e-09	2.62005e-08	10.732	22	44395173	44565113	parvin, beta
ECHS1	1892	0.461468	7.38159	6.1087	1.51768e-09	2.27287e-08	10.7252	10	135175987	135186908	enoyl CoA hydratase, short chain, 1, mitochondrial
SLC26A10	65012	-0.966511	1.39853	-6.0237	2.52069e-09	3.58309e-08	10.7159	12	58013693	58019934	solute carrier family 26, member 10
ARHGEF1	9138	-0.507662	6.60789	-6.09772	1.62107e-09	2.40743e-08	10.7153	19	42387267	42411604	Rho guanine nucleotide exchange factor (GEF) 1
PHLPP1	23239	-0.741663	4.62249	-6.06742	1.94324e-09	2.83678e-08	10.7119	18	60382672	60647666	PH domain and leucine rich repeat protein phosphatase 1
LOC100132339	100132339	1.37178	-0.175841	6.00872	2.75458e-09	3.87791e-08	10.7089	16	54971698	54973796	uncharacterized LOC100132339
CC2D2A	57545	-0.552785	4.1599	-6.05728	2.06438e-09	2.99257e-08	10.7028	4	15471489	15603180	coiled-coil and C2 domain containing 2A
GRAMD4	23151	0.515157	4.7624	6.07798	1.82448e-09	2.67598e-08	10.6879	22	47022658	47075688	GRAM domain containing 4
UGT1A10	54575	2.52014	-4.07306	6.00048	2.89221e-09	4.05561e-08	10.6741	2	234545123	234681951	UDP glucuronosyltransferase 1 family, polypeptide A10
TMPRSS12	283471	-1.16366	-4.27188	-6.02271	2.53553e-09	3.59802e-08	10.6672	12	51236701	51281667	transmembrane (C-terminal) protease, serine 12
NFKBIE	4794	-0.551137	4.1254	-6.06064	2.02353e-09	2.9402e-08	10.6629	6	44225903	44233525	nuclear factor of kappa light polypeptide gene enhancer in B-cells inhibitor, epsilon
KIAA1279	26128	0.369236	5.85382	6.08119	1.78973e-09	2.6281e-08	10.6599	10	70748477	70776739	KIAA1279
NUPL2	11097	-0.447232	4.91588	-6.0676	1.94111e-09	2.83534e-08	10.6547	7	23221446	23240630	nucleoporin like 2
CDKN2A	1029	-1.33422	2.99965	-6.03829	2.31142e-09	3.32359e-08	10.6298	9	21967751	21994490	cyclin-dependent kinase inhibitor 2A
DDX26B	203522	-0.683534	2.82398	-6.03491	2.35833e-09	3.37824e-08	10.626	X	134654555	134716460	DEAD/H (Asp-Glu-Ala-Asp/His) box polypeptide 26B
BYSL	705	-0.463764	5.15227	-6.06902	1.92473e-09	2.81307e-08	10.6192	6	41888965	41900784	bystin-like
DLST	1743	0.29437	7.0499	6.08677	1.73094e-09	2.55837e-08	10.6155	14	75348594	75370450	dihydrolipoamide S-succinyltransferase (E2 component of 2-oxo-glutarate complex)
DNASE2B	58511	1.64905	-1.63822	5.99015	3.07429e-09	4.29196e-08	10.6146	1	84864215	84880691	deoxyribonuclease II beta
TMCO3	55002	0.611904	6.72985	6.0827	1.77362e-09	2.61061e-08	10.612	13	114145308	114204544	transmembrane and coiled-coil domains 3
C9orf24	84688	-1.04806	-1.84082	-5.98639	3.14329e-09	4.38299e-08	10.6084	9	34379017	34397849	chromosome 9 open reading frame 24
SLC44A5	204962	1.76981	0.859062	6.00435	2.82687e-09	3.97293e-08	10.608	1	75667816	76076799	solute carrier family 44, member 5
FAM49A	81553	-0.619657	2.27779	-6.02314	2.5291e-09	3.59095e-08	10.6057	2	16730727	16805287	family with sequence similarity 49, member A
MICALCL	84953	1.03252	1.78625	6.00798	2.7668e-09	3.89292e-08	10.6036	11	12308447	12380691	MICAL C-terminal like
RREB1	6239	0.572642	5.30643	6.06452	1.97723e-09	2.87965e-08	10.5927	6	7107830	7252213	ras responsive element binding protein 1
BREA2	286076	-0.956349	-0.875232	-5.98248	3.2165e-09	4.47756e-08	10.5892	8	144779285	144780583	breast cancer estrogen-induced apoptosis 2
ZNF486	90649	1.28699	2.90098	6.03035	2.42316e-09	3.46347e-08	10.5865	19	20278083	20308984	zinc finger protein 486
PSMA6	5687	0.430287	7.35309	6.08475	1.75201e-09	2.58491e-08	10.5858	14	35761574	35786680	proteasome (prosome, macropain) subunit, alpha type, 6
NOTO	344022	1.04431	-5.6397	6.01561	2.64446e-09	3.73556e-08	10.5844	2	73429386	73438340	notochord homeobox
CRNKL1	51340	0.396279	6.38152	6.07281	1.8817e-09	2.75342e-08	10.5748	20	20015012	20036690	crooked neck pre-mRNA splicing factor-like 1 (Drosophila)
KIAA0391	9692	0.392411	5.56283	6.06468	1.97525e-09	2.87845e-08	10.5725	14	35591527	35743284	KIAA0391
KITLG	4254	1.27423	3.38534	6.02871	2.44682e-09	3.48805e-08	10.5715	12	88886570	88974250	KIT ligand
MYLIP	29116	0.616124	4.80498	6.05138	2.13833e-09	3.09257e-08	10.5631	6	16129317	16148479	myosin regulatory light chain interacting protein
SLC25A16	8034	0.530072	3.83612	6.03767	2.32005e-09	3.33407e-08	10.5621	10	70242090	70287280	solute carrier family 25 (mitochondrial carrier; Graves disease autoantigen), member 16
TSC22D1-AS1	641467	0.710241	1.38962	6.0022	2.86307e-09	4.02155e-08	10.5522	13	45150032	45154568	TSC22D1 antisense RNA 1 (non-protein coding)
DCD	117159	3.14037	-3.04233	5.98273	3.21181e-09	4.47353e-08	10.552	12	55038375	55042149	dermcidin
C9orf128	392307	1.22242	-0.737823	5.98	3.26397e-09	4.53855e-08	10.5505	9	35817014	35828744	family with sequence similarity 221, member B
TTC1	7265	0.337526	5.89391	6.06488	1.97287e-09	2.87667e-08	10.5495	5	159436180	159492550	tetratricopeptide repeat domain 1
HPD	3242	0.99852	-1.24036	5.97746	3.31317e-09	4.59926e-08	10.5422	12	122277433	122326517	4-hydroxyphenylpyruvate dioxygenase
PTGR2	145482	0.539396	4.11383	6.03286	2.38725e-09	3.41683e-08	10.531	14	74318534	74352168	prostaglandin reductase 2
LOC100652784	100652784	-1.17265	-3.44101	-5.98586	3.15304e-09	4.39413e-08	10.53	3	18486105	18505831	uncharacterized LOC100652784
LOC100652770	100652770	-0.923314	3.90247	-6.02162	2.55201e-09	3.61524e-08	10.5184	18	29122109	29136874	uncharacterized LOC100652770
LOC100653299	100653299	-0.923316	3.90248	-6.02162	2.55202e-09	3.61524e-08	10.5184	18	29122109	29136911	uncharacterized LOC100653299
LOC401093	401093	-0.605019	3.32179	-6.01821	2.60405e-09	3.68476e-08	10.515	3	151980405	151987415	uncharacterized LOC401093
CALB2	794	-1.63164	2.63206	-6.01262	2.69183e-09	3.79601e-08	10.5139	16	71392616	71424341	calbindin 2
HLA-DOB	3112	-1.09419	1.66061	-5.99978	2.90429e-09	4.06568e-08	10.5098	6	32780540	32784825	major histocompatibility complex, class II, DO beta
LOC100505696	100505696	-0.539834	6.58656	-6.06038	2.02667e-09	2.94304e-08	10.5057	3	15295691	15306005	uncharacterized LOC100505696
RAB26	25837	1.08972	2.46325	6.0019	2.86803e-09	4.02625e-08	10.5047	16	2198651	2204141	RAB26, member RAS oncogene family
MLC1	23209	-1.48668	-2.48248	-5.97353	3.39076e-09	4.69388e-08	10.4904	22	50497820	50524358	megalencephalic leukoencephalopathy with subcortical cysts 1
GPR98	84059	2.03086	3.66194	6.02468	2.50605e-09	3.56636e-08	10.4859	5	89854617	90460033	G protein-coupled receptor 98
KTN1	3895	0.483212	8.75996	6.07254	1.88468e-09	2.75616e-08	10.4721	14	56046925	56151302	kinectin 1 (kinesin receptor)
TMEM55A	55529	-0.793592	2.78411	-5.99539	2.98056e-09	4.16776e-08	10.4669	8	92006499	92053203	transmembrane protein 55A
SDC1	6382	0.92065	7.05138	6.0633	1.99161e-09	2.8972e-08	10.4496	2	20400558	20425194	syndecan 1
PML	5371	-0.422449	6.16004	-6.04786	2.1836e-09	3.15071e-08	10.4405	15	74287014	74340160	promyelocytic leukemia
UGT1A3	54659	2.51565	-4.12217	5.95836	3.70724e-09	5.12061e-08	10.436	2	234637773	234681945	UDP glucuronosyltransferase 1 family, polypeptide A3
ITIH6	347365	1.51025	1.93988	5.9814	3.2372e-09	4.50385e-08	10.4296	X	54775332	54824673	inter-alpha-trypsin inhibitor heavy chain family, member 6
LOC100505681	100505681	0.381549	4.92419	6.0301	2.42679e-09	3.46347e-08	10.4274	19	47987539	48004854	uncharacterized LOC100505681
SCGB2A2	4250	3.72561	5.58715	6.03135	2.40881e-09	3.4457e-08	10.4272	11	62037630	62040628	secretoglobin, family 2A, member 2
TIFA	92610	-0.610013	3.86839	-6.00787	2.76862e-09	3.89328e-08	10.4221	4	113196782	113207059	TRAF-interacting protein with forkhead-associated domain
KIAA2013	90231	-0.407453	5.48749	-6.03734	2.32463e-09	3.33779e-08	10.4213	1	11979645	11986485	KIAA2013
UGT1A1	54658	2.51417	-4.12071	5.95538	3.77284e-09	5.20254e-08	10.4191	2	234668919	234681945	UDP glucuronosyltransferase 1 family, polypeptide A1
EPB41L5	57669	0.614049	5.1423	6.03013	2.42625e-09	3.46347e-08	10.417	2	120770604	120936697	erythrocyte membrane protein band 4.1 like 5
HEATR8	374977	-1.02291	0.046345	-5.95418	3.79938e-09	5.23625e-08	10.4082	1	55107427	55175939	HEAT repeat containing 8
RBM47	54502	0.824586	5.3229	6.02886	2.44463e-09	3.48693e-08	10.4074	4	40425272	40631883	RNA binding motif protein 47
SORD	6652	0.801114	5.78809	6.03729	2.32532e-09	3.33779e-08	10.4072	15	45315302	45367287	sorbitol dehydrogenase
MATL2963	283314	-0.587755	3.70702	-6.00008	2.89905e-09	4.06292e-08	10.4001	12	7260904	7274447	uncharacterized LOC283314
TGM5	9333	-1.47324	-0.889793	-5.95617	3.75529e-09	5.18121e-08	10.398	15	43524793	43559055	transglutaminase 5
LAMC2	3918	-1.48899	5.1747	-6.02219	2.54337e-09	3.6071e-08	10.3898	1	183155174	183214262	laminin, gamma 2
RASEF	158158	0.962782	4.76654	6.01336	2.67995e-09	3.78141e-08	10.3868	9	85597315	85678043	RAS and EF-hand domain containing
RLTPR	146206	-1.2556	2.00706	-5.97466	3.36834e-09	4.66803e-08	10.377	16	67679030	67691472	RGD motif, leucine rich repeats, tropomodulin domain and proline-rich containing
GHITM	27069	0.367298	7.80499	6.05059	2.14842e-09	3.10535e-08	10.3742	10	85899185	85913311	growth hormone inducible transmembrane protein
KCNK7	10089	-0.959793	-1.76197	-5.94313	4.05394e-09	5.55937e-08	10.3677	11	65360326	65363467	potassium channel, subfamily K, member 7
MYO1B	4430	0.702965	6.77595	6.04377	2.23737e-09	3.22455e-08	10.3638	2	192110107	192290115	myosin IB
SNORA18	677805	-0.594602	0.893506	-5.9608	3.6544e-09	5.05041e-08	10.3635	11	93466632	93466763	small nucleolar RNA, H/ACA box 18
TSC22D4	81628	-0.529296	5.62696	-6.02672	2.47598e-09	3.5276e-08	10.3605	7	100064142	100076902	TSC22 domain family, member 4
SNRPD1	6632	-0.423972	5.47836	-6.0259	2.48792e-09	3.54258e-08	10.349	18	19192260	19210208	small nuclear ribonucleoprotein D1 polypeptide 16kDa
FGF12	2257	1.2218	0.468922	5.95781	3.71924e-09	5.13433e-08	10.3435	3	191857182	192445388	fibroblast growth factor 12
ERMP1	79956	0.794758	5.99422	6.03019	2.42541e-09	3.46347e-08	10.3433	9	5784572	5833081	endoplasmic reticulum metallopeptidase 1
RIPK2	8767	-0.505559	5.47907	-6.02338	2.52549e-09	3.58786e-08	10.3315	8	90769975	90803292	receptor-interacting serine-threonine kinase 2
SOX6	55553	-1.49419	-1.38445	-5.93948	4.14155e-09	5.66079e-08	10.3291	11	15987995	16497935	SRY (sex determining region Y)-box 6
C16orf7	9605	-0.496975	3.8751	-5.99566	2.97577e-09	4.1634e-08	10.3269	16	89773541	89787394	chromosome 16 open reading frame 7
FRY	10129	0.720305	5.25379	6.01225	2.69763e-09	3.80205e-08	10.3249	13	32605437	32870776	furry homolog (Drosophila)
LOC100505839	100505839	-1.10307	-1.86287	-5.9369	4.20464e-09	5.73444e-08	10.3226	10	105506537	105515167	uncharacterized LOC100505839
UGT1A6	54578	2.49826	-4.01459	5.93822	4.17238e-09	5.69668e-08	10.3207	2	234600321	234681951	UDP glucuronosyltransferase 1 family, polypeptide A6
FNTA	2339	-0.52044	6.59441	-6.02445	2.50949e-09	3.56922e-08	10.292	8	42911442	42940931	farnesyltransferase, CAAX box, alpha
FTCD	10841	-1.22881	-1.84832	-5.92978	4.38354e-09	5.95883e-08	10.2882	21	47556176	47575481	formiminotransferase cyclodeaminase
NFKBID	84807	-0.690008	1.28299	-5.94546	3.99891e-09	5.49298e-08	10.2805	19	36379143	36391552	nuclear factor of kappa light polypeptide gene enhancer in B-cells inhibitor, delta
DPY19L2P2	349152	-1.31415	-0.473563	-5.92759	4.44015e-09	6.02263e-08	10.2782	7	102815460	102920913	dpy-19-like 2 pseudogene 2 (C. elegans)
PRMT2	3275	-0.367042	6.47125	-6.01961	2.58251e-09	3.65635e-08	10.263	21	48055507	48085155	protein arginine methyltransferase 2
SYNPR-AS1	100874016	1.56002	-2.30836	5.92877	4.4096e-09	5.99098e-08	10.2397	3	63409272	63535727	SYNPR antisense RNA 1 (non-protein coding)
LOC401074	401074	-1.31893	-3.03342	-5.92632	4.47341e-09	6.06444e-08	10.2113	3	75721432	75728454	uncharacterized LOC401074
N4BP2L1	90634	-0.675304	2.7184	-5.94468	4.01717e-09	5.51502e-08	10.2087	13	32974860	33002315	NEDD4 binding protein 2-like 1
RRP1	8568	-0.55104	5.45545	-5.99996	2.9011e-09	4.0635e-08	10.2021	21	45209418	45223983	ribosomal RNA processing 1 homolog (S. cerevisiae)
SCOC	60592	0.559385	4.77614	5.98964	3.08356e-09	4.30211e-08	10.1999	4	141178440	141303710	short coiled-coil protein
GPR115	221393	1.72913	-2.06324	5.91615	4.7473e-09	6.40783e-08	10.1961	6	47666289	47689757	G protein-coupled receptor 115
ARHGAP8	23779	0.688792	5.41372	6.00096	2.88401e-09	4.0464e-08	10.1909	22	45148438	45258664	Rho GTPase activating protein 8
DYDC2	84332	-1.30664	-0.255425	-5.9123	4.85504e-09	6.532e-08	10.1903	10	82116558	82127829	DPY30 domain containing 2
AK8	158067	0.798176	2.69663	5.94666	3.97095e-09	5.45758e-08	10.1852	9	135600965	135754198	adenylate kinase 8
SCAMP4	113178	0.406274	5.37258	5.99013	3.07455e-09	4.29196e-08	10.1703	19	1905373	1926012	secretory carrier membrane protein 4
REEP2	51308	-1.28973	1.12617	-5.9148	4.78469e-09	6.44781e-08	10.1619	5	137774776	137782658	receptor accessory protein 2
MEIS1	4211	0.692292	1.91216	5.9379	4.18005e-09	5.70402e-08	10.141	2	66662532	66799891	Meis homeobox 1
ELMO2	63916	0.461116	5.80458	5.9913	3.05338e-09	4.26719e-08	10.1321	20	44994689	45035271	engulfment and cell motility 2
USP44	84101	-1.08906	-2.42542	-5.90686	5.01175e-09	6.71752e-08	10.1292	12	95910879	95945263	ubiquitin specific peptidase 44
NPC1L1	29881	1.28988	-0.244954	5.9089	4.95248e-09	6.6523e-08	10.1257	7	44552134	44580914	NPC1 (Niemann-Pick disease, type C1, gene)-like 1
WNT10A	80326	-1.20963	-0.535811	-5.90676	5.01453e-09	6.71752e-08	10.1248	2	219745255	219758651	wingless-type MMTV integration site family, member 10A
SLC25A21	89874	0.901793	0.895904	5.91533	4.77e-09	6.43498e-08	10.1209	14	37147126	37641865	solute carrier family 25 (mitochondrial oxoadipate carrier), member 21
UGT1A9	54600	2.47475	-4.07542	5.89711	5.30481e-09	7.06457e-08	10.092	2	234580544	234681951	UDP glucuronosyltransferase 1 family, polypeptide A9
TULP3	7289	-0.367092	4.84093	-5.96929	3.47646e-09	4.80984e-08	10.0835	12	3000033	3050306	tubby like protein 3
PRR4	11272	-1.06166	1.45516	-5.91343	4.82333e-09	6.49636e-08	10.0813	12	10998448	11002075	proline rich 4 (lacrimal)
PLSCR5	389158	-0.839506	-5.51081	-5.93952	4.14061e-09	5.66079e-08	10.0736	3	146303625	146324003	phospholipid scramblase family, member 5
KRT6C	286887	-1.89963	-1.77673	-5.89997	5.21694e-09	6.95872e-08	10.0704	12	52862300	52867569	keratin 6C
SLAIN2	57606	0.395342	5.67745	5.97898	3.28365e-09	4.56083e-08	10.07	4	48343613	48428215	SLAIN motif family, member 2
HIST1H4H	8365	1.26618	2.41437	5.94116	4.10091e-09	5.62069e-08	10.065	6	26285354	26285727	histone cluster 1, H4h
LOC100505616	100505616	-0.624239	1.84928	-5.91273	4.84285e-09	6.51913e-08	10.05	15	83419318	83425958	uncharacterized LOC100505616
UGT1A5	54579	2.48138	-4.11375	5.88937	5.54906e-09	7.33879e-08	10.0488	2	234621638	234681945	UDP glucuronosyltransferase 1 family, polypeptide A5
KCNIP3	30818	-1.01894	0.0943434	-5.88922	5.55404e-09	7.34148e-08	10.0345	2	95963072	96051825	Kv channel interacting protein 3, calsenilin
NPY	4852	-1.28387	-5.1022	-5.93122	4.3469e-09	5.91549e-08	10.0249	7	24323807	24331484	neuropeptide Y
EID1	23741	0.47589	6.43801	5.97591	3.3435e-09	4.6378e-08	10.019	15	49170290	49172380	EP300 interacting inhibitor of differentiation 1
METTL4	64863	-0.483098	3.24876	-5.9279	4.43212e-09	6.01643e-08	10.016	18	2537524	2571489	methyltransferase like 4
BNIP3L	665	0.521134	5.72273	5.96665	3.5309e-09	4.88245e-08	10.0008	8	26240523	26270644	BCL2/adenovirus E1B 19kDa interacting protein 3-like
SLC30A5	64924	0.380582	6.52183	5.97393	3.38274e-09	4.68539e-08	9.99971	5	68389776	68426899	solute carrier family 30 (zinc transporter), member 5
IL22RA1	58985	-1.32527	-0.851363	-5.8774	5.94869e-09	7.82159e-08	9.9974	1	24446261	24469775	interleukin 22 receptor, alpha 1
RASSF9	9182	-0.987469	0.459285	-5.88596	5.66022e-09	7.4739e-08	9.99371	12	86198331	86230318	Ras association (RalGDS/AF-6) domain family (N-terminal) member 9
MIR30C2	407032	-1.0342	-3.10014	-5.90723	5.00096e-09	6.71018e-08	9.98608	6	72086663	72086734	microRNA 30c-2
XIAP	331	0.313814	7.07325	5.97586	3.34466e-09	4.6378e-08	9.98369	X	122993662	123047829	X-linked inhibitor of apoptosis
MCM7	4176	-0.444645	7.48954	-5.97981	3.26752e-09	4.54096e-08	9.97658	7	99690404	99699427	minichromosome maintenance complex component 7
LOC113230	113230	0.926636	3.67568	5.92786	4.43316e-09	6.01643e-08	9.97088	19	14183821	14185874	uncharacterized LOC113230
SAA2	6289	-1.89822	1.18384	-5.88938	5.54891e-09	7.33879e-08	9.97064	11	18259780	18270221	serum amyloid A2
COX15	1355	0.358363	4.71648	5.94738	3.95422e-09	5.4376e-08	9.96516	10	101468505	101492423	COX15 homolog, cytochrome c oxidase assembly protein (yeast)
HOTAIRM1	100506311	-0.832868	1.00329	-5.88952	5.54439e-09	7.33879e-08	9.96353	7	27135713	27139877	HOXA transcript antisense RNA, myeloid-specific 1 (non-protein coding)
CXorf49	100130361	-0.740167	-5.78053	-5.92428	4.52706e-09	6.13383e-08	9.95761	X	70934224	70938135	chromosome X open reading frame 49
WNT11	7481	-1.49317	0.956684	-5.88166	5.80356e-09	7.63884e-08	9.94909	11	75897370	75917574	wingless-type MMTV integration site family, member 11
SIX3	6496	-1.92054	-2.60205	-5.87715	5.95762e-09	7.82921e-08	9.94873	2	45169037	45173216	SIX homeobox 3
NFATC1	4772	-0.775402	3.88248	-5.92383	4.53876e-09	6.14635e-08	9.94251	18	77155772	77289323	nuclear factor of activated T-cells, cytoplasmic, calcineurin-dependent 1
GPR39	2863	0.85661	2.9527	5.91933	4.65996e-09	6.29676e-08	9.93173	2	133174147	133404169	G protein-coupled receptor 39
KDM2B	84678	-0.357951	5.39775	-5.94949	3.90555e-09	5.37364e-08	9.92968	12	121866899	122018920	lysine (K)-specific demethylase 2B
NKX1-2	390010	-1.15661	-4.92784	-5.89521	5.36364e-09	7.13527e-08	9.92761	10	126135998	126138550	NK1 homeobox 2
POLD1	5424	-0.518086	5.26682	-5.94389	4.03583e-09	5.53758e-08	9.89978	19	50887580	50921275	polymerase (DNA directed), delta 1, catalytic subunit
SRXN1	140809	0.60499	2.98823	5.90777	4.98514e-09	6.69257e-08	9.88945	20	627259	633890	sulfiredoxin 1
MAP7	9053	0.624705	5.93809	5.95085	3.87448e-09	5.33679e-08	9.88666	6	136663419	136871957	microtubule-associated protein 7
LOC100286922	100286922	0.807154	-5.88857	5.89918	5.24112e-09	6.98723e-08	9.88589	2	234662962	234663991	DnaJ (Hsp40) homolog, subfamily B, member 3 pseudogene
COQ5	84274	0.365907	5.18791	5.93873	4.1598e-09	5.68263e-08	9.88045	12	120941082	120966964	coenzyme Q5 homolog, methyltransferase (S. cerevisiae)
LDLRAP1	26119	0.501234	3.95924	5.92237	4.57767e-09	6.19565e-08	9.87556	1	25870076	25895377	low density lipoprotein receptor adaptor protein 1
UGT1A7	54577	2.49402	-4.03916	5.85809	6.65357e-09	8.68713e-08	9.87346	2	234590584	234681945	UDP glucuronosyltransferase 1 family, polypeptide A7
OSBP2	23762	0.696662	3.126	5.90949	4.93542e-09	6.63298e-08	9.87134	22	31090793	31303811	oxysterol binding protein 2
AFF1	4299	0.799542	4.98159	5.93172	4.33406e-09	5.90124e-08	9.86745	4	87856154	88062206	AF4/FMR2 family, member 1
C1orf127	148345	0.976615	-0.378172	5.86262	6.48138e-09	8.48168e-08	9.86456	1	11006530	11042094	chromosome 1 open reading frame 127
BEST3	144453	1.52071	-3.50143	5.85843	6.6404e-09	8.67959e-08	9.86135	12	70047389	70093196	bestrophin 3
HSD11B1L	374875	-0.753277	2.88943	-5.89173	5.47332e-09	7.26565e-08	9.85401	19	5681035	5688533	hydroxysteroid (11-beta) dehydrogenase 1-like
ANKRD18A	253650	-1.91095	-0.942417	-5.85079	6.94082e-09	9.03541e-08	9.84245	9	38571361	38620360	ankyrin repeat domain 18A
ADAT2	134637	-0.589104	1.0793	-5.86821	6.27458e-09	8.23704e-08	9.83912	6	143743969	143771841	adenosine deaminase, tRNA-specific 2
MSRB1	51734	0.541651	4.16056	5.9194	4.65791e-09	6.29676e-08	9.82988	16	1988234	1993294	methionine sulfoxide reductase B1
ATP7B	540	1.03169	4.01937	5.90618	5.03147e-09	6.73659e-08	9.82686	13	52506805	52585630	ATPase, Cu++ transporting, beta polypeptide
PAM	5066	-0.726757	7.59744	-5.95015	3.89047e-09	5.35586e-08	9.82449	5	102201527	102366809	peptidylglycine alpha-amidating monooxygenase
MAGOH	4116	-0.439349	5.36321	-5.93206	4.32548e-09	5.89279e-08	9.81736	1	53692564	53704282	mago-nashi homolog, proliferation-associated (Drosophila)
CHD6	84181	0.554196	6.52724	5.94028	4.1223e-09	5.64379e-08	9.80948	20	40031170	40247133	chromodomain helicase DNA binding protein 6
ZBTB12	221527	-0.619123	3.46073	-5.8896	5.54163e-09	7.33879e-08	9.80647	6	31867394	31869769	zinc finger and BTB domain containing 12
TSPAN8	7103	1.99771	-0.845688	5.86294	6.46923e-09	8.4747e-08	9.80263	12	71518877	71551779	tetraspanin 8
PANK3	79646	0.663974	4.98246	5.91897	4.6696e-09	6.30637e-08	9.78771	5	167982628	168006614	pantothenate kinase 3
LRRN4	164312	-1.38735	-2.77645	-5.84755	7.07206e-09	9.19663e-08	9.78556	20	6021425	6034694	leucine rich repeat neuronal 4
PRR13	54458	0.379408	4.73905	5.91493	4.78116e-09	6.44653e-08	9.78161	12	53835433	53840427	proline rich 13
LOC100506120	100506120	1.17647	-0.413106	5.84329	7.24829e-09	9.40124e-08	9.77979	5	132549379	132561727	uncharacterized LOC100506120
ZNF79	7633	0.343231	3.11622	5.88794	5.59531e-09	7.39211e-08	9.77802	9	130186653	130207651	zinc finger protein 79
LOC100507468	100507468	-1.07066	-3.60926	-5.85908	6.61559e-09	8.65276e-08	9.77711	7	69061123	69062454	uncharacterized LOC100507468
SULT1C3	442038	1.4752	-5.56167	5.86617	6.34934e-09	8.32201e-08	9.77219	2	108863651	108881807	sulfotransferase family, cytosolic, 1C, member 3
DAZAP2	9802	0.346827	7.43192	5.9396	4.13864e-09	5.66079e-08	9.76567	12	51632508	51640501	DAZ associated protein 2
SNORD87	641648	-1.01901	0.950527	-5.84516	7.1701e-09	9.30954e-08	9.75893	8	67834709	67834784	small nucleolar RNA, C/D box 87
CD59	966	-0.604839	7.97239	-5.94085	4.10845e-09	5.62793e-08	9.74999	11	33724556	33758025	CD59 molecule, complement regulatory protein
LOC100288122	100288122	1.4864	-1.33864	5.83446	7.62719e-09	9.84652e-08	9.74623	18	13419498	13427533	uncharacterized LOC100288122
TXNRD3	114112	-0.579114	3.76246	-5.88943	5.54726e-09	7.33879e-08	9.74181	3	126325895	126373967	thioredoxin reductase 3
PQLC1	80148	-0.474548	4.47803	-5.90128	5.17731e-09	6.91326e-08	9.73701	18	77662420	77711653	PQ loop repeat containing 1
LOC100506108	100506108	-1.66643	-3.90811	-5.8533	6.84066e-09	8.91902e-08	9.73522	2	45167293	45169017	SIX3 antisense RNA 1 (non-protein coding)
SH2D4A	63898	1.05613	3.84309	5.89582	5.34462e-09	7.11377e-08	9.72166	8	19171081	19253729	SH2 domain containing 4A
ZNF480	147657	0.422061	3.83441	5.88966	5.53962e-09	7.33879e-08	9.70402	19	52800426	52829175	zinc finger protein 480
ITGA7	3679	-0.923108	3.70899	-5.87183	6.14416e-09	8.07009e-08	9.69595	12	56078352	56106089	integrin, alpha 7
RIPK1	8737	0.407688	5.20869	5.90685	5.0121e-09	6.71752e-08	9.68783	6	3077058	3115421	receptor (TNFRSF)-interacting serine-threonine kinase 1
FXYD5	53827	-0.777762	7.05001	-5.92217	4.58316e-09	6.19972e-08	9.67738	19	35645625	35660788	FXYD domain containing ion transport regulator 5
IDH2	3418	0.606773	8.1354	5.93401	4.27639e-09	5.8291e-08	9.66972	15	90627210	90645708	isocitrate dehydrogenase 2 (NADP+), mitochondrial
TBC1D2	55357	0.481961	5.2309	5.90388	5.09946e-09	6.82029e-08	9.66884	9	100961280	101018003	TBC1 domain family, member 2
DBI	1622	0.601968	7.75155	5.93049	4.36553e-09	5.93759e-08	9.66697	2	120124504	120130122	diazepam binding inhibitor (GABA receptor modulator, acyl-CoA binding protein)
SGMS1	259230	0.566516	4.30432	5.89185	5.46964e-09	7.26464e-08	9.66521	10	52065345	52383737	sphingomyelin synthase 1
MAMLD1	10046	-0.846571	2.31716	-5.85514	6.76815e-09	8.8291e-08	9.6627	X	149531551	149682448	mastermind-like domain containing 1
SLCO1A2	6579	-1.52615	-3.78595	-5.83791	7.47694e-09	9.67514e-08	9.65908	12	21417534	21548371	solute carrier organic anion transporter family, member 1A2
DFFB	1677	-0.447643	1.72026	-5.83993	7.39005e-09	9.57513e-08	9.65326	1	3773845	3801993	DNA fragmentation factor, 40kDa, beta polypeptide (caspase-activated DNase)
RCOR2	283248	-1.07073	1.80165	-5.8516	6.9082e-09	9.00236e-08	9.65275	11	63678693	63684316	REST corepressor 2
LOC731282	731282	-0.716887	-0.894581	-5.81736	8.41711e-09	1.07879e-07	9.65264	4	90031864	90033424	uncharacterized LOC731282
CCRL2	9034	0.653046	1.86062	5.85097	6.93357e-09	9.03069e-08	9.65132	3	46448721	46451014	chemokine (C-C motif) receptor-like 2
PRR5-ARHGAP8	553158	0.630779	5.53044	5.90605	5.03548e-09	6.73833e-08	9.6429	22	45098382	45258664	PRR5-ARHGAP8 readthrough
TRIT1	54802	-0.381259	4.41271	-5.88531	5.6818e-09	7.49841e-08	9.64069	1	40306703	40349177	tRNA isopentenyltransferase 1
CYP4A22	284541	1.5594	-3.80287	5.82593	8.01184e-09	1.03057e-07	9.63898	1	47603107	47614526	cytochrome P450, family 4, subfamily A, polypeptide 22
LMO4	8543	-0.793676	5.22978	-5.90161	5.16749e-09	6.90385e-08	9.6359	1	87794151	87814606	LIM domain only 4
NOXRED1	122945	0.641468	-0.371173	5.81658	8.45475e-09	1.08296e-07	9.63583	14	77860364	77889399	NADP-dependent oxidoreductase domain containing 1
ABCG1	9619	0.679558	5.63452	5.89865	5.25737e-09	7.00514e-08	9.63227	21	43619799	43717354	ATP-binding cassette, sub-family G (WHITE), member 1
KCNMB1	3779	-0.902764	1.89246	-5.83893	7.43314e-09	9.62595e-08	9.62729	5	169805167	169816638	potassium large conductance calcium-activated channel, subfamily M, beta member 1
LOC100128675	100128675	-1.28491	2.51241	-5.82714	7.95606e-09	1.02392e-07	9.62327	19	35549963	35597208	uncharacterized LOC100128675
SLC26A6	65010	0.551951	4.28907	5.88435	5.71352e-09	7.53627e-08	9.61038	3	48663156	48672926	solute carrier family 26, member 6
GLT25D2	23127	-1.21397	-1.02888	-5.80682	8.94286e-09	1.13623e-07	9.60734	1	183904966	184006863	glycosyltransferase 25 domain containing 2
CLDN6	9074	-1.49473	-3.87178	-5.82731	7.94827e-09	1.02345e-07	9.60715	16	3064713	3068188	claudin 6
PI4KA	5297	0.466039	7.05611	5.91012	4.91741e-09	6.61234e-08	9.60557	22	21061979	21213070	phosphatidylinositol 4-kinase, catalytic, alpha
SH3BP1	23616	-0.503374	4.58615	-5.88336	5.74657e-09	7.57184e-08	9.59754	22	38035684	38052050	SH3-domain binding protein 1
LOC100505481	100505481	-0.610984	0.125515	-5.81175	8.69323e-09	1.10835e-07	9.58455	1	151319486	151320367	uncharacterized LOC100505481
LOC100652903	100652903	-0.835996	-1.00065	-5.80174	9.20754e-09	1.1651e-07	9.57703	7	105517079	105530577	uncharacterized LOC100652903
LRRC8D	55144	-0.494241	5.90818	-5.89241	5.45169e-09	7.24467e-08	9.56505	1	90286573	90401991	leucine rich repeat containing 8 family, member D
ZNF358	140467	-0.597772	6.31186	-5.89284	5.43808e-09	7.23044e-08	9.55831	19	7581004	7585911	zinc finger protein 358
USP40	55230	0.42814	5.44249	5.88391	5.72816e-09	7.55158e-08	9.55532	2	234384165	234474236	ubiquitin specific peptidase 40
SELENBP1	8991	0.764353	7.66361	5.9023	5.14674e-09	6.87982e-08	9.54224	1	151336778	151345210	selenium binding protein 1
TEX10	54881	-0.335414	5.19748	-5.88155	5.80717e-09	7.63956e-08	9.5415	9	103064357	103115259	testis expressed 10
STT3B	201595	0.525573	7.53915	5.90045	5.20233e-09	6.94295e-08	9.52399	3	31574491	31677556	STT3, subunit of the oligosaccharyltransferase complex, homolog B (S. cerevisiae)
DNAH7	56171	0.839949	2.04627	5.81304	8.62875e-09	1.10195e-07	9.50565	2	196602427	196933536	dynein, axonemal, heavy chain 7
LOC100506682	100506682	1.49637	-4.27065	5.8027	9.15699e-09	1.16045e-07	9.50469	7	127116932	127125858	uncharacterized LOC100506682
CPSF1	29894	-0.541569	7.1622	-5.89065	5.50783e-09	7.30756e-08	9.5002	8	145618446	145634733	cleavage and polyadenylation specific factor 1, 160kDa
NAB2	4665	-0.605638	4.79394	-5.85836	6.64308e-09	8.67959e-08	9.4993	12	57482677	57489259	NGFI-A binding protein 2 (EGR1 binding protein 2)
PPP6C	5537	0.349493	6.25341	5.88262	5.77111e-09	7.60016e-08	9.48836	9	127908852	127952218	protein phosphatase 6, catalytic subunit
QPCT	25797	-0.987956	3.52293	-5.83786	7.4789e-09	9.67514e-08	9.4869	2	37571753	37600465	glutaminyl-peptide cyclotransferase
PTEN	5728	0.533589	4.93282	5.8677	6.29316e-09	8.25708e-08	9.48668	10	89623195	89728532	phosphatase and tensin homolog
SPG20OS	100507135	-0.795481	-0.0802623	-5.78726	1.00049e-08	1.25896e-07	9.48247	13	36919950	36943872	SPG20 opposite strand
LOC100505484	100505484	0.632945	-0.52896	5.7915	9.76478e-09	1.23123e-07	9.48043	7	73119184	73119493	uncharacterized LOC100505484
ESPNP	284729	-1.40641	-2.11172	-5.78564	1.00982e-08	1.27006e-07	9.46018	1	17017713	17046652	espin pseudogene
LOC728763	728763	1.8406	-3.47174	5.779	1.04895e-08	1.31263e-07	9.44897	2	241868593	241908771	rootletin-like
LOC100506939	100506939	0.73877	2.59293	5.82098	8.24328e-09	1.05815e-07	9.44309	10	54056608	54073888	uncharacterized LOC100506939
FITM2	128486	0.589433	2.51709	5.81555	8.50505e-09	1.08838e-07	9.44303	20	42935197	42939889	fat storage-inducing transmembrane protein 2
SPTSSB	165679	1.92949	1.334	5.80704	8.93183e-09	1.13541e-07	9.44005	3	161062580	161089871	serine palmitoyltransferase, small subunit B
ARL10	285598	-0.821467	-0.888421	-5.77677	1.06242e-08	1.32883e-07	9.43998	5	175792502	175800503	ADP-ribosylation factor-like 10
AACS	65985	0.531911	5.44979	5.86651	6.33679e-09	8.30994e-08	9.43725	12	125549925	125627871	acetoacetyl-CoA synthetase
CHRNA7	1139	-1.01016	-3.05938	-5.78517	1.01257e-08	1.27163e-07	9.43568	15	32322686	32462384	cholinergic receptor, nicotinic, alpha 7 (neuronal)
MIR568	693153	-0.696644	0.243547	-5.77916	1.048e-08	1.31211e-07	9.43137	3	114035322	114035416	microRNA 568
LOC100652793	100652793	-0.991744	-5.06595	-5.82151	8.21808e-09	1.056e-07	9.431	1	211813037	211827964	uncharacterized LOC100652793
LOC100653135	100653135	-0.991744	-5.06595	-5.82151	8.21808e-09	1.056e-07	9.431	1	211813037	211827964	uncharacterized LOC100653135
BICD1	636	-0.674456	3.33562	-5.82761	7.93433e-09	1.02218e-07	9.42811	12	32260185	32531141	bicaudal D homolog 1 (Drosophila)
LRRC61	65999	-0.658158	3.81342	-5.82958	7.84495e-09	1.01119e-07	9.42083	7	150020296	150035245	leucine rich repeat containing 61
SCN5A	6331	-1.12551	-1.86718	-5.77478	1.07458e-08	1.34201e-07	9.41948	3	38589553	38691164	sodium channel, voltage-gated, type V, alpha subunit
THRB	7068	0.869577	2.64798	5.80995	8.78352e-09	1.11827e-07	9.39598	3	24158644	24536313	thyroid hormone receptor, beta
EIF2AK3	9451	0.56587	5.83509	5.8627	6.4782e-09	8.48168e-08	9.39383	2	88856259	88927094	eukaryotic translation initiation factor 2-alpha kinase 3
TMCO6	55374	-0.453349	3.75696	-5.81956	8.31096e-09	1.06629e-07	9.37234	5	140019012	140024989	transmembrane and coiled-coil domains 6
ZDHHC13	54503	-0.526734	5.12428	-5.84118	7.33698e-09	9.51132e-08	9.34899	11	19138692	19197967	zinc finger, DHHC-type containing 13
DNER	92737	-1.82772	-2.22466	-5.76604	1.12957e-08	1.40575e-07	9.34615	2	230222345	230579286	delta/notch-like EGF repeat containing
IFNAR1	3454	0.36631	6.22035	5.85803	6.65583e-09	8.68713e-08	9.34226	21	34697214	34732129	interferon (alpha, beta and omega) receptor 1
LINC00472	79940	-1.44301	1.51421	-5.76115	1.16159e-08	1.43912e-07	9.32459	6	72124149	72130448	long intergenic non-protein coding RNA 472
PHLDB2	90102	0.923403	4.64439	5.83402	7.64665e-09	9.86652e-08	9.3195	3	111451327	111695364	pleckstrin homology-like domain, family B, member 2
PTPN14	5784	-0.796717	3.59751	-5.81146	8.70772e-09	1.10919e-07	9.31409	1	214522039	214725024	protein tyrosine phosphatase, non-receptor type 14
PKIB	5570	1.13977	4.23964	5.81651	8.45831e-09	1.08296e-07	9.31245	6	122793062	123047518	protein kinase (cAMP-dependent, catalytic) inhibitor beta
ACSL6	23305	-1.45158	-0.18143	-5.75743	1.18646e-08	1.46484e-07	9.31087	5	131285666	131347761	acyl-CoA synthetase long-chain family member 6
AP4S1	11154	0.477076	1.82316	5.78308	1.02471e-08	1.28618e-07	9.30437	14	31494312	31565656	adaptor-related protein complex 4, sigma 1 subunit
SRPK3	26576	1.32538	1.38505	5.79549	9.54398e-09	1.20584e-07	9.30323	X	153046456	153051187	SRSF protein kinase 3
ZNF599	148103	-0.452747	1.8604	-5.77413	1.07859e-08	1.34635e-07	9.30308	19	35248979	35264134	zinc finger protein 599
PIGY	84992	-0.347568	6.01712	-5.84518	7.1694e-09	9.30954e-08	9.30204	4	89442135	89444955	phosphatidylinositol glycan anchor biosynthesis, class Y
PHLDA1	22822	-0.959609	4.04318	-5.81168	8.69669e-09	1.10835e-07	9.29898	12	76419227	76425556	pleckstrin homology-like domain, family A, member 1
VTI1B	10490	0.380253	6.26971	5.84776	7.06346e-09	9.19025e-08	9.28356	14	68117866	68141602	vesicle transport through interaction with t-SNAREs homolog 1B (yeast)
PCNXL2	80003	-0.629236	4.66035	-5.81944	8.3167e-09	1.06647e-07	9.27918	1	233119882	233431459	pecanex-like 2 (Drosophila)
PIK3R2	5296	0.464992	6.31267	5.84657	7.11204e-09	9.24379e-08	9.27545	19	18264016	18281343	phosphoinositide-3-kinase, regulatory subunit 2 (beta)
BRI3	25798	-0.421721	6.19162	-5.84352	7.23867e-09	9.39366e-08	9.27017	7	97910979	97922275	brain protein I3
FAM184A	79632	-0.985861	2.29275	-5.77593	1.06754e-08	1.33388e-07	9.2673	6	119280995	119470358	family with sequence similarity 184, member A
MAML3	55534	0.685135	3.36201	5.79258	9.7047e-09	1.22428e-07	9.24972	4	140637545	141075233	mastermind-like 3 (Drosophila)
SEMA3C	10512	1.08059	6.46413	5.83661	7.53307e-09	9.74016e-08	9.24198	7	80371854	80548667	sema domain, immunoglobulin domain (Ig), short basic domain, secreted, (semaphorin) 3C
SMPD3	55512	1.15057	1.34925	5.76171	1.15787e-08	1.43523e-07	9.23848	16	68392230	68482409	sphingomyelin phosphodiesterase 3, neutral membrane (neutral sphingomyelinase II)
LOC729732	729732	-1.07982	-1.90956	-5.7404	1.30733e-08	1.60451e-07	9.22853	8	12394589	12523097	uncharacterized LOC729732
HABP2	3026	1.87777	-2.37047	5.73631	1.33808e-08	1.63901e-07	9.21263	10	115310590	115349361	hyaluronan binding protein 2
KRT6A	3853	-2.14374	0.714185	-5.76093	1.16301e-08	1.43981e-07	9.19308	12	52880958	52887181	keratin 6A
TMBIM4	51643	0.477074	7.00425	5.83278	7.70146e-09	9.93209e-08	9.18588	12	66530717	66563807	transmembrane BAX inhibitor motif containing 4
LOC284379	284379	-1.87329	-3.38801	-5.7597	1.17121e-08	1.44744e-07	9.184	19	54102887	54106751	solute carrier family 7 (cationic amino acid transporter, y+ system), member 3 pseudogene
PCCA	5095	0.555013	4.83021	5.81225	8.66806e-09	1.10583e-07	9.18315	13	100741269	101182691	propionyl CoA carboxylase, alpha polypeptide
SLC25A1	6576	0.545483	6.78985	5.83645	7.54034e-09	9.7445e-08	9.18175	22	19163088	19166338	solute carrier family 25 (mitochondrial carrier; citrate transporter), member 1
SURF4	6836	0.388156	6.90356	5.83464	7.61944e-09	9.84161e-08	9.17591	9	136228340	136242970	surfeit 4
VRTN	55237	-1.05048	-5.44185	-5.77356	1.08206e-08	1.35e-07	9.17192	14	74815166	74826711	vertebrae development homolog (pig)
LOC645434	645434	-1.15889	-4.0312	-5.75552	1.19949e-08	1.47871e-07	9.16583	6	139790132	139795733	uncharacterized LOC645434
KLK9	284366	-1.04599	-5.24535	-5.77121	1.0967e-08	1.3669e-07	9.16559	19	51505769	51512890	kallikrein-related peptidase 9
PCSK1N	27344	-2.12739	-0.491263	-5.73456	1.35146e-08	1.65282e-07	9.16105	X	48689506	48693960	proprotein convertase subtilisin/kexin type 1 inhibitor
MLLT10	8028	-0.456726	5.07047	-5.80439	9.06849e-09	1.15102e-07	9.14959	10	21823101	22032559	myeloid/lymphoid or mixed-lineage leukemia (trithorax homolog, Drosophila); translocated to, 10
BEX2	84707	-1.40185	3.05431	-5.76031	1.16715e-08	1.44385e-07	9.1379	X	102564274	102565974	brain expressed X-linked 2
BRD9	65980	-0.364343	5.84262	-5.81329	8.61622e-09	1.10112e-07	9.13607	5	863850	892939	bromodomain containing 9
GLS	2744	-0.680983	5.22314	-5.80747	8.90976e-09	1.13318e-07	9.13565	2	191745547	191829776	glutaminase
MIR135B	442891	-0.583059	-5.82366	-5.77933	1.04697e-08	1.3115e-07	9.13277	1	205417430	205417526	microRNA 135b
THBS3	7059	-0.540784	6.15524	-5.81447	8.55794e-09	1.09459e-07	9.12834	1	155165379	155177772	thrombospondin 3
RGS2	5997	-0.96168	3.95613	-5.78516	1.0126e-08	1.27163e-07	9.1212	1	192778169	192781407	regulator of G-protein signaling 2, 24kDa
FAM59B	150946	-0.748276	1.80861	-5.7472	1.25767e-08	1.54738e-07	9.12008	2	26395960	26412532	family with sequence similarity 59, member B
PPP1R14A	94274	-1.0461	1.20824	-5.73449	1.35201e-08	1.65282e-07	9.1137	19	38741877	38747231	protein phosphatase 1, regulatory (inhibitor) subunit 14A
LOC100507025	100507025	1.2093	3.5142	5.79066	9.81192e-09	1.23592e-07	9.11257	6	26281286	26285056	uncharacterized LOC100507025
PLEKHG2	64857	-0.512813	4.89229	-5.79846	9.38288e-09	1.18669e-07	9.11224	19	39903750	39919055	pleckstrin homology domain containing, family G (with RhoGef domain) member 2
COQ10B	80219	0.408008	4.41693	5.79095	9.79578e-09	1.23452e-07	9.10549	2	198318231	198339851	coenzyme Q10 homolog B (S. cerevisiae)
ANKRD36BP1	84832	-0.987888	3.15099	-5.76353	1.14587e-08	1.42319e-07	9.10427	1	168214803	168216668	ankyrin repeat domain 36B pseudogene 1
SOX13	9580	0.612036	5.37558	5.80368	9.1059e-09	1.15459e-07	9.10396	1	204042246	204096871	SRY (sex determining region Y)-box 13
C6orf108	10591	-0.73138	4.84289	-5.79465	9.59008e-09	1.21105e-07	9.10326	6	43193367	43197211	chromosome 6 open reading frame 108
LOC100507258	100507258	-0.91944	0.490255	-5.72317	1.44178e-08	1.75201e-07	9.0936	8	86132738	86142944	uncharacterized LOC100507258
RAB3GAP1	22930	0.379477	6.53204	5.81326	8.61785e-09	1.10112e-07	9.07921	2	135809835	135928280	RAB3 GTPase activating protein subunit 1 (catalytic)
84443	84443	1.44204	1.95543	5.74877	1.24647e-08	1.53435e-07	9.07517	X	106765680	106848479	FERM and PDZ domain containing 3
RAD23B	5887	0.426283	7.75519	5.82128	8.22928e-09	1.0569e-07	9.0708	9	110045544	110094475	RAD23 homolog B (S. cerevisiae)
[truncated: 22,892 more rows]

## Sheet: B - GSEA
Gene set enrichment results for the comparison of HER2E vs. non-HER2E TCGA tumors, based on the MSigDB C2 collection without KEGG gene sets
Gene set	Hit #	# genes in MSigDB gene set	# genes with available expression data	# significant genes	# indifferent genes	# up-regulated genes	# down-regulated genes	# significantly up-regulated genes	# significantly down-regulated genes	JG score	Mean log2 fold change	Mean log2 fold change (trimmed)	Mean t statistic	Mean t statistic (trimmed)	Direction HER2E vs. non-HER2E	Raw p-value	Adjusted p-value	Genes in the gene set
DOANE_BREAST_CANCER_CLASSES_UP	1	72	64	58	6	63	1	58	0	58.5693	1.8947	1.83528	7.32116	7.15759	Up	8.85517e-23	3.9928e-19	MPHOSPH6,DHRS2,CRISP3,ABCA8,AGR2,TRIM3,RASL10A,GALNT6,CYP4F8,CIRBP,CPD,CRAT,CYB5A,ALCAM,FASN,ALDH3B2,FGFR4,TNIK,TBC1D9,GPD1L,SERHL2,SPDEF,LRIG1,ABCA12,GGT1,PDCD4,RND1,TOX3,HGD,HMGCS2,FOXA1,HPX,BRINP3,APOD,AR,ABCC6,KCNMA1,RHOB,LASP1,FAM174B,TARP,CEACAM6,DCXR,CDK12,GALNT7,PIP,SIDT1,ECHDC2,PRLR,AZGP1,KIAA0485,SCUBE2,PBLD,SLC16A2,SULT1A1,TFAP2B,TFF3,XBP1,REEP5,MLPH,FA2H,CERS4,NEIL1,C1orf115,LRRC31,TM…
SMID_BREAST_CANCER_ERBB2_UP	2	147	112	88	24	110	2	88	0	53.8232	1.47242	1.35555	5.08582	4.91084	Up	9.55234e-16	2.15357e-12	CD24,TSPAN1,LPCAT3,MPHOSPH6,CRISP3,TRIM3,SCGB1D2,STARD3,TMED2,NUDT4,PROSC,GALNT6,ABCC2,CPD,WIPF2,CYB561,DDC,NQO1,EPYC,DUSP6,KRT24,EFNA3,EIF5A,AIM1,ERBB2,ALCAM,ACSL1,FASN,ALDH3B2,FGB,FGG,PLEKHA6,ELL2,FAIM2,SEPT8,GSE1,GCAT,QPRT,FUT3,SERHL2,G6PD,C2orf72,TSKU,ABCA12,SRPK3,GGT1,GOT1,FFAR2,IGLV3-19,IGLV1-44,IGLJ3,GRB7,IGKV1D-13,IGKV4-1,HMGCS2,HPX,BRINP3,APOD,IGF2R,IGHD,IGHM,IGKC,IL13RA1,AQP3,AR,ABCC6,I…
DOANE_BREAST_CANCER_ESR1_DN	3	48	44	37	7	4	40	2	35	-42.4931	-2.17409	-2.19911	-6.40608	-6.51509	Down	3.40073e-15	5.11129e-12	MSLN,IGF2BP3,SCRG1,COL9A3,CRYAB,ROPN1B,DSC2,EGFR,ELF5,EN1,FABP7,FOXC1,GABRP,GJB3,PSAT1,CXCL8,KRT5,KRT6B,KRT16,ART3,MID1,MMP7,ASS1,PAX6,GAL,VGLL1,MPP6,SERPINB5,BCL11A,ARNTL2,HRASLS,TTYH1,RARRES1,S100A8,SFRP1,SLPI,SOD2,SOX11,UGT8,UPP1,ZIC1,PGBD5,MIA,BBOX1,LY6D,CHST3,GABBR2,TTLL4
FARMER_BREAST_CANCER_CLUSTER_6	4	16	16	13	3	16	0	13	0	27.5698	1.31478	1.2418	6.89246	6.4822	Up	3.64405e-14	4.10776e-11	AGR2,ESR1,TTC39A,TBC1D9,GPD1L,CERS6,SLC39A6,GATA3,TSPAN13,FOXA1,RHOB,RBM47,XBP1,REEP5,MLPH,KIAA0232
SMID_BREAST_CANCER_RELAPSE_IN_BRAIN_UP	5	39	36	24	12	2	34	0	24	-29.6584	-1.50815	-1.44831	-4.94306	-4.84359	Down	6.47525e-11	5.83938e-08	CDH3,CENPF,TMSB15A,SCRG1,COL9A3,CP,DLX5,EGFR,EN1,FOLR1,PRAME,TRIM29,WWTR1,EGFL6,TNFRSF21,HOXA9,IMPA2,KIFC1,KRT16,LDHB,MCM5,ART3,CXCL9,MMP7,VGLL1,BCL11A,MCM10,CENPN,PRKX,PTX3,RARRES1,SFRP1,ST8SIA1,VSNL1,GDF5,KCNK5,CCKAR,CHST3,TTLL4
FARMER_BREAST_CANCER_CLUSTER_7	6	20	18	15	3	18	0	15	0	22.3146	1.30806	1.27734	5.25959	5.15465	Up	2.86458e-10	2.15273e-07	DHRS2,IRX5,ECI2,ALCAM,FASN,ALDH3B2,GSE1,SLC35A3,GHR,RND1,AR,TMEM41B,MSX2,TRIM36,SCD,BLVRB,TMEM135,SREBF1,ESRP2,CDH1
DOANE_BREAST_CANCER_CLASSES_DN	7	34	31	20	11	1	30	0	20	-23.4885	-1.03561	-0.868557	-4.21866	-3.72193	Down	5.48373e-10	3.5323e-07	CEBPD,MARCH3,CTSV,DSC2,FOXC1,ATP11A,EHBP1,NNT,WWTR1,PARVB,KRT16,SERPINB5,PLAUR,PLOD2,PMAIP1,WDR33,FERMT1,PYGL,POPDC3,SGCB,SLC16A1,SMO,FSCN1,SPP1,TIMP2,DEK,CLIP4,FBXO31,CALU,ANP32E,LMO4,ARTN,PAPSS1,CHST3
LANDEMAINE_LUNG_METASTASIS	8	21	21	16	5	2	19	1	15	-24.0214	-1.52716	-1.48978	-5.24189	-5.23179	Down	2.00999e-09	1.13288e-06	CDH3,CHRM3,GYLTL1B,CHODL,C1orf210,PAQR3,DSC2,PLEKHG4,TFCP2L1,ITGB8,C21orf91,ELAC1,FERMT1,PTEN,ODF2L,UGT8,CALB2,SIKE1,SPSB1,ANP32E,HORMAD1
YANG_BREAST_CANCER_ESR1_DN	9	25	25	16	9	2	23	1	15	-21.199	-1.14458	-0.965125	-4.23979	-4.04771	Down	3.6175e-09	1.81237e-06	CDH3,SLC9A6,CENPF,BTG3,PADI2,FABP5,PLCH1,ARHGEF9,TRIM2,GABRP,LBR,LDHB,SLC25A37,CYB5R2,BCL11A,YEATS2,RAP2B,RARRES1,SFRP1,SOX11,TLE4,TUBB6,PROM1,TBX19,PUM3
LIEN_BREAST_CARCINOMA_METAPLASTIC_VS_DUCTAL_UP	10	83	70	38	32	11	59	1	37	-30.0127	-0.944548	-0.81413	-3.58721	-3.09748	Down	1.18849e-08	5.13781e-06	CEBPB,IGF2BP3,IGF2BP2,COL9A1,COL9A3,ADM,SRSF12,ADORA2B,HAPLN1,CSPG4,CTSZ,DAZL,EFNB1,EYA1,FABP5,FOXC1,FOXD1,FLNA,FJX1,GABRA5,TMEM158,PCOLCE2,SULT1B1,GNAI1,GPM6B,CDH19,HAS2,HMOX1,HRH1,ICAM1,IL6,CXCL8,MSN,MYC,OCA2,TNFRSF11B,G0S2,GOLT1B,GAL,ANGPTL4,TNFRSF12A,ENPP2,RTEL1,PLA2G4A,PLAGL1,PLOD1,PLOD2,P3H2,LARP6,FERMT1,TEX12,ANKH,PRNP,CYP26B1,ARNTL2,PTX3,BCAT1,BCL2A1,S100A3,S100B,HRCT1,PDIA2,FAM129B,NT5DC…
LIEN_BREAST_CARCINOMA_METAPLASTIC_VS_DUCTAL_DN	11	114	101	52	49	91	10	52	0	35.6586	1.02115	0.844221	3.54817	2.89124	Up	1.2534e-08	5.13781e-06	TSTD1,TOM1L1,AP1M2,LRRC17,VAV3,AGR2,SCGB1D2,SCGB1D1,SPINT2,IFI44L,ADIRF,PLA2G16,MAL2,MUCL1,ACOT4,ZG16B,KDF1,KLHDC9,TMEM125,COX6C,CLDN7,FBXL16,RTN4RL1,CST6,CREB3L4,MANEAL,AGR3,DACH1,FSIP1,DHCR24,ABAT,CYP4Z1,ELF4,CCDC125,ERBB2,ESR1,PLEKHA6,TTC39A,TBC1D9,LAMP5,FRZB,SPDEF,GATA3,INPP5J,HCAR1,HID1,KRT18P55,SLC25A4,GSTM3,FOXA1,JCHAIN,AR,ITGAD,KRT18,KRT19,EPCAM,ARSD,MB,SCGB2A1,SCGB2A2,MYB,CEACAM6,PHOSPHO…
SMID_BREAST_CANCER_RELAPSE_IN_BRAIN_DN	12	85	80	44	36	72	8	44	0	32.5704	0.936949	0.847113	3.64148	2.93109	Up	1.39345e-08	5.23587e-06	PP14571,JMJD7,TSFM,CCNO,CDS1,PGRMC2,N4BP2L2,VAV3,CLGN,AGR2,SLC19A2,ST6GALNAC2,ADIRF,SLC27A2,SMA4,GALNT6,CLCN3,COL4A5,CRIP1,CYP2D6,CYP4B1,DACH1,ERBB3,ERBB4,ESR1,ALCAM,MAPKBP1,KDM4B,TBC1D9,ASTN2,PSD3,SLC7A8,TTC9,SPDEF,GATA3,INPP5J,TJP3,TOX3,GSTM3,FOXA1,IKBKB,IL6ST,IL11,AR,ITPR1,IVD,MAST4,SAP30L-AS1,MAPT,ASAH1,SERPINA5,EVL,GATB,RBM47,SIDT1,STK32B,GOLGA2P5,ZNF446,DNAJC12,NPDC1,KIAA1324,QDPR,RAB27B,RE…
SMID_BREAST_CANCER_BASAL_UP	13	648	575	264	311	75	500	8	256	-65.1576	-0.865861	-0.713072	-2.71726	-2.26708	Down	1.91953e-08	6.65783e-06	CDH2,CDH3,CD24,MCF2L-AS1,CHAF1A,LOC100505650,GJC1,ARPC4,ARL4C,ADGRG2,PDZK1IP1,MPZL2,MSLN,PRSS16,SIGMAR1,CDKN2A,NDRG1,ST3GAL6,NDC80,TIMM44,UBE2E3,SYNCRIP,DDX17,SLC34A2,CENPA,CENPE,CENPF,PDPN,RAD51AP1,IGF2BP3,IGF2BP2,KHDRBS3,FUT9,NES,ADCY2,HPSE,NMU,TXNL4A,BTG3,MLLT11,STIP1,TMSB15A,C10orf10,DNAJB4,CHEK1,CDC42EP1,PTP4A3,CHI3L1,CHI3L2,FAM107A,SLC2A6,WIF1,KLK8,CHML,PADI2,SLC6A14,CHRM3,PDAP1,SCRG1,LYPD1…
REACTOME_GLUCURONIDATION	14	18	15	11	4	14	1	11	0	22.6813	2.15696	2.1751	5.85628	5.94342	Up	2.44843e-08	7.88569e-06	UGT2B11,UGT2A1,SLC35D1,UGT2B28,UGT1A8,UGT1A7,UGT1A6,UGT1A5,UGT1A9,UGT1A4,UGT1A1,UGT1A3,UGDH,UGP2,UGT2B4,UGT2B7,UGT2B10,UGT2B17
SMID_BREAST_CANCER_RELAPSE_IN_BONE_DN	15	315	273	141	132	48	225	6	135	-53.7884	-1.06419	-0.914035	-3.25542	-2.88577	Down	3.26681e-08	9.82003e-06	CD24,LOC100505650,ARL4C,PDZK1IP1,MSLN,SIGMAR1,CDKN2A,CD52,PDPN,EXOC5,IGF2BP3,IGF2BP2,KHDRBS3,PGRMC1,NMU,STIP1,TMSB15A,DNAJB4,PTP4A3,CHI3L2,MAP4K1,WIF1,PADI2,SLC6A14,CHRM3,PDAP1,SCRG1,ADD2,COL2A1,COL4A2,COL9A3,COL11A2,KLF6,CP,HAPLN1,CRYAB,CSN3,NKX2-5,ROPN1B,CYBA,AKR1C1,AKR1C2,COCH,DLAT,ACAN,DSC2,DSC3,DSG1,EDN1,EGFR,EIF5A,ELF5,ELN,EN1,ENO1,EPHB3,EPRS,FABP7,MRAS,NLRP1,DKK1,FOXC1,PEG10,FLNA,TRIM2,SYN…
YANG_BREAST_CANCER_ESR1_BULK_UP	16	27	27	16	11	25	2	16	0	18.5022	0.781079	0.68096	3.56075	2.95689	Up	4.74345e-08	1.33676e-05	TSPAN1,ACOT2,COX6C,CRIP1,EEF1A2,SLC39A6,TSPAN13,INPP5J,FOXA1,FAM174B,FAM134B,PPP1R3C,AGGF1,DALRD3,MYO5C,ELOVL5,BLVRA,SKP1,TMBIM6,CDK11A,DNALI1,REEP5,ARMT1,PTP4A2,LONP2,ABCG1,CELSR1
DOANE_BREAST_CANCER_ESR1_UP	17	112	108	55	53	90	18	54	1	35.2187	0.896296	0.827031	3.38892	2.77263	Up	1.85888e-07	4.9304e-05	PP14571,TSPAN1,DHRS2,VAV3,CLGN,SEMA3C,AGR2,SCGB1D2,ADIRF,SLC27A2,CHAD,C9orf116,CRIP1,CYP2B7P,DACH1,CFD,ABAT,DUSP4,EEF1A2,ERBB4,ESR1,ALCAM,FBP1,TTC39A,TBC1D9,SLC7A8,KCNE4,SLC39A6,SPDEF,GAMT,GATA3,GFRA1,CACNG4,TJP3,RND1,TOX3,FOXA1,ACADSB,AR,AREG,MAST4,KRT18,RHOB,MAPT,SCGB2A2,MUC1,MYB,MYO6,PBX1,SERPINA5,SCCPDH,HEMK1,EVL,PDZK1,SYT17,GALNT7,PGR,PIP,SIDT1,EPS8L1,ELOVL2,SSH3,STK32B,SYBU,IFT122,AZGP1,DNA…
YANG_BREAST_CANCER_ESR1_LASER_DN	18	50	50	22	28	8	42	0	22	-20.0349	-0.684895	-0.534854	-2.83336	-2.17943	Down	8.3108e-07	0.000208186	ARL4C,ST3GAL6,SYNCRIP,CHI3L1,SEC63,DSC2,AK2,FOXC1,RRP1B,SEL1L3,ACOT9,PRKD3,SERBP1,GPM6B,GPR37,GSTP1,ANXA1,HDAC2,IFNAR2,IFRD1,ODC1,ARHGEF4,HSPA14,CYP39A1,UBE2J1,MPP6,PLD1,PLS3,PPP1CB,C1orf106,PRNP,MCCC1,SMCO4,ARNTL2,RSU1,BICD1,FNDC3B,FSCN1,SOS1,TCF7L2,TCP1,UGT8,CXCR4,FXR1,ANP32E,BBOX1,SNX3,SGCE,TTLL4,KIF14
YANG_BREAST_CANCER_ESR1_UP	19	36	35	16	19	31	4	16	0	17.604	0.720751	0.673783	2.97561	2.37342	Up	1.47139e-06	0.000337313	MAGED2,WWP1,CIRBP,CYP2B6,ABAT,ERBB4,ESR1,FBP1,KDM4B,TBC1D9,TNS2,SLC7A8,GATA3,GSTM3,APBB2,KRT18,MAPT,NUMA1,P4HTM,SCUBE2,BBS4,KCNK15,SCNN1A,TFF1,TFF3,WFS1,XBP1,CA12,AHNAK,MLPH,ANXA9,INPP4B,NAT1,GREB1,KIAA0232,LRBA
YANG_BREAST_CANCER_ESR1_LASER_UP	20	34	33	14	19	31	2	14	0	13.6611	0.6563	0.498436	2.3781	1.72813	Up	1.49618e-06	0.000337313	FRAT1,COQ7,AGR2,SMA4,SNRNP35,TP53TG1,CPT1A,DACH1,ALAD,SIRT3,KAT6B,PATZ1,CERS6,RAB26,CHMP2A,GOLGA1,GSTZ1,GTF3C1,HMGCL,APBB2,AR,IVD,MSX2,EVL,DNAJC17,STK32B,IFT46,SIGIRR,MOAP1,RAB17,UGCG,KIAA0319L,OBFC1,BBOF1
SMID_BREAST_CANCER_ERBB2_DN	21	5	5	5	0	0	5	0	5	-16.8296	-3.53389	-3.53389	-7.52644	-7.52644	Down	1.66084e-06	0.000356606	FGFR2,GABRP,NPY1R,PMAIP1,SOX10
BENPORATH_ES_CORE_NINE_CORRELATED	22	100	93	32	61	11	82	2	30	-20.1779	-0.662299	-0.445683	-2.09235	-1.40249	Down	3.13186e-06	0.00064189	CEBPB,MYBBP1A,CEBPG,HTATIP2,MSL3,PNRC1,WDHD1,MED8,DMRT1,DR1,E2F1,E2F3,ELF4,ELF5,EN1,ETV6,EZH2,MLXIP,FOXG1,FOXC1,KDM1A,FOXM1,WWTR1,GATA6,GTF2H4,GTF3C2,TFCP2L1,HDAC2,HIF1A,HIVEP1,HMGB2,HMGB3,HMGA1,HSF1,ID4,FOXK2,ILF2,ILF3,IRF1,MAFG,MDFI,MYBL1,MYBL2,MYC,ATF4,NFIB,NFIL3,NFKBIE,YBX1,PAX6,VGLL1,ETV7,PLAGL2,BCL11A,GATAD2A,YEATS2,RBL1,RELB,TGIF2,POLR1E,CREB3L2,BCL11B,SIX3,SMARCA4,SOX4,SOX9,SOX10,SOX11,SP…
VANTVEER_BREAST_CANCER_ESR1_DN	23	240	229	77	152	43	186	2	75	-30.8036	-0.595987	-0.403433	-2.03556	-1.36316	Down	3.60557e-06	0.000706849	CDH3,PDIA6,OPTN,PDZK1IP1,NDRG1,UBE2E3,SYNCRIP,CEBPG,CENPA,CTSC,BTG3,MAPRE2,KIF2C,GLIPR1,LILRB3,TOPBP1,KATNA1,CHI3L1,ADAMTS7,SLC2A6,PADI2,TMEM123,CLCN4,ADM,NCOA7,SIRPA,HAPLN3,CSRP2,CSTB,CTPS1,CTSV,CYBA,CYBB,RNF145,GPR180,DAPK1,DEFB1,CCDC71L,QSOX2,DSC2,RCAN1,DUSP2,DUSP9,EPHA2,ENO1,CT83,FABP7,FANCA,FAM171A1,SKA3,FDX1,MRAS,FOXC1,SAMD4A,KIF1B,LPIN1,PSME4,TBC1D1,HEBP2,CORO1C,SH3BP1,TRIM29,GABRP,ATL3,GA…
CHARAFE_BREAST_CANCER_LUMINAL_VS_MESENCHYMAL_UP	24	450	423	165	258	339	84	155	10	44.7394	0.533541	0.441429	2.1753	1.62339	Up	4.3334e-06	0.000814137	CDH3,ZBTB42,TSTD1,CD24,NA,SH2D3A,DSCAM-AS1,AP1M2,SCAMP2,TSPAN1,FEM1B,TOB1,SERF2,TNK2,PATJ,IRX5,SYCP2,CDS1,VAV3,CEBPA,NEBL,AGR2,SLC35A1,ST6GALNAC2,TRIM3,SPINT2,STARD10,JTB,ERP29,ADIRF,CHD2,CACFD1,PKP3,ADCY6,GALNT6,CHN2,PADI2,TP53TG1,USP18,VPS45,MGAT4A,SLC52A3,MAL2,LMTK3,RHPN1,MRFAP1L1,CIRBP,MUCL1,ANKRD22,GSTO2,CLN3,TMEM45B,TC2N,SLC25A29,DEGS2,SPATA2L,ZG16B,PAQR4,GGT6,GOLT1A,TMEM125,CLDN4,CLDN3,CLD…
CHARAFE_BREAST_CANCER_LUMINAL_VS_BASAL_UP	25	380	342	119	223	287	55	113	6	38.6106	0.502152	0.421089	2.08782	1.47209	Up	5.1812e-06	0.000934481	ZBTB42,LOC100130987,NA,FTX,DSCAM-AS1,NA,TOB1,SERF2,TNIP1,HMG20B,KLF2,SYCP2,AGR2,SLC35A1,POMT1,TRIM3,CAPN9,SDCCAG3,STARD10,FRS2,MAGED2,CACFD1,NUDT4,BAZ2A,ADCY6,GALNT6,CHN2,PRRT2,RDH13,MGAT4A,KIF12,DDX42,RHPN1,CIRBP,CISH,TC2N,SLC25A29,DEGS2,SPATA2L,SLC38A10,CANT1,TBC1D16,IRGQ,KLHDC9,GOLT1A,ASB8,SOGA1,FAM65C,C10orf82,CSNK1D,DHRS13,CREB3L4,CTNND2,ZDHHC8P1,CCDC117,MB21D2,CYB561,ATP6V0E2,DACH1,TMEM229B…
SMID_BREAST_CANCER_BASAL_DN	26	701	633	259	374	502	131	251	8	56.2966	0.618446	0.537255	2.23759	1.77989	Up	7.48306e-06	0.00129774	NAT2,EGOT,PP14571,JMJD7,NA,NA,LOC100287590,TOM1L1,TSPAN1,FRY,TOB1,RNF41,DHRS2,PATJ,COQ7,LRRC17,IRX5,CCNO,CRISP3,ABCA8,ATP8A1,CDS1,RAPGEF3,N4BP2L2,VAV3,CLGN,ZBTB18,CEACAM5,SEMA3C,APPBP2,NEBL,BATF,AGR2,SLC19A2,SCGN,ST6GALNAC2,TRIM3,SCGB1D2,ADCY1,RAI2,CAPN9,IQGAP2,FAXDC2,SRCAP,MRPS30,MAGED2,STARD3,ADIRF,SLC27A2,CHAD,LIAS,SMA4,WWP1,PRSS23,PTPRT,PLA2G16,ERLIN2,NUDT4,GALNT6,CHN2,TP53TG1,CYP4F8,TUBA3D,E…
SMID_BREAST_CANCER_RELAPSE_IN_LUNG_UP	27	21	20	13	7	3	17	0	13	-18.0346	-1.43818	-1.37774	-4.03266	-3.85926	Down	1.20963e-05	0.00202009	NMU,COL2A1,HAPLN1,CSPG4,CTSV,FOXD1,PRAME,CLIC4,KPNA4,KRT17,MMP14,KLK7,KLK6,PSPH,TTYH1,RYR1,TNNI2,UCHL1,SLC7A5,ANP32E,MUC16
LIM_MAMMARY_LUMINAL_MATURE_UP	28	116	106	39	67	82	24	37	2	24.6182	0.598955	0.496648	2.39113	1.69467	Up	5.0848e-05	0.00818834	TSPAN1,PAK4,ABCA7,BATF,GADD45G,DUSP10,TRIM6,TANGO2,FBXO36,C1orf210,PROM2,MBOAT1,ATP6V0E2,RASEF,TMPRSS6,EEF1A2,ERN1,ESR1,ALCAM,FAAH,ALDH3B1,ALDH3B2,LNX2,FGF13,FGL1,SCMH1,PSD4,G6PD,LMNTD2,SPDEF,GALE,SGMS1,ACOT11,PLEKHG3,VPS33B,TSPAN13,CACNG4,TOX3,GMPR,AQP11,HID1,RABL3,YIPF6,HIPK2,ZDHHC1,SLC40A1,HMGCS2,FOXA1,HOXB2,HSD11B2,DNAAF3,IL13RA1,LAMA5,MEIS1,CITED1,MYB,SLC22A18,KLHL5,PGR,PHKA1,WNT4,PON3,EPS8L…
SMID_BREAST_CANCER_LUMINAL_A_DN	29	18	16	7	9	2	14	0	7	-9.26072	-0.6183	-0.453736	-2.31518	-1.96009	Down	8.32216e-05	0.0129395	NDC80,DKC1,TPX2,NCAPH,KRT16,MYBL2,VGLL1,CDCA8,CENPN,TOP2A,LRP8,SLC7A5,ANP32E,CDC45,CDCA3,CCNE1,TTLL4,CDC20
SMID_BREAST_CANCER_RELAPSE_IN_BONE_UP	30	97	93	43	50	67	26	41	2	25.9693	0.795051	0.714053	2.69289	2.18272	Up	0.000100982	0.015061	PP14571,JMJD7,TOM1L1,TSPAN1,CCNO,RAPGEF3,CLGN,CEACAM5,AGR2,SLC19A2,SCGB1D2,CAPN9,PLK2,IL24,CHAD,PTPRT,GALNT6,ADH1B,CPB1,C9orf116,CRIP1,CYP2B7P,ABAT,DUSP4,EPHA3,ESR1,FBP1,FGFR3,FAIM2,SEPT8,PSD3,SLC39A6,SPDEF,ATRNL1,GATA3,GFRA1,INPP5J,RND1,TOX3,GP2,GSTT2,HMGCS2,HPX,ACADSB,MAST4,KIF5C,MATN3,MB,SCGB2A1,SCGB2A2,ASCL1,CITED1,MSMB,MUC1,CEACAM6,NELL2,PAH,SERPINA5,SCCPDH,PLA1A,EVL,GALNT7,LRP1B,FAM134B,TTC…
LIM_MAMMARY_LUMINAL_MATURE_DN	31	99	91	34	57	19	72	2	32	-20.1023	-0.600329	-0.443665	-2.10729	-1.51458	Down	0.000103547	0.015061	TSPAN2,FAM13A,MERTK,SORBS1,NES,FOXN3,FSTL1,AKAP2,CYGB,FBXO32,KCTD12,LRIG3,BTBD11,WTIP,COL4A1,COL4A2,TSHZ2,COL6A1,COL6A2,COL16A1,CRYAB,PRICKLE1,DAB2,AEBP1,DPYSL2,EGFR,EPB41L2,ETS1,FABP5,FAM181B,FAM171A1,RASA3,PDZRN3,FOXO1,HEY2,DAPK2,BACE2,ZNF521,MOXD1,GAS6,TIAM2,LAMA1,GPX7,GYPC,STAC2,APOE,IGFBP3,FAS,AQP9,ITPKB,JAG2,LPL,MEIS2,NFIB,NRTN,NTRK2,RASL12,PCF11,PKD2,BCL11A,SLC6A15,P3H2,FRMD4A,HTRA1,RAP2B,…
CREIGHTON_ENDOCRINE_THERAPY_RESISTANCE_5	32	482	444	131	313	351	93	121	10	33.0611	0.423213	0.348366	1.56901	1.07526	Up	0.000132753	0.0187057	LOC100049716,CDH3,PP14571,PDCD6,FAR2P2,LOC100287896,LINC01207,APELA,TMEM178B,ABCC5,TSPAN1,ARL4C,MBNL2,LHFPL2,MPZL2,NET1,CRISP3,SYCP2,ATP8A1,CDS1,CEACAM5,CAP1,NEBL,AGR2,USP16,PAIP1,B3GNT2,FUT9,NFAT5,CFL2,RAI2,CAPN9,PLK2,OR7E14P,ZNF275,CEACAM7,MALT1,TRAFD1,EHD1,KDELR2,KDELR3,ADAP1,MID2,DIDO1,NUDT4,EGLN3,ZHX1,GLCCI1,MGLL,MAL2,NOSTRIN,FAM210B,FAM129A,CLIC1,TMEM45B,CLTC,TC2N,SGSM1,PQLC3,C4orf32,CPEB2,…
VANTVEER_BREAST_CANCER_ESR1_UP	33	167	157	50	107	125	32	47	3	21.4796	0.412543	0.372909	1.71426	1.24855	Up	0.000138132	0.0188738	VAV3,HEXIM1,STARD10,BRD8,GADD45G,MAGED2,CHAD,PTPRT,WDR6,KIF12,TUSC2,BTBD9,CIRBP,CISH,ACOT4,ZG16B,KLHDC9,CPEB2,COX6C,C9orf116,RUNDC1,TMC4,AGR3,ECI1,LONRF2,ABAT,SUSD3,ERBB3,ERBB4,ESR1,ABCA3,FAAH,FBP1,LRRC73,PRR15,FAN1,KDM4B,MRPS27,FAM179B,TBC1D9,GPD1L,KIF13B,MAN2B2,NEDD4L,MED13L,SEC14L2,EML2,FUT8,CERS6,PHYHD1,CCDC96,SLC39A6,SPDEF,SPEF1,LRIG1,GATA3,GFRA1,TSPAN13,INPP5J,GPR162,GLI3,HID1,MYLIP,CCDC106…
SMID_BREAST_CANCER_LUMINAL_B_DN	34	564	505	186	319	125	380	21	165	-43.9335	-0.625687	-0.499503	-1.95501	-1.57773	Down	0.000168228	0.02231	CDH3,CD24,NA,ARL4C,ADGRG2,PDZK1IP1,MPZL2,CD96,RASGRP2,ABCC4,CDKN1C,CDKN2A,IKZF1,B3GNT3,ABCA8,NDRG1,CD52,CLEC10A,UBE2E3,FBLN5,SLC34A2,GNLY,PDPN,IGF2BP3,IGF2BP2,KHDRBS3,CTSC,NES,ADCY2,PGRMC1,NMU,LYVE1,FERMT2,MAPRE2,GLIPR1,TMSB15A,C10orf10,DNAJB4,BTN3A2,CORO1A,PTP4A3,CHI3L1,CHI3L2,FAM107A,MAP4K1,WIF1,PADI2,SLC6A14,CHRM3,SCRG1,CLCN4,CLIC2,ADD3,CCR7,ABCC2,ADH1B,COL4A2,COL9A3,KLF6,ADM,CR2,CRABP1,CHODL,…
YANG_BREAST_CANCER_ESR1_BULK_DN	35	23	23	6	17	4	19	0	6	-9.37426	-0.652713	-0.343105	-1.95467	-0.940535	Down	0.000277405	0.0357377	CEBPB,TMEM123,PLIN2,SIRPA,DEFB1,LPIN1,GTPBP4,ASPM,DSE,APBA2,LAD1,NCK1,PFKP,PLAUR,ROPN1,TEX10,RGS16,TTK,RIN3,KCNK5,GMPS,MAP3K13,THEMIS2
CREIGHTON_AKT1_SIGNALING_VIA_MTOR_UP	36	34	32	9	23	28	4	9	0	8.24776	0.346833	0.299756	1.45801	1.00576	Up	0.000371509	0.0465315	TMED10,DUSP10,CLDN3,CYB561,AKT1,CLSTN1,PMPCA,BRMS1,TJP3,ARHGEF16,GPX4,HNRNPAB,LASP1,MMP15,MVK,NEDD8,NEU1,ADIPOR1,CDK16,SLC37A1,KCTD5,POR,TOLLIP,SYNJ2BP,RNF126,PRKCD,CORO1B,NECTIN2,BIK,SPINT1,BSG,DDR1,UBE2M,CDC34
FARMER_BREAST_CANCER_CLUSTER_4	37	19	18	11	7	18	0	11	0	8.83924	0.661617	0.675316	2.08343	2.1604	Up	0.000386855	0.047144	CDH11,FILIP1L,COL1A2,COL3A1,COL5A1,COL5A2,CTSK,AEBP1,FAP,FBN1,NID2,SRPX2,PCOLCE,DACT1,SERPINF1,HTRA1,SPARC,THBS2,ADAM12
ZHOU_PANCREATIC_BETA_CELL	38	11	4	2	2	3	1	2	0	12.6963	1.41365	1.41365	6.34813	6.34813	Up	0.000489844	0.0581238	FOXO1,FOXA1,HNF4A,PDX1,ISL1,MAFA,NEUROD1,NKX2-2,NKX6-1,PAX6,HNF1A
BENPORATH_ES_CORE_NINE	39	9	9	4	5	1	8	0	4	-9.37089	-0.925635	-0.925635	-3.12363	-3.12363	Down	0.000509007	0.058849	HMGB3,HMGA1,ILF3,MYBL2,KLF5,TEAD4,ZIC1,TCF7L1,NFE2L3
VANTVEER_BREAST_CANCER_BRCA1_UP	40	36	33	8	25	5	28	0	8	-7.99247	-0.45982	-0.314574	-1.39131	-0.77525	Down	0.000539036	0.0607628	PIM2,GLMN,DENND1B,EEF1D,MTF2,RRP1B,WDR43,REXO2,SERBP1,EML4,PACSIN3,VPREB3,DNTTIP2,IGHM,IRF5,KCNN4,ART3,MYBL1,MYC,SLC11A2,NTN3,OGG1,UCHL5,POU2AF1,PPP1CB,ATAD3A,CCL2,TRIP6,VRK2,KDM2B,RRP1,RTCA,ZPR1,CD19,THEMIS2,PUM3
REACTOME_CHOLESTEROL_BIOSYNTHESIS	41	24	22	9	13	20	2	9	0	8.80773	0.406533	0.406513	1.87781	1.65242	Up	0.000628235	0.0690905	PMVK,EBP,CYP51A1,DHCR7,DHCR24,FDFT1,FDPS,HMGCR,HMGCS1,IDI1,LBR,LSS,MVD,MVK,NSDHL,HSD17B7,MSMO1,SC5D,NA,SQLE,TM7SF2,NA,IDI2,GGPS1
VANTVEER_BREAST_CANCER_BRCA1_DN	42	44	39	9	30	33	6	9	0	10.0343	0.471942	0.432016	1.60678	1.29205	Up	0.000744634	0.0799418	CDH11,KLHL2,CSNK1A1,CTSK,IRX2,ECI1,NQO1,ETFB,FMOD,SH3BP4,DKK3,GLI3,LURAP1L,HSD11B2,ZFHX3,HDGFRP3,GOLM1,PRRX2,PIGT,TPPP3,NEURL1B,APPL2,SYNJ2BP,PRKD1,ZNF395,PRKG1,ANKRD50,MID1IP1,RPL23A,FAM110C,SKP1,SLC9A2,BMPR2,NA,CA2,VEZF1,DNALI1,UNC119,CCDC74B,UBE2Q2,ITGBL1,SCAMP1,KIAA0100,RGP1
SMID_BREAST_CANCER_NORMAL_LIKE_DN	43	6	5	3	2	5	0	3	0	8.14779	0.972063	0.972063	3.6438	3.6438	Up	0.000867123	0.0909269	AP1M2,CDS1,COL11A1,KRT18,EPN3,GPRC5A
VANTVEER_BREAST_CANCER_METASTASIS_UP	44	56	51	19	32	38	13	17	2	14.1136	0.442097	0.445663	1.97629	1.64334	Up	0.000906292	0.0928743	ECI2,SDSL,CIRBP,ZG16B,LYPD6,RTN4RL1,RUNDC1,ZNF385B,FBXO16,AP2B1,RILPL2,ZNF627,FBP1,TBC1D9,SEC14L2,LAMP5,FUT8,LETMD1,SPEF1,MYRIP,BBC3,INPP5J,MYLIP,GSTM3,ACADS,KRT18,MATN3,ALDH6A1,NEO1,PCSK6,IP6K2,EVL,PEX12,STK32B,TENM3,KIAA1217,CHPT1,ERGIC1,KIAA1324,EBF4,SCUBE2,MS4A7,QDPR,RAB27B,RBP3,RPS4X,TBX3,TGFB3,METTL12,BTG2,ALDH4A1,FGF18,WISP1,CCDC74B,KIF3B,PDIA4
PUJANA_BREAST_CANCER_WITH_BRCA1_MUTATED_UP	45	56	54	6	48	8	46	0	6	-4.74507	-0.234486	-0.240342	-0.645723	-0.395847	Down	0.000938871	0.0938046	SMC4,DDX39A,CDKN2C,NDC80,HMGN4,CENPA,RAD51AP1,SRSF10,TCERG1,TOPBP1,KATNA1,EXOSC8,DNA2,DNMT1,EZH2,MTF2,RPIA,FOXM1,ASF1A,UBE2S,HMMR,ILF3,STMN1,LBR,SH2D1A,MCM2,MCM4,MCM5,MCM6,MRE11A,MSH2,MYBL2,NASP,NCK1,PNN,RFC3,RFC4,RPA1,BLM,SKP2,SNRPA,AURKA,TFDP1,USP1,CAD,DEK,CDC7,RAD54L,TTF2,RQCD1,AURKB,SRSF11,CEP57,CDK1,CDC20,NCAPD2
ANASTASSIOU_CANCER_MESENCHYMAL_TRANSITION_SIGNATURE	46	64	61	27	34	54	7	26	1	12.8554	0.572272	0.596376	1.64597	1.66997	Up	0.000956977	0.0938046	CDH11,POSTN,RAB31,C1QTNF3,COL1A1,COL1A2,COL3A1,COL5A1,COL5A2,COL6A2,COL6A3,COL10A1,COL11A1,COMP,LRRC15,VCAN,CTSK,DCN,AEBP1,EPYC,EDNRA,FAP,FBN1,NID2,SULF1,FN1,MXRA5,OLFML2B,TMEM158,GREM1,INHBA,LGALS1,LOX,LOXL2,LUM,MMP2,MMP11,NOX4,NTM,PCOLCE,COPZ2,PDGFRB,SERPINF1,PLAU,PRRX1,ASPN,RCN3,ACTA2,BGN,SFRP4,SNAI2,SPARC,SPOCK1,THBS2,THY1,TIMP3,TNFAIP6,SUGCT,ADAM12,MFAP5,GLT8D2,CRISPLD2,ITGBL1,NUAK1
REACTOME_PEROXISOMAL_LIPID_METABOLISM	47	21	19	8	11	14	5	8	0	9.32062	0.503908	0.456323	2.1383	1.8486	Up	0.00105069	0.100799	ACOT8,SLC25A17,SLC27A2,CRAT,ABCD1,AMACR,HACL1,ACAA1,HSD17B4,IDH1,ACOX1,PHYH,CROT,FAR2,SCP2,ABCD1P5,ACOX2,ACOX3,FAR1,GNPAT,AGPS
HORTON_SREBF_TARGETS	48	25	20	7	13	19	1	7	0	6.7499	0.402591	0.390083	1.50932	1.27105	Up	0.00139501	0.131044	PMVK,STARD4,CYP51A1,DHCR7,FASN,FDFT1,FDPS,ALDOC,PCSK9,ACACA,HMGCS1,IDI1,INSIG1,LDLR,LSS,ME1,ACLY,RDH11,HSD17B7,ACSS2,SC5D,AACS,SQLE,TM7SF2,ELOVL6
TURASHVILI_BREAST_DUCTAL_CARCINOMA_VS_LOBULAR_NORMAL_DN	49	69	67	27	40	17	50	4	23	-17.1678	-0.679524	-0.60346	-2.09737	-1.82916	Down	0.00154816	0.142462	SORBS1,MUCL1,ADH1B,ZNF573,CNN1,CRYAB,CSNK1A1,ROPN1B,CFD,SYNPO2,RCAN1,ELF3,C1orf168,ELF5,SYNM,FOS,FOSB,CADM1,MAMDC2,GABRP,SENP6,AK5,GHR,GPM6B,ANXA1,ID4,PSMA3-AS1,KRT5,KRT14,KRT17,MAOA,SCGB2A2,MGP,MMP7,TMEM150C,MYH11,MYLK,ATF3,ATP1A2,NFIB,NTRK2,PI15,CYB5R2,PDZK1,SERPINB5,PIGR,OXR1,ATP10D,PTN,ACTA2,HIVEP3,BACH2,CX3CL1,SFRP1,MIR205HG,TAGLN,ACTG2,CARMN,ZBTB16,ZNF204P,IQCA1,PLEKHS1,KIAA1683,CRISPLD1,C2…
BIERIE_INFLAMMATORY_RESPONSE_TGFB1	50	5	4	2	2	0	4	0	2	-8.80853	-1.19226	-1.19226	-4.40426	-4.40426	Down	0.00189639	0.170028	CXCL1,MYC,PTGS2,CCL20,CXCL6
NIKOLSKY_BREAST_CANCER_14Q22_AMPLICON	51	14	13	3	10	11	2	3	0	5.62384	0.384549	0.413351	1.55977	1.41017	Up	0.00192313	0.170028	FERMT2,FRMD6,NID2,GPR137C,ERO1A,C14orf166,GNG2,PSMC6,PTGDR,PTGER2,TXNDC16,GNPNAT1,STYX,DDHD1
GINESTIER_BREAST_CANCER_ZNF217_AMPLIFIED_UP	52	78	76	6	70	66	10	5	1	4.05582	0.229634	0.246026	0.465234	0.259497	Up	0.00219265	0.190128	SLU7,GNB5,STAG2,SRSF10,LACTB,PWWP2A,GINM1,ADD1,C22orf39,DNAJC21,CREB1,APOOL,CSNK1A1,KANSL1L,SMIM14,ESR1,F2R,F8,KCTD20,KIAA1033,UFL1,SLC35A3,SF3B1,ZBTB38,WSB1,BLOC1S6,SLC17A5,KLHL20,APBB2,LPP,ARNT,NA,POLK,SNX9,ANAPC5,ATP6V1A,FAM63B,LEPROT,HEATR3,FKBP14,SLC25A36,N4BP2,BBX,SNX14,CYP20A1,PDP2,RAD1,INIP,RAD23B,GNB4,RNASE4,SIAH1,BMPR2,TRAK2,SP1,BTD,TK2,ZXDC,ICE2,DNAJB14,YIPF5,DNAL1,ITCH,MUM1,STX16,BAIA…
DUTERTRE_ESTRADIOL_RESPONSE_6HR_DN	53	91	88	31	57	62	26	28	3	17.5972	0.427625	0.377946	1.87586	1.44824	Up	0.00242015	0.205895	ABCC5,CDK6,ACAA2,STON1,EGLN3,AHNAK2,TMEM45B,PLIN2,CDYL2,SESN3,CTNND2,FAM84A,CREBRF,TMTC2,FAM171B,ZNF467,RCAN1,S1PR3,EFNA1,LIPH,AIM1,EPAS1,ERBB2,ERBB4,ALCAM,EFEMP1,FGF13,PLA2R1,N4BP3,NEDD4L,TSPAN12,SSBP2,SH3BP4,RNF144B,NPNT,NBEA,NPHP3,INPP5J,HCAR1,RND1,GRB7,GRB14,NR3C1,DNAJC15,CLEC2D,BLNK,IL1R1,IRF6,ITGB6,LMO7,MME,MMP16,MYO1B,MTAP,ATP6V0A4,HSD17B11,LIMA1,KLHL24,UACA,DRAM1,GALNT10,ZDHHC7,SALL4,PTGE…
TERAMOTO_OPN_TARGETS_CLUSTER_1	54	13	9	3	6	9	0	3	0	5.71722	0.460365	0.460365	1.90574	1.90574	Up	0.00278334	0.232409	PLCD3,FMR1NB,ERBB3,HMGCR,IDH1,INSIG1,ACTL6B,SC5D,TFRC,TMEM50B,GFOD2,DCLK3,CYTIP
REACTOME_PHASE_II_CONJUGATION	55	70	54	25	29	40	14	20	5	15.4554	0.709225	0.668784	2.10321	2.15725	Up	0.00298407	0.24464	NAT2,GLYAT,BPNT1,UGT2B11,UGT2A1,ACSM1,GSTO2,COMT,CYP1A2,AHCY,GSTA5,SLC35D1,SULT4A1,GGT1,GGT7,GGT5,OPLAH,SULT1C4,SULT1B1,GCLC,GCLM,MAT2B,GSS,GSTA1,GSTA2,GSTA3,GSTA4,GSTM1,GSTM4,GSTM5,GSTP1,ACSM2B,MAT1A,MAT2A,MGST1,MGST2,MGST3,SULT1A4,MTR,NNMT,UGT2B28,UGT1A8,UGT1A7,UGT1A6,UGT1A5,UGT1A9,UGT1A4,UGT1A1,UGT1A3,CNDP2,NA,SULT1E1,SULT1A2,SULT1A1,SULT1A3,SULT1C2,SULT2B1,SULT2A1,TPMT,UGDH,UGP2,UGT2B4,UGT2B7…
KHETCHOUMIAN_TRIM24_TARGETS_DN	56	8	6	3	3	6	0	3	0	8.99487	1.11023	1.11023	3.67214	3.67214	Up	0.00311412	0.250742	CYP7A1,CYP26A1,ALDH1A1,FGF1,AR,PRLR,SLC10A1,THRSP
NIKOLSKY_BREAST_CANCER_8Q23_Q24_AMPLICON	57	157	134	27	107	25	109	4	23	-10.1162	-0.31095	-0.302696	-0.873903	-0.659419	Down	0.00345248	0.273109	TRIB1,NDRG1,COLEC10,PTP4A3,RNF139,ZHX1,MFSD3,MAL2,CSMD3,RHPN1,FBXO32,TOP1MT,ZNF572,LYPD2,TMEM71,CYC1,TMEM65,FAM84B,TMEM74,FAM91A1,CYP11B1,CYP11B2,SLC30A8,EEF1D,ADCK5,TSNARE1,EXT1,MAPK15,PUF60,ZHX2,DENND3,ZC3H3,ARC,BOP1,SCRIB,LRRC6,FBXL6,OPLAH,KCNV1,MTBP,AGO2,GLI4,GML,GPR20,NSMCE2,ZNF707,FAM83H,C8orf31,ZFP41,GPT,COMMD5,MRPL13,ATAD2,GRINA,CPSF1,HAS2,ANXA13,HSF1,GPIHBP1,KLHL38,NRBP2,ZNF517,SPATC1,KC…
GINESTIER_BREAST_CANCER_20Q13_AMPLIFICATION_UP	58	119	111	16	95	89	22	14	2	8.51831	0.254574	0.246817	0.808522	0.438128	Up	0.00378341	0.294128	CDS1,ARFGEF2,POSTN,EBP,ADCY1,STAG2,SERINC3,GINM1,ADD1,CCDC163P,ADH4,UHMK1,FITM2,TSHZ2,C20orf141,PRRC1,DNAJC21,ROMO1,ITPRIPL2,CFD,CTTN,SMIM14,SPATA24,ESR1,F2R,TMED4,KCTD20,RHOBTB3,DAAM1,ADNP,SLC39A6,DSCR10,MTG2,BLOC1S6,CACNG4,ATP5S,LINC00491,GRID1,H3F3A,HSPB1,HSP90AA1,MALAT1,KIF5B,ARNT,SMAD5,MAPT,ATP2B4,RDH11,ATP5E,ERGIC3,TMBIM4,ENPP1,PFDN1,PDP1,LEPROT,C1orf27,PPP1R3D,ATP5SL,UQCC1,ELP2,AP1AR,BCAS4…
MASSARWEH_TAMOXIFEN_RESISTANCE_UP	59	578	533	144	389	399	134	114	30	24.7393	0.312524	0.275278	1.07158	0.739793	Up	0.00401361	0.306735	CDH3,PP14571,TIMM23,APELA,ABCC5,CDH11,TSPAN1,FAM13A,LHFPL2,MPZL2,CDK6,DENND4A,NET1,CRISP3,SYCP2,ATP8A1,CDS1,BAIAP2,SLC9A6,UNC13B,NEBL,TACC2,HEXIM1,FUT9,CFL2,RAI2,NCKAP1,IQGAP2,GADD45G,BTG3,ADIRF,FERMT2,KDELR2,KDELR3,MID2,DIDO1,PRDM4,TBC1D8,NUDT4,ZHX1,CHP1,KLF12,MGAT4A,GLCCI1,LACTB,VASN,OSR2,FAM210B,FAM129A,ARAP2,CLCN3,ANKRD22,TMEM45B,CANT1,COL1A2,LIX1L,COL5A2,TYW5,MTERF4,CRYBG3,CPD,MUM1L1,DOCK11,…
JI_METASTASIS_REPRESSED_BY_STK11	60	27	24	11	13	18	6	10	1	9.82535	0.60664	0.504958	2.00559	2.02177	Up	0.00467911	0.348816	CD24,CNTN1,CYP1B1,PAPD4,DUSP4,EPAS1,F2RL1,FGB,LIMCH1,GLRX,ID4,ITGB5,AREG,LTBP1,CEACAM6,NEDD9,NPTX1,PBX1,LGSN,PON3,SLC45A4,MTUS1,BDKRB2,SIM2,TNS4,MAP7,GDF15
TURASHVILI_BREAST_DUCTAL_CARCINOMA_VS_DUCTAL_NORMAL_DN	61	198	178	68	110	53	125	11	57	-21.5217	-0.493658	-0.443403	-1.61312	-1.43057	Down	0.00471895	0.348816	CDH3,ZNF37BP,ARMCX4,PDZK1IP1,ST3GAL6,SCGB1D2,CHL1,RBPMS,C10orf10,ADAMTS5,PTPN21,CHI3L1,FBXO32,SLC18B1,MUCL1,CFAP70,CNN1,TSHZ2,PLEKHH2,COL17A1,NCOA7,CP,CRYAB,CSNK1A1,ZNF542P,CTSV,CMTM8,SPRED1,CFD,SPIN3,SYNPO2,DSC3,RCAN1,DSG3,DUSP1,EDN3,MEGF6,EGFR,EGR1,ELF3,ELF5,CMYA5,LINC00537,ALDH1A3,PSME4,TRIM2,SYNM,FOS,FOSB,TRIM29,MAFF,ANKRD18A,GABRE,MAMDC2,GABRP,C20orf194,KRT23,CYP4X1,GATM,AK5,EHF,CHIC2,GPC3,P…
HUANG_DASATINIB_RESISTANCE_DN	62	69	62	25	37	46	16	21	4	11.0473	0.353215	0.37292	1.403	1.35497	Up	0.00488355	0.354774	TOB1,SLC25A15,TRIM13,IRX5,SLC35A1,DNPH1,YME1L1,STARD10,SPIN1,CHRM1,CLN3,DEGS2,CLDN3,CREB3L4,CYB561,TMEM229B,ARX,MEGF9,EMP2,ABCA3,ACSL3,PLCH1,GPD1L,TBC1D30,CBX5,CERS6,PDCD4,HID1,EIF4E3,ICA1,IGFBP2,RHOB,SBK1,MAPT,ASCL2,MYEF2,ISOC1,METTL9,CRNKL1,LUC7L3,PLCB4,UBL3,VPS37C,PRLR,JPH1,CDC42SE1,CHPT1,PLEKHH1,KIAA1324,PREX1,EPB41L5,EPS15L1,C14orf93,SMG1P1,SLC1A2,TFF1,TPD52,TRPS1,CA12,ACSS3,CALM1,SLC38A1,AB…
MYLLYKANGAS_AMPLIFICATION_HOT_SPOT_15	63	13	10	2	8	1	9	0	2	-4.77665	-0.342604	-0.312663	-1.51051	-1.11154	Down	0.00495693	0.354774	FANCE,FRA6A,FRA6B,FRA6C,HMGA1,HSP90AB1,IRF4,PIM1,SRSF3,DEK,TFEB,HIST1H4I,CCND3
RICKMAN_HEAD_AND_NECK_CANCER_A	64	100	85	39	46	28	57	7	32	-17.8505	-0.687718	-0.553948	-1.93616	-1.62048	Down	0.00521332	0.362027	TSPAN2,OLFM1,EDAR,TMSB15A,FAM71E1,RBP7,ADD2,COLCA2,ERP27,COL9A2,COL9A3,PABPC4L,CLDN3,CRABP1,OVOS2,SLC35F3,SBSPON,CYP24A1,COL22A1,SYNPO2,DLX1,DLX2,DMD,NLRP7,CENPV,ADGRE1,FABP6,ORAOV1,RASGEF1A,GPC4,ANKRD6,PEG10,PRAME,FRZB,MAP7D2,GABRP,SVIP,PARM1,SOSTDC1,MOXD1,CYP4X1,FDCSP,PCOLCE2,LAMA1,GPR27,STXBP6,HOXD13,HPGD,HSPD1,IL13RA2,SHISA2,LIFR,LSAMP,CD200,MYB,MYCN,NPTX2,NRCAM,OCA2,TNFRSF11B,CLDN11,PENK,PLC…
VECCHI_GASTRIC_CANCER_ADVANCED_VS_EARLY_DN	65	138	100	29	71	75	25	24	5	16.0959	0.450658	0.342415	1.60959	0.894134	Up	0.00521884	0.362027	NAT2,KCNE3,LINC00675,LINC01133,LINC01207,DPP3,GPA33,CAPN9,CFTR,STARD10,NMU,RER1,RFFL,CLRN3,TMEM45B,SENP8,ADH1C,AADAC,FAM3D,COX8A,CLDN23,CPS1,CRIP1,CDC42EP5,ADRA2A,CYC1,ESCO2,AKR1C1,DDT,ARX,SERPINB1,CENPV,AK1,ALDH3A1,ALDOB,ATP10B,ETHE1,VSIG2,CLDN15,HEPACAM2,LPCAT4,ABHD12,GATA4,GCNT1,MYEOV,GMDS,GOT1,GP2,CYB561D1,BLNK,HBB,HGD,HMMR,HSD17B2,C6orf58,ISG20,CA13,LGALS4,CHCHD10,C9orf152,BCL2L15,MUC1,NDUFA…
REACTOME_SPHINGOLIPID_DE_NOVO_BIOSYNTHESIS	66	31	27	9	18	22	5	9	0	7.64491	0.365057	0.340536	1.47126	1.17843	Up	0.00535355	0.365744	COL4A3BP,SPTLC1,DEGS2,ACER1,SGPP2,CSNK1G2,PPM1L,SGMS2,CERS3,KDSR,CERS6,SGMS1,CERS2,ACER2,OSBP,ACER3,PRKD1,SPHK2,NA,CERS4,SGPP1,DEGS1,PLPP1,PLPP2,PLPP3,SPHK1,SGPL1,CERS5,VAPB,VAPA,SPTLC2
MIKKELSEN_NPC_ICP_WITH_H3K27ME3	67	12	4	2	2	4	0	2	0	8.79189	1.14317	1.14317	4.39595	4.39595	Up	0.00567958	0.369759	HOXB13,CFAP65,TTLL6,LIN28B,MATN1,FXYD7,POU2AF1,ESRP1,ISLR2,PVALB,MLPH,RGS8
WENG_POR_TARGETS_GLOBAL_UP	68	20	14	5	9	12	2	5	0	6.07027	0.406625	0.394566	1.62235	1.4598	Up	0.0057493	0.369759	CYP2B6,CYP2C18,CYP7A1,CYP51A1,DHCR7,FDPS,ETHE1,GCK,GSTA2,GSTA3,GSTM2,GSTM3,HMGCS1,IDI1,AQP8,MSMO1,SCD,SQLE,TCEA3,CYB5B
DOANE_RESPONSE_TO_ANDROGEN_UP	69	184	156	49	107	116	40	44	5	17.6089	0.416251	0.327349	1.40984	1.00676	Up	0.00576649	0.369759	TOPORS-AS1,TCEB3-AS1,NA,FARP1,TRIB1,GPA33,UBE4B,NDRG1,SLC19A2,TAF6L,CSPG5,GNB5,IQGAP2,HSPH1,RUNDC3A,POP1,PDIA5,CA5B,CYP4F8,CHRNA3,CLCN3,DAXX,ZNF550,DDC,AHCY,ENDOG,EPHB1,AKT2,ALCAM,FASN,DZIP1,FKBP5,EPN2,KDM4B,ENDOD1,NMNAT2,ZC3H13,ARHGAP26,ZC3H3,FLNB,COBL,WWC1,FMO5,NEDD4L,SEC14L2,PISD,FUT3,FUT6,SERHL2,SLC37A4,SERINC5,TSKU,CNTNAP2,GGT1,NSG1,CACNG4,DISC1,RND1,GM2A,GMDS,SIGLEC15,GPS1,GSK3A,GSTM3,GTF2H…
SMID_BREAST_CANCER_RELAPSE_IN_LIVER_UP	70	6	6	4	2	5	1	4	0	8.97881	1.21478	1.21478	3.66558	3.66558	Up	0.0058322	0.369759	FGB,PPP1R1A,S100A8,KYNU,CLIC3,CRLF1
REACTOME_SYNTHESIS_OF_SUBSTRATES_IN_N_GLYCAN_BIOSYTHESIS	71	14	14	3	11	11	3	3	0	3.88343	0.240752	0.245896	1.03789	0.812761	Up	0.00585159	0.369759	DOLK,ALG5,GMPPB,GMPPA,MPI,PGM3,PMM1,PMM2,DPM3,DOLPP1,GNPNAT1,DPM1,DPM2,GFPT2
WAMUNYOKOLI_OVARIAN_CANCER_GRADES_1_2_UP	72	137	129	30	99	101	28	25	5	12.2435	0.303079	0.274141	1.07798	0.697804	Up	0.00596252	0.369759	CD24,NET1,CEBPG,IQGAP2,SEC24A,PDIA5,KDELR2,SLC35D2,ABHD2,MAL2,PDZD8,OCIAD2,C5orf24,COX7A2,STXBP5,HINT3,CPD,CLDN23,BRI3BP,CTBP2,CTSE,AGR3,RASEF,CYP51A1,TMEM30B,RASSF6,NQO1,DSC2,ECT2,SLC39A11,EPHB4,ERBB3,ETFB,MECOM,TMED4,FDFT1,UNC5CL,ELL2,MESDC2,SLC35A3,LRRC8B,SLC39A14,DDAH1,GALNT3,HIGD1A,GFPT1,GGT1,GPR160,TOX3,STK39,SGSM3,GMDS,SFN,CISD3,BZW2,PDIA3,NME7,ITGA6,IRAK2,KCNK1,TNPO1,LLGL2,LYZ,EPCAM,ARSD,…
CHARAFE_BREAST_CANCER_LUMINAL_VS_BASAL_DN	73	455	416	119	297	120	296	17	102	-24.7648	-0.373254	-0.272929	-1.21419	-0.822078	Down	0.00598634	0.369759	ADA,AKT3,CDH3,LINC00673,LINC01133,LINC01279,GJC1,ARPC2,CDH13,NAMPT,MBNL2,PDZK1IP1,RBM7,CDK6,SPRY2,TRIM22,YAP1,FST,UBE2E3,SLC9A6,CEBPD,IFI44,CDC42EP3,MYL12A,IGF2BP3,IGF2BP2,NFAT5,CFL2,CTSC,NUP50,COPS8,RALBP1,BTG3,GLIPR1,C10orf10,DNAJB4,BTN3A2,FSTL1,PRKCDBP,FMNL2,KLHL29,OSBPL9,TWIST2,PNLIPRP3,ADD3,FRMD6,COL4A1,COL4A2,COL8A1,DCBLD2,ADM,CD109,PM20D2,ADORA2B,FAM92A1,CRK,SIRPA,CRYAB,PARP4,CSNK2A2,SEPT1…
REACTOME_SYNTHESIS_OF_PIPS_AT_THE_PLASMA_MEMBRANE	74	31	26	6	20	23	3	6	0	5.87176	0.356338	0.319755	1.15155	0.860164	Up	0.00632822	0.38535	PIK3R6,PIP5K1C,PIK3R5,INPP5J,INPPL1,MTM1,INPP5K,PIK3C2A,PIK3C2B,PIK3C2G,PIK3CA,PIK3CB,PIK3CD,PIK3CG,PIK3R1,PIK3R2,PIP4K2A,PI4K2B,PI4K2A,PTEN,MTMR14,NA,PIP5K1B,PIP4K2B,PIK3R3,MTMR1,INPP4B,SYNJ1,SYNJ2,MTMR3,MTMR6
BAKER_HEMATOPOESIS_STAT5_TARGETS	75	7	7	3	4	2	5	0	3	-7.40982	-0.545041	-0.545041	-2.80065	-2.80065	Down	0.00640968	0.38535	MYC,PIM1,CCND1,BCL2,CCND2,CCND3,CCNE1
SCHLOSSER_MYC_TARGETS_AND_SERUM_RESPONSE_DN	76	47	45	8	37	12	33	0	8	-7.09956	-0.249499	-0.185422	-1.05834	-0.498009	Down	0.0065233	0.387021	CEBPZ,TIMM17A,SYNCRIP,PRDX4,PAICS,RPP40,ADCY3,PDIA5,EBNA1BP2,CSE1L,DKC1,EIF1AX,FBL,FABP5,RPIA,EXOSC7,RRS1,SRRM2,FTSJ1,RSL1D1,AMD1,HDGF,HSPA9,IRAK1,LDHA,MXI1,MYC,NCL,ODC1,PA2G4,UTP18,PPAT,THAP12,PRNP,RAN,SRPK1,TFDP1,BYSL,UCHL3,AKAP1,CUL1,NOP14,URI1,DDX21,BAG2,MRPL19,TRIM14
LUI_THYROID_CANCER_CLUSTER_2	77	42	36	10	26	27	9	10	0	7.65895	0.313283	0.284991	1.27649	0.946287	Up	0.00669057	0.391789	BASP1,RAPGEF3,TOB2,CNR1,ZCCHC24,FBP1,NID2,HIC2,ATP10B,EPB41L3,WWC1,SYNE1,PPP1R13B,SLC7A8,PATZ1,PPIL2,IPCEF1,HECTD4,ACAA1,ID1,ACADVL,ITPR1,KIF5C,RDH11,PPARG,ADGRB2,SCNN1A,BNIP3L,SORD,TPM2,TULP3,WFS1,CRELD1,ABCC3,SLC16A3,VAPB,TP53I11,GABBR2,SECISBP2L,ELMO1,MFAP3L,PAN2
NOUSHMEHR_GBM_SOMATIC_MUTATED	78	9	7	2	5	6	1	2	0	5.97032	0.581751	0.581751	2.25657	2.25657	Up	0.00684844	0.393282	EPHB4,FGFR4,LEMD3,IDH1,EIF2AK4,MAPK7,DST,TRPM3,TNFRSF10A
PID_HNF3A_PATHWAY	79	44	32	6	26	24	8	4	2	9.93599	0.431985	0.304691	1.75645	0.717831	Up	0.00689446	0.393282	CDKN1B,CEBPB,CREBBP,CYP2C18,AP1B1,DSCAM,EP300,ESR1,FOS,PISD,GCG,FOXA1,FOXA2,FOXA3,APOB,KLK3,INS,AR,JUN,NDUFV3,NFIA,NFIB,NFIC,NKX3-1,ATP5J,SERPINA1,POU2F1,PRDM15,SFTPD,SHH,SFTPA1,SOD1,SP1,BRCA1,NR2F2,TFF1,C4BPB,SFTPA2,SCGB1A1,VTN,XBP1,COL18A1,NCOA3,NRIP1
REACTOME_TETRAHYDROBIOPTERIN_BH4_SYNTHESIS_RECYCLING_SALVAGE_AND_REGULATION	80	13	11	4	7	8	3	4	0	5.78521	0.32928	0.302776	1.74431	1.38766	Up	0.00697773	0.393282	DHFR,AKT1,GCH1,GCHFR,HSP90AA1,NOS3,PRKG2,DHFRP1,PTS,SPR,CALM1,CALM2,CALM3
MYLLYKANGAS_AMPLIFICATION_HOT_SPOT_14	81	6	3	1	2	0	3	0	1	-6.00576	-0.789416	-0.789416	-3.46743	-3.46743	Down	0.00775226	0.431543	EXT1,FRA8C,FRA8D,FRA8E,MYC,RECQL4
NELSON_RESPONSE_TO_ANDROGEN_UP	82	86	81	21	60	55	26	20	1	12.4612	0.358074	0.297723	1.38458	0.914337	Up	0.00795876	0.437635	ABCC4,NDRG1,MERTK,UNC13B,APPBP2,PDLIM5,MYL12A,CAMKK2,IQGAP2,ADRM1,ABHD2,PTPN21,DCTN3,CPD,DBI,DHCR24,SLC26A2,ACSL3,ALDH1A3,FKBP5,ELL2,SPDEF,TNFAIP8,B4GALT1,STK39,GSR,GUCY1A3,H1F0,HMGCS1,HPGD,ID2,IDI1,KLK3,ITGAV,KLK2,KRT8,KRT19,LIFR,LMAN1,MAF,DNAJB9,PALM2-AKAP2,NKX3-1,ORM2,HSD17B14,PGM3,PHYH,SLC38A2,HES6,ANKH,AZGP1,B2M,PMEPA1,RAB4A,ELOVL5,SAT1,SCD,SEPP1,SGK1,ZBTB10,SMS,SNAP25,SORD,UAP1,SRP19,TMPRSS…
VALK_AML_CLUSTER_2	83	29	25	7	18	7	18	0	7	-8.86978	-0.424216	-0.347098	-1.77396	-1.25861	Down	0.00823004	0.4471	TRIM16,SRSF8,PTP4A3,CLU,DOCK1,JAG1,GOLGA8A,LPIN1,GLI2,GRB10,GUCY1A3,SCHIP1,HBB,HOXA5,HOXB2,IL2RA,GOLGA8B,PDE3B,PIM1,PLA2G4A,PLS1,LAPTM4B,ARHGAP22,CCL1,TRPC2,EZR,KCNK5,ADGRG1,MAP4K4
TESAR_ALK_TARGETS_EPISC_3D_UP	84	7	4	2	2	0	4	0	2	-7.40965	-1.35747	-1.35747	-3.70483	-3.70483	Down	0.00863478	0.45805	TUBB3,NES,DCX,GBX2,MSX1,SOX1,ZIC1
TESAR_ALK_TARGETS_EPISC_4D_UP	85	7	4	2	2	0	4	0	2	-7.40965	-1.35747	-1.35747	-3.70483	-3.70483	Down	0.00863478	0.45805	TUBB3,NES,DCX,MSX1,PAX6,TH,ZIC1
BHAT_ESR1_TARGETS_NOT_VIA_AKT1_DN	86	88	82	23	59	59	23	18	5	10.08	0.299022	0.278618	1.11315	0.860001	Up	0.00901136	0.462804	CDH3,CDK6,PTPN21,CHRM3,OSBPL10,FRMD6,CDYL2,CYB5D2,KCTD18,CFAP206,FAM84B,CD55,DBP,SPTSSB,TSC22D3,S1PR3,EDN2,EFNA1,EFNB2,EPHA4,ESR1,ALAD,EXT1,RGL1,SASH1,PSD3,RNF144B,GATA3,HBP1,DLL1,ANK3,IGSF3,KIAA1211L,YPEL2,LAMB1,SMAD3,MEF2D,MAP3K5,RERE,ATP1B1,PBX1,INSIG2,CHST15,PDK4,ENPP1,ZFYVE1,DDIT4,UGT1A6,PPARG,SYTL2,RNF43,SLC29A3,TNFRSF19,SPATA7,ATP8B2,CGN,SHROOM3,PTPRK,BCL2L1,RXRA,SLC22A23,ATXN1,NPAS3,TNS3,…
LIM_MAMMARY_LUMINAL_PROGENITOR_UP	87	58	52	18	34	14	38	3	15	-12.0856	-0.586262	-0.521204	-1.67598	-1.48686	Down	0.0090187	0.462804	GNE,PDZK1IP1,SLC34A2,CTSC,C1QTNF1,CKMT1B,GALNT15,C10orf90,NOXO1,RFTN2,WFDC3,CSN2,CSN3,HAPLN3,PLB1,CYP24A1,ELF5,ACSL1,ALDH1A3,FOXI1,FOLR1,ATP6V1C2,RASGEF1C,QPCT,IL4I1,GGT5,GJB2,DAPP1,CCDC88B,ANPEP,TSPAN33,IL15,ITPR2,KIT,LALBA,LBP,ASIC1,MELTF,HSD17B12,ATP6V1B1,PIGR,HIVEP3,S100A8,SECTM1,SLC28A3,TNFAIP2,C3,XDH,CXCR4,LPCAT1,RPS6KL1,NCALD,BBOX1,RASAL1,SORBS2,SLC13A2,CLDN1,CD14
ONDER_CDH1_TARGETS_3_UP	88	17	15	5	10	12	3	5	0	6.91973	0.38117	0.373913	1.78667	1.59008	Up	0.00905076	0.462804	MAGED2,KDELR3,CRIP2,CYP1B1,TSC22D3,FTL,KCNMA1,LEPR,ALDH6A1,WIPI1,PRKCA,RNASE4,KLF9,TCEA2,ZBTB16,STC2,MAGED1
CREIGHTON_AKT1_SIGNALING_VIA_MTOR_DN	89	23	22	3	19	21	1	3	0	4.20183	0.336509	0.224414	0.895833	0.357588	Up	0.0092082	0.462804	TOM1,TSPAN1,TUBB4B,CIB1,DHCR7,ALDOA,GOT1,GPI,KRT8,MIF,PAFAH1B3,MRPS7,TNFRSF12A,PFKL,ATP6V0C,ATP6V0B,ATP6AP1,CTSA,PPP2R1A,PPP4C,RGL2,YWHAB,ATP6V1F
SCHUETZ_BREAST_CANCER_DUCTAL_INVASIVE_DN	90	84	81	29	52	58	23	23	6	12.5693	0.282084	0.329165	1.39659	1.05943	Up	0.00930728	0.462804	CD24,PDZK1IP1,VAV3,CEBPD,SLC19A2,PLK2,MRPS30,MAGED2,SLC27A2,TBC1D8,PADI2,CLDN3,DEFB1,CFD,ABAT,DSC3,DTNA,CELSR2,ERBB3,ERBB4,ALDH3B2,SHANK2,TTC39A,OPN3,AUTS2,TJP3,PDCD4,GRB14,ACADSB,AREG,MAST4,KRT14,LAMA3,LETM1,FAM174B,TM4SF1,MDK,MMP10,ASNS,MYB,MYO6,ATP6V0A4,TMED5,ISOC1,IER5,HOOK1,GALNT7,PEX7,SERPINA1,IL20RA,GPR87,GRAMD1C,EPN3,PRKAR2B,DNAJC12,KIAA1324,FAM234B,PTPRF,ABCD3,SORT1,SCNN1A,PERP,SLC1A4,DS…
REACTOME_BIOSYNTHESIS_OF_THE_N_GLYCAN_PRECURSOR_DOLICHOL_LIPID_LINKED_OLIGOSACCHARIDE_LLO_AND_TRANSFER_TO_A_NASCENT_PROTEIN	91	29	28	3	25	22	6	3	0	2.79457	0.204989	0.200836	0.528124	0.218541	Up	0.00934025	0.462804	ALG3,ALG10B,DPAGT1,ALG14,DOLK,ALG1L9P,ALG5,GMPPB,GMPPA,ALG6,MPI,ALG11,PGM3,PMM1,PMM2,DPM3,ALG1,DOLPP1,GNPNAT1,ALG8,ALG12,ALG9,ALG13,ALG10,ALG2,DPM1,DPM2,RFT1,GFPT2
LIU_IL13_MEMORY_MODEL_DN	92	5	5	2	3	4	1	2	0	6.45801	0.619273	0.619273	2.88811	2.88811	Up	0.00947315	0.464287	BCL2L11,DUSP4,IL13RA1,PFKFB2,CBL
SCHMIDT_POR_TARGETS_IN_LIMB_BUD_UP	93	26	25	10	15	22	3	9	1	4.75529	0.299815	0.419605	0.951059	1.42748	Up	0.00959552	0.465228	AASDH,STARD4,CYP26A1,CYP51A1,DHCR7,FDFT1,FDPS,FGL1,FOXC1,HMGCS1,IDI1,INSIG1,ACAT2,LDLR,LSS,MVD,MVK,ACLY,NSDHL,MSMO1,SC5D,SQLE,SREBF2,TM7SF2,ELOVL6,ZMAT4
BIOCARTA_EIF2_PATHWAY	94	11	11	1	10	11	0	1	0	1.59645	0.244998	0.23765	0.481349	0.319564	Up	0.0102119	0.489845	EIF2S1,EIF2S3,EIF5,EIF2AK1,GSK3B,EIF2AK4,PPP1CA,EIF2AK2,EIF2B5,EIF2S2,EIF2AK3
SINGH_NFE2L2_TARGETS	95	15	14	3	11	12	2	3	0	7.50747	0.428114	0.407909	2.00646	1.39927	Up	0.0112227	0.530203	ABCC2,NQO1,G6PD,GCLC,GCLM,GRK6,GSR,GSTM4,HMOX1,ME1,MGST1,ABCC1,PRDX1,TXN,TXNRD1
SABATES_COLORECTAL_ADENOMA_SIZE_DN	96	14	11	5	6	8	3	5	0	8.67982	0.675204	0.53048	2.61706	1.79379	Up	0.0113277	0.530203	CYSLTR1,RCAN3,TMEM125,C2orf72,GLDN,TBX10,MAOA,PDE4D,SYT17,BNIP1,MMP28,GNPTAB,RETNLB,CAPN13
STREICHER_LSM1_TARGETS_DN	97	19	18	6	12	2	16	1	5	-6.45699	-0.562195	-0.517097	-1.52193	-1.46399	Down	0.0114256	0.530203	FST,E2F7,DUSP7,ETS1,FGF2,FOXC2,ID1,IL1RAP,IL6,IL15RA,ITGB6,RBL1,SFRP1,TGFB1,ZNF232,IL1R2,FZD8,TNFRSF10B,TNFRSF10A
FRASOR_RESPONSE_TO_ESTRADIOL_DN	98	82	78	25	53	55	23	23	2	12.6134	0.378139	0.358651	1.42819	1.1526	Up	0.0115236	0.530203	CD24,GNE,ABCC5,LHFPL2,NDRG1,IFI30,MXD4,PLK2,ADIRF,CLU,COL4A5,KLF6,ASB9,CTSH,CTSL,DBN1,DUSP1,DUSP4,ECH1,EFNA1,EPOR,ERBB2,ERBB3,KIAA0922,FMO5,FOLH1,CBX6,TTC9,MMD,INPP5J,GNS,BLNK,ANXA3,IL1R1,INHBB,KRT7,KRT81,RND3,LAMB1,LAMB2,TM4SF1,SMAD3,MATN2,MB,MYO1B,TARP,MUC1,NELL2,NFRKB,INSIG2,DDIT4,PPP1R3C,PRPS1,BAK1,PVALB,RAP1GAP,RBL2,RENBP,BIK,BMP4,SMPD1,SNCG,STC1,STXBP1,TGFB2,TGFB3,PXDN,TRAF3IP3,HIST2H2AA3,H…
TOMLINS_METASTASIS_DN	99	20	18	4	14	16	2	4	0	4.37193	0.298998	0.288521	1.03047	0.786967	Up	0.0117602	0.535625	LPAR6,ABCC4,KDELR3,CTBP2,CTSZ,MESDC2,GRIP1,TMEM131,FOLR3,TMEM98,MIA3,MATN3,PCM1,UBE2J1,NECTIN2,TMEM50B,TMEM87B,TNFSF10,TM9SF2,IER2
TURASHVILI_BREAST_DUCTAL_CARCINOMA_VS_DUCTAL_NORMAL_UP	100	44	41	14	27	35	6	14	0	7.85263	0.466986	0.431946	1.22638	1.04821	Up	0.0125749	0.5649	TXNDC9,CENPF,POSTN,CKS2,COL1A1,COL1A2,COL3A1,COL4A1,COL5A2,COL10A1,COL11A1,CLHC1,LRRC15,DNAJC21,VCAN,SGOL2,FSIP1,UNC5B,FBN1,EPB41L3,SULF1,FN1,EIF2AK1,GDPD1,TRIM59,KPNA4,LUM,PNP,RRP15,ZNF571,TLR7,MBTPS2,DTL,ASPN,DDX60,FAR2,RET,SFRP2,TOP2A,UBE2D1,ALG13,EDEM3,DCLK1,CD44
KORKOLA_YOLK_SAC_TUMOR_UP	101	20	20	1	19	3	17	0	1	-3.33755	-0.284923	-0.227458	-0.746299	-0.184265	Down	0.0126536	0.5649	LPCAT3,PHB2,DDX11,GAPDH,LDHB,LRP6,YARS2,DERA,DDX47,MAGOHB,KLHL42,PTMS,PTPN6,FAM60A,RECQL,SLC2A3,TEAD4,TPI1,CCND2,CLSTN3
LIU_PROSTATE_CANCER_UP	102	96	83	26	57	55	28	24	2	14.2341	0.344996	0.271016	1.56239	1.04212	Up	0.0128862	0.569644	SNHG19,FARP1,RNF41,TRIB1,ABCC4,AKR1A1,LYPLA1,ECI2,DNPH1,PDLIM5,CAMKK2,MTHFD2,GADD45G,PDIA5,PTP4A3,CANT1,VSTM2L,ATF6B,DNAH5,EIF4A1,ELK1,RPL22L1,ALDH1A3,FBP1,PPM1E,AMACR,CADM1,LRIG1,ARHGEF26,EDRF1,PPP1R14B,GJB1,TSPAN13,EIF2AK1,SERP1,GMDS,HID1,BZW2,GUCY1A3,HOXC6,HPN,SLC35B2,APRT,IMPA1,BEND4,SAMD5,PTRHD1,C9orf152,BCAM,EPCAM,TARP,MYO6,PCA3,GOLM1,GALNT7,NLE1,TRPM4,TMEM161A,TRIM68,PPP3CA,PPP1R9A,MAP2K6,…
REACTOME_ABC_FAMILY_PROTEINS_MEDIATED_TRANSPORT	103	34	21	5	16	15	6	5	0	7.71288	0.609768	0.338962	1.68309	0.739282	Up	0.0135065	0.591268	ABCC5,ABCB6,ABCC9,ABCC4,ABCA7,ABCA10,ABCA9,ABCA8,CFTR,ABCC2,ABCA2,ABCA3,ABCD1,ABCD2,ABCB10,ABCA6,ABCA4,ABCA12,APOA1,ABCB5,ABCC6,ABCC1,ABCB1,PEX19,ABCD3,ABCG4,ABCG5,ABCG8,ABCD1P5,ABCC8,PEX3,ABCC11,ABCC3,ABCG1
REACTOME_COPI_MEDIATED_TRANSPORT	104	10	10	0	10	9	1	0	0	0.613373	0.222718	0.225654	0.193966	0.110741	Up	0.0137594	0.59655	COPE,COPA,COPB1,COPZ1,COPG1,ARCN1,ARF1,ARFGAP1,GBF1,COPB2
HATADA_METHYLATED_IN_LUNG_CANCER_DN	105	38	15	4	11	1	14	0	4	-6.31122	-0.69798	-0.600738	-1.62955	-1.39511	Down	0.0141113	0.60598	HNRNPA3P1,INSL6,NLRP8,ZNF572,RBBP8NL,FLJ30901,MAGEB6,CCER1,ELF3,NLRP11,DLGAP4,MYT1L,PRAME,TRIM29,CFAP65,NGEF,TCL6,RNF175,NLRP10,JAK3,LAMA3,MEFV,NTF3,FAM135B,BEST2,SOHLH2,FRMD4A,FAM222B,BAHCC1,CACNG7,SHISA7,MKRN3,OR13A1,IGFLR1,ZNF556,KIF2B,TCL1B,MELK
REACTOME_SPHINGOLIPID_METABOLISM	106	69	55	13	42	43	12	12	1	6.94187	0.269964	0.250872	0.936042	0.622875	Up	0.0145169	0.617515	COL4A3BP,SPTLC1,NEU3,DEGS2,ACER1,NEU4,SGPP2,CSNK1G2,PPM1L,ARSK,SGMS2,CERS3,ARSG,KDSR,CERS6,GALC,SUMF2,SGMS1,GBA,GLA,GLB1,GM2A,SUMF1,CERS2,HEXA,HEXB,ENPP7,ARSI,ACER2,ARSH,ARSA,ARSB,STS,ARSE,ARSF,ASAH1,NEU1,NEU2,OSBP,CTSA,ACER3,SMPD3,SMPD4,PRKD1,PSAP,ASAH2,SPHK2,GBA2,GBA3,CERK,NA,SMPD1,SMPD2,NA,UGCG,CERS4,ARSJ,SGPP1,DEGS1,PLPP1,PLPP2,PLPP3,SPHK1,SGPL1,CERS5,VAPB,VAPA,GAL3ST1,SPTLC2
FERRANDO_HOX11_NEIGHBORS	107	23	17	3	14	2	15	0	3	-3.86753	-0.427314	-0.359954	-0.938014	-0.726369	Down	0.015075	0.631308	ADA,DNTT,ERCC1,TLX1,HPRT1,STMN1,MCM4,MCM5,MME,MTHFD1,PTPRF,RPA1,TK1,TOP2A,TYMS,UNG,MAD1L1,CCNA2,CD1A,CD1B,CD1C,CD1D,CD1E
FINETTI_BREAST_CANCERS_KINOME_GRAY	108	15	15	0	15	15	0	0	0	1.22019	0.277371	0.279621	0.315052	0.233348	Up	0.0151434	0.631308	CHUK,CSNK1A1,CSNK1G3,DYRK1A,HIPK1,CDK17,TRIM33,SNRK,SCYL2,TWF1,NEK4,MAP4K3,PRPF4B,SLK,TLK1
WANG_BARRETTS_ESOPHAGUS_AND_ESOPHAGUS_CANCER_UP	109	26	24	11	13	16	8	9	2	11.1082	0.687235	0.604262	2.26745	2.04772	Up	0.0152612	0.631308	ARPC3,AGR2,COL4A2,CRIP1,CYBA,GJB1,CXCL3,HGD,FOXA3,INSR,KRT8,LAMC2,LTA,LYZ,AADAT,PDGFA,AZGP1,PSMB8,PNPLA2,TSPAN8,NR0B2,SERPINH1,TNFRSF10C,CREB3L1,TCEAL1,GDF15
OHASHI_AURKB_TARGETS	110	10	7	2	5	1	6	0	2	-3.12362	-0.440159	-0.440159	-1.18062	-1.18062	Down	0.0156665	0.639122	CENPA,KIF2C,DES,RACGAP1,NA,HIST2H3A,INCENP,CDCA8,VIM,AURKB
WEBER_METHYLATED_ICP_IN_SPERM_DN	111	14	3	2	1	1	2	0	2	-8.328	-2.11491	-2.11491	-4.80817	-4.80817	Down	0.0157336	0.639122	PRAME,ADAM2,HIST1H2BA,HIST1H1T,LDHC,TCEB3B,PDHA2,DDX4,PPP3R2,TEX12,RNF17,TUBA3C,HORMAD1,ADAM18
PIONTEK_PKD1_TARGETS_UP	112	38	31	13	18	22	9	11	2	9.28289	0.496257	0.427199	1.66726	1.40134	Up	0.01691	0.680778	AASS,NDRG1,SLC27A2,SLC22A12,SULT1D1P,TOM1L2,CTGF,CYP27B1,UGT3A2,DNASE1,EGF,FKBP5,HAAO,MPV17L,GK,TNFRSF21,GLUL,KLF15,ARG2,PIM3,MT1A,MT2A,HAO2,ERRFI1,UGT1A6,ACSM5,PRODH,SCD,SGK1,ALDH8A1,SLC13A3,SLC17A1,SORD,GGCT,ACOX2,RDH16,PTER,ENTPD5
REACTOME_STRIATED_MUSCLE_CONTRACTION	113	27	16	6	10	3	13	0	6	-6.76326	-0.637247	-0.643997	-1.69082	-1.55144	Down	0.0174353	0.695716	DES,DMD,MYBPC1,MYBPC2,MYH3,MYH6,MYH8,MYL1,MYL2,MYL3,MYL4,NEB,TMOD1,TNNC2,TNNC1,TNNI1,TNNI2,TNNI3,TNNT1,TNNT2,TPM1,TPM2,TPM3,TPM4,VIM,TCAP,ACTN2
FRASOR_TAMOXIFEN_RESPONSE_DN	114	11	9	5	4	8	1	4	1	5.96953	0.568098	0.568098	1.98984	1.98984	Up	0.0179673	0.710653	GALNT6,ABAT,MEGF9,NAT9,GCSH,PDCD4,MYLIP,EHD4,STS,DNAJC12,SOX9
REACTOME_PEPTIDE_CHAIN_ELONGATION	115	153	76	0	76	6	70	0	0	-1.30765	-0.200646	-0.204292	-0.149997	-0.0407077	Down	0.0186617	0.729809	RPS18P5,RPL35,RPL7AP27,EEF1A1,EEF2,FAU,RPL13A,RPL36,RPL10P16,FAM153A,RPL36P14,RPSAP12,RPS8P10,RPL7AP66,RPL10P9,RPS12P4,RPSA,RPS26P10,RPL23AP2,RPL22P11,RPS12P22,RPL21P29,RPS26P35,RPL10A,RPL26L1,RPL3,RPL3L,RPL4,RPL5,RPL6,RPL7,RPL7A,RPL8,RPL9,RPL10,RPL11,RPL12,RPL13,RPL15,RPL17,RPL18,RPL18A,RPL19,RPL21,RPL22,RPL23A,RPL24,RPL26,RPL27,RPL30,RPL27A,RPL28,RPL29,RPL31,RPL32,RPL34,RPL35A,RPL37,RPL37A,RPL3…
ZHAN_EARLY_DIFFERENTIATION_GENES_UP	116	7	6	2	4	4	2	2	0	7.16658	0.444431	0.444431	2.92574	2.92574	Up	0.0187753	0.729809	ITGA6,IRF4,PECAM1,BMI1,HSPA13,XBP1,CASP10
SMID_BREAST_CANCER_RELAPSE_IN_LUNG_DN	117	37	36	14	22	25	11	13	1	11.1342	0.797714	0.650493	1.8557	1.51631	Up	0.0197688	0.761858	ABCA8,RAPGEF3,SCGB1D2,ADH1B,COMP,DPT,DUSP6,FABP4,ACKR1,LMOD1,PDCD4,TOX3,HMGCS2,IGF1,ITGA7,SCGB2A1,SCGB2A2,LRRN3,ASPN,TTC12,PPP1R1A,TBC1D19,PRODH,SCUBE2,SFRP4,SLC1A1,TFAP2B,TFF1,TIMP4,CLDN5,COL14A1,DNALI1,LRRC31,CILP,NAT1,ADIPOQ,CXCL14
MURAKAMI_UV_RESPONSE_24HR	118	20	15	4	11	3	12	0	4	-6.15946	-0.553773	-0.365148	-1.59037	-1.1895	Down	0.0205651	0.779901	TRAIP,DSG1,DSP,DVL1,EDN2,EGR1,IFI6,IL6,IL13,ITGB7,KRT1,KRT10,KRT14,NOTCH4,RARG,RFC2,SMO,TGFB1,VTN,MAP3K14
NEBEN_AML_WITH_FLT3_OR_NRAS_UP	119	8	7	2	5	4	3	2	0	9.66992	0.618356	0.618356	3.65489	3.65489	Up	0.0205829	0.779901	CDK9,SMG1,CDK20,HBA2,FOXA1,HOXB5,LFNG,MBD1
FARMER_BREAST_CANCER_APOCRINE_VS_BASAL	120	330	311	199	112	189	122	136	63	26.3234	0.325685	0.323396	1.49267	1.52049	Up	0.020988	0.788625	ABCC5,TSPAN3,KIF20A,RASGRP1,OPTN,AKAP9,MPHOSPH6,DHRS2,CDKN2A,CRISP3,AKR1A1,PGRMC2,CLGN,HMGN4,UBE2E3,SEC23B,SYNCRIP,SLC19A2,CDC42EP3,IGF2BP2,CES1,MAGED2,BTG3,UBE2C,ERLIN2,PSIP1,DUSP10,TP53TG1,CYP4F8,ADCY7,CIRBP,CLU,CLN3,CRAT,MYL6B,KIF18B,CTBS,SIK1,CYB5A,CYB561,CYP2J2,CYP51A1,DAP,DBI,DHCR24,DMD,SLC26A3,DSC3,TSC22D3,DUSP4,E2F3,EGF,APOBEC3A,SPRED2,EN1,AK4,ERBB4,FBL,ESRRG,ETFA,ETFB,ALCAM,FABP5,ACSL1,A…
THILLAINADESAN_ZNF217_TARGETS_DN	121	9	9	2	7	6	3	2	0	7.3962	0.698965	0.698965	2.4654	2.4654	Up	0.0215676	0.803706	CDKN2B,VAV3,C4orf32,EFNB2,ABCA12,THYN1,MAN1A1,FAM63A,TCEAL8
LINDGREN_BLADDER_CANCER_WITH_LOH_IN_CHR9Q	122	116	109	12	97	79	30	11	1	4.51428	0.157995	0.156906	0.43239	0.169599	Up	0.0226307	0.836408	TOPORS,CDK9,ANP32B,SPTLC1,NEK6,SEC61B,SLC35D2,CNTRL,RPL35,FAM122A,CYB5D2,SLC9B2,CARNMT1,PTPDC1,CREBL2,RNF38,DAB2IP,TDRP,CAMSAP1,FAM120AOS,TOR1A,ENDOG,C9orf91,EPRS,FBP1,FKTN,PTGR1,TRIM32,FOXM1,SETX,ERP44,SMC5,VPS13A,ASTN2,NUDCD3,KIAA0368,ISCU,NUP188,RABGAP1,TMEM245,ABL1,FBXW2,GLE1,TOR1B,GNAQ,GNG10,GOLGA1,ANK2,DPP7,SLC2A8,IARS,ITPR2,KIF2A,ZBTB34,ASS1,MTAP,ACO1,C9orf114,RAB14,C9orf78,POLE3,NANS,MRPL…
FERRARI_RESPONSE_TO_FENRETINIDE_DN	123	5	5	3	2	5	0	3	0	5.70114	1.00304	1.00304	2.54963	2.54963	Up	0.0232779	0.849814	HSPA2,LDLR,PPP1R3C,TFF3,CD34
COLDREN_GEFITINIB_RESISTANCE_DN	124	230	209	55	154	145	64	41	14	15.0156	0.265459	0.238024	1.03865	0.670828	Up	0.0233704	0.849814	CDH3,NA,LOC100506098,OCLN,AP1M2,SCAMP2,TSPAN1,MPZL2,CNKSR1,B3GNT3,CDS1,FAM3C,VAV3,AGR2,STARD10,SRCAP,ADAM28,ADAP1,TMEM54,PIK3IP1,MAL2,TMEM123,LRG1,ARAP2,ANKRD22,TMEM45B,ERP27,FGD4,TC2N,KDF1,SLC44A3,TMEM125,COMT,ADK,EMB,CLDN4,CLDN7,S100A16,WFDC3,MPP7,PLEKHA7,CCDC64B,CST6,KLC3,TMC4,ZNF681,SLC2A12,MBOAT1,CYP2J2,FAM84B,RASEF,TMEM30B,ZNF600,SYNE4,FAM171B,MPZL3,ELF3,LIPH,UNC13D,AIM1,EPHA1,ERBB3,ALDH1A3…
REACTOME_ENOS_ACTIVATION_AND_REGULATION	125	20	18	5	13	13	5	5	0	5.4887	0.257843	0.235993	1.2937	1.03676	Up	0.0236608	0.853491	LYPLA1,NOSTRIN,DHFR,DNM2,AKT1,GCH1,GCHFR,HSP90AA1,ZDHHC21,NOS3,NOSIP,PRKG2,DHFRP1,PTS,SPR,CALM1,CALM2,CALM3,CAV1,WASL
WEBER_METHYLATED_LCP_IN_FIBROBLAST_DN	126	10	4	1	3	1	3	0	1	-7.67498	-1.27264	-1.27264	-3.83749	-3.83749	Down	0.0258764	0.926004	AKAP3,ASB17,CST9L,CYLC2,UBQLN3,PGK2,TEX15,TSGA10,ATP6V1E2,LEMD1
REACTOME_NONSENSE_MEDIATED_DECAY_ENHANCED_BY_THE_EXON_JUNCTION_COMPLEX	127	176	93	2	91	12	81	0	2	-1.88926	-0.185205	-0.191616	-0.195907	-0.0450937	Down	0.0262057	0.930406	RPS18P5,RNPS1,RPL35,RPL7AP27,EIF4G1,ETF1,FAU,CASC3,NCBP2,SMG1,SMG6,SMG5,RPL13A,GSPT2,RPL36,UPF2,PABPC1,RPL10P16,FAM153A,RPL36P14,RPSAP12,RPS8P10,RPL7AP66,RPL10P9,RPS12P4,RPSA,RPS26P10,RPL23AP2,RPL22P11,MAGOH,RPS12P22,RPL21P29,RPS26P35,NCBP1,RPL10A,RPL26L1,PPP2CA,PPP2R1A,SMG8,PPP2R2A,SMG9,RPL3,RPL3L,RPL4,RPL5,RPL6,RPL7,RPL7A,RPL8,RPL9,RPL10,RPL11,RPL12,RPL13,RPL15,RPL17,RPL18,RPL18A,RPL19,RPL21,RP…
RICKMAN_TUMOR_DIFFERENTIATED_MODERATELY_VS_POORLY_DN	128	15	12	1	11	1	11	0	1	-2.07606	-0.28024	-0.270163	-0.599306	-0.421069	Down	0.0266309	0.938114	CENPF,MCM3,SRRT,LUC7L3,TMEM70,IPO9,TGIF2,SRSF1,SRSF3,CCT3,CSPP1,ANP32A,HIST1H4C,JRK,CD8B
PID_HNF3B_PATHWAY	129	45	27	11	16	17	10	9	2	8.49361	0.440318	0.376742	1.6346	1.17775	Up	0.0271279	0.939335	CEBPA,CEBPB,CEBPD,CPT1C,CPT1A,CPT1B,CREB1,AFP,AKT1,ALAS1,ALB,F2,ALDOB,FOXF1,G6PC,GCK,NR3C1,HADH,HMGCS1,FOXA1,FOXA2,FOXA3,HNF4A,APOA1,ACADM,IGFBP1,INS,PDX1,ACADVL,KCNJ11,NF1,PCK1,PKLR,BDH1,SLC2A2,SP1,ABCC8,TAT,HNF1A,HNF1B,TFRC,NKX2-1,TTR,UCP2,DLK1
FARMER_BREAST_CANCER_APOCRINE_VS_LUMINAL	130	326	301	119	182	189	112	90	29	21.0108	0.307289	0.246448	1.21104	0.9969	Up	0.027259	0.939335	ABCC5,TSPAN3,PPIF,OPTN,NAMPT,PDZK1IP1,MPHOSPH9,MPHOSPH6,RAMP1,CDKN1B,AKR1A1,NDRG1,CPQ,YAP1,ACAA2,HMGN4,SEC23B,TACC2,ST6GALNAC2,SCGB1D2,CES1,PGRMC1,SMPDL3A,TMSB15A,ABHD2,DUSP14,PLA2G16,PSIP1,POLG2,RNF24,CHN2,ACOT7,MARCH3,CLU,COL9A3,COMT,SLC31A1,ADM,CPA3,CRABP2,MYL6B,SREK1,WIPF2,CSTB,CTBS,CYB5A,CYP2J2,DAP,DBI,DDC,DHCR7,DHCR24,EGFR,EGR3,EIF4EBP1,SPRED2,AIM1,ENO2,AK4,ESR1,ETFA,ETFB,ALCAM,FABP7,ACSL1,…
AMIT_SERUM_RESPONSE_480_MCF10A	131	39	34	8	26	12	22	1	7	-8.61106	-0.484629	-0.278149	-1.47678	-0.911484	Down	0.0272905	0.939335	CD24,TIMM23,ADGRG2,SIGMAR1,CD3EAP,COPS8,COX10,SLC26A2,HSPBP1,NSMF,GMEB2,FTSJ2,KRT6A,KRT6B,KRT10,MGC72080,APIP,CYB5R1,SERPINB5,MRGBP,MCM10,CDV3,PTX3,PVR,S100P,SPRR1A,SPRR1B,SPRR2B,TPM1,MALL,MOB3B,FOSL1,MFAP5,ACTN4,SLC25A32,PARG,SSNA1,B4GALT4,ZBTB24
ZHAN_MULTIPLE_MYELOMA_CD1_DN	132	45	42	11	31	29	13	9	2	6.3057	0.254204	0.258941	0.972991	0.741458	Up	0.0280615	0.953851	LINC00582,LOC100507006,RAB3IP,CLIC2,CMTM4,SIK1,CNTN4,SCAMP5,CCDC125,PRKD3,FUT8,GATM,HES1,ITPR3,NOTCH2NL,CD46,F11R,CXXC5,ATP6AP1,FAM63B,LAX1,ECHDC2,PRKCD,SMURF1,ABHD6,CPNE5,RAB3B,BCL2L1,TNS3,ST6GAL1,GRAMD3,SPINT1,UCP2,UGCG,BHLHE41,C1orf115,DOK3,CPEB4,STARD5,UNC93B1,ADAM19,SLFN11,CD59,KIAA0040,TRAM2
GOUYER_TATI_TARGETS_DN	133	17	17	6	11	6	11	1	5	-6.23301	-0.38351	-0.375106	-1.51173	-1.31757	Down	0.0281558	0.953851	PTP4A3,RBBP8NL,CSPG4,FABP5,FN1,HPN,IGF2,IGFBP2,MCAM,A4GALT,S100A4,MAPK12,BMP7,SNCG,TAGLN,TIMP4,LOXL4
WENG_POR_TARGETS_GLOBAL_DN	134	23	19	6	13	12	7	5	1	5.44904	0.300624	0.302711	1.25009	1.20569	Up	0.028451	0.953851	HSPH1,ACOT2,MGLL,EGR1,EHHADH,FABP2,FGL1,ATF5,NAT6,RAB30,GRN,HSD17B10,HSP90AA1,APOA4,MTAP,HSD17B11,RETSAT,RAD51B,ELOVL5,SLC22A5,HSDL2,VNN1,CYP7B1
YAMASHITA_LIVER_CANCER_WITH_EPCAM_DN	135	16	10	6	4	7	3	5	1	7.44609	1.02778	0.889569	2.35466	2.22381	Up	0.0285584	0.953851	CES1,UGT2B11,ALDH1L1,ACSM2A,GSTA2,GSTA3,HMGCS2,HRG,APOC1,SERPINC1,SCLY,ECHDC2,SIX1,C4A,UGT2B7,HSD17B6
SCHAEFFER_PROSTATE_DEVELOPMENT_AND_CANCER_BOX4_DN	136	32	32	4	28	25	7	3	1	3.02586	0.208285	0.210679	0.534901	0.351915	Up	0.0291654	0.966963	TOB2,TMED2,ZNF664,CSNK1A1,CTSO,TNRC6B,HNRNPC,LRPAP1,MYO1B,NFIA,VPS36,PPHLN1,PRPF40A,CDC37L1,EIF2AK2,PSMC6,ZNF462,REST,ELOVL5,SFPQ,SMARCA2,SSR1,MANF,CHD9,SYMPK,NRIP1,CANX,EIF3A,SRSF9,IER2,GCC2,BCLAF1
CREIGHTON_ENDOCRINE_THERAPY_RESISTANCE_3	137	720	637	168	469	436	201	129	39	20.346	0.235934	0.205473	0.806139	0.609572	Up	0.0294754	0.968704	TANK,JHDM1D-AS1,GNE,LOC100287896,LOC100288911,TOM1,LINC01207,TAF1A-AS1,TSPAN5,TSPAN3,TSPAN1,FRY,PDIA6,NAMPT,FAM13A,TSHZ1,SPRY1,STAM2,ZMPSTE24,CRISP3,B3GNT3,CITED2,CDS1,WFDC2,FAM3C,CLGN,CEACAM5,CEBPB,CIB1,OLFM4,ARFGEF2,TACC2,CDC42EP3,PDLIM5,ERLIN1,TGOLN2,IGF2BP2,GNB5,SIX2,NEK6,SEC24A,OR7E14P,CEACAM3,PGRMC1,MALT1,BTG3,RAB40B,SLC27A2,KDELR2,ADAP1,SLC35D2,TRIM31,TBC1D8,GALNT6,GALNT5,SEC63,CHN2,ZHX1,S…
TOMLINS_PROSTATE_CANCER_UP	138	40	38	8	30	25	13	7	1	6.76453	0.231918	0.215422	1.09735	0.707878	Up	0.0296476	0.968704	CNPY2,RACK1,PAICS,PDLIM5,CAMKK2,MBOAT2,CXADR,DAPK1,DKC1,EEF2,EIF4A1,ERG,F2R,ZNF652,AMACR,SND1,SLC25A6,GUCY1A3,GUSB,HSD17B4,KRT18,MYO6,NACA,PPIB,TRIM27,RPL31,BDH1,BICD1,MCCC2,SOX4,UAP1,UGDH,CACNA1D,ZNF217,MANF,CANX,PARG,RAB11A,ATP6V1G1,SEC16A
GINESTIER_BREAST_CANCER_ZNF217_AMPLIFIED_DN	139	335	297	18	279	79	218	0	18	-5.68209	-0.148919	-0.139974	-0.329708	-0.103955	Down	0.0303954	0.982397	LOC100130872,ZNF316,LINC01004,NA,PQBP1,SUGP2,CDK3,TNK2,ABCA7,NPM3,RBM14,SEMA6C,SEMA6B,SRCAP,EHMT2,RNPS1,RCC1,CLASRP,CDC42EP1,HHLA3,ATXN2L,SLC52A3,U2AF2,CHRNB2,LENG8,EVI5L,ZMYND19,CNTROB,LTB4R,ANKRD54,TYW5,NEU4,RPL32P3,ZNF358,CRYGS,CSNK1E,LRRC74A,CSNK1G2,CSNK2B,ENTHD2,NOTUM,ZNF524,TICAM1,ZNF436-AS1,LSM14B,CTNND1,CYBA,NSUN5P1,RBM33,CYP2D6,DDX11,DMWD,DXO,DRG2,ATN1,TMEM201,CC2D1B,MARK2,UNC13D,EYA3,FA…
KORKOLA_EMBRYONIC_CARCINOMA_VS_SEMINOMA_DN	140	25	19	8	11	6	13	0	8	-8.46499	-0.711417	-0.661922	-1.942	-1.81043	Down	0.0305025	0.982397	FBLN5,PDPN,DDIT4L,FRMD6,SOCS4,KHDC3L,KCNV2,DMD,ELAVL2,RBM24,PRAME,OSBPL3,GIP,PCSK1N,KIT,MAGEB2,ST7L,SOX17,TUBBP5,CPEB1,XIST,IRX1,TCL1A,SLC43A1,TDRD12
ELVIDGE_HIF2A_TARGETS_UP	141	6	6	3	3	5	1	3	0	4.24655	0.599573	0.599573	1.73365	1.73365	Up	0.0310551	0.987651	OSTM1,JAK2,LOX,RET,SORL1,AREL1
LOPES_METHYLATED_IN_COLON_CANCER_UP	142	27	17	6	11	5	12	0	6	-7.40232	-0.58671	-0.425626	-1.79533	-1.27853	Down	0.0311037	0.987651	CDKN2A,ESR1,ESR2,TMEFF2,GAD1,GDNF,HIC1,APBA1,APBA2,IFNG,ITGA4,MGMT,MT1A,MT1G,MYOD1,OPCML,PENK,RARB,RARRES1,SFRP1,NKX2-1,TWIST1,SOCS1,TNFRSF10C,CCND2,SCGB3A1,DLEC1
REACTOME_ABCA_TRANSPORTERS_IN_LIPID_HOMEOSTASIS	143	18	10	2	8	8	2	2	0	4.56247	0.492683	0.224271	1.44278	0.376465	Up	0.032297	0.999953	ABCA7,ABCA10,ABCA9,ABCA2,ABCA3,ABCD1,ABCD2,ABCA6,ABCA12,APOA1,PEX19,ABCD3,ABCG4,ABCG5,ABCG8,ABCD1P5,PEX3,ABCG1
KUUSELO_PANCREATIC_CANCER_19Q13_AMPLIFICATION	144	35	23	6	17	4	19	1	5	-2.73019	-0.250824	-0.252649	-0.569284	-0.546785	Down	0.0329502	0.999953	DLL3,CLC,EID2B,C19orf47,LGALS16,TTC9B,EID2,AKT2,FBL,PLD3,IFNL1,LGALS13,ZNF546,LEUTX,SELV,NA,LOC390933,LGALS17A,MAP3K10,PRR13P5,PAF1,SAMD4B,MED29,LGALS14,PSMC4,LRFN1,RPS16,PLEKHG2,SUPT5H,ZFP36,CNTD2,FCGBP,DYRK1B,TIMM50,GMFG
BIOCARTA_FIBRINOLYSIS_PATHWAY	145	12	9	5	4	8	1	4	1	5.84473	0.848608	0.848608	1.94824	1.94824	Up	0.0329842	0.999953	CPB2,F2,F2R,F13A1,FGA,FGB,FGG,SERPINE1,SERPINB2,PLAT,PLAU,PLG
TURASHVILI_BREAST_LOBULAR_CARCINOMA_VS_DUCTAL_NORMAL_UP	146	69	64	19	45	48	16	18	1	8.15528	0.368587	0.373693	1.01941	0.970719	Up	0.0330557	0.999953	PLXNC1,IFI44,POSTN,GNA13,CTHRC1,TAGAP,COL1A1,COL1A2,COL3A1,COL5A1,COL5A2,COL6A3,COL8A1,COL11A1,COL12A1,COMP,LRRC15,VCAN,AEBP1,DOCK1,EDNRA,ENPEP,FBN1,RAB18,SULF1,FBXO28,AGTPBP1,SMCHD1,FN1,MXRA5,LOC285097,HSPA6,IGF1,INHBA,LAMB1,LOX,LYZ,GPX8,ASAP1,ZNF117,PRRX1,ASPN,SULF2,PLXDC1,RAP2C,RGS1,BGN,SFRP2,LOC645513,SPARC,SSR1,ZEB1,THBS2,THY1,TIE1,C5AR1,WIPF1,CXCR4,UXS1,NAA15,ADAM12,FNDC1,CILP,WISP1,SPAG9,P…
CHUANG_OXIDATIVE_STRESS_RESPONSE_DN	147	11	10	2	8	2	8	0	2	-3.12438	-0.247447	-0.26413	-0.988014	-0.574126	Down	0.0332448	0.999953	ADCY3,UBE2C,CHEK1,NAB2,PLK1,PPP1R7,UNG,UTRN,TUBA1A,HIST1H4C,CCNA2
POMEROY_MEDULLOBLASTOMA_PROGNOSIS_DN	148	43	42	5	37	13	29	1	4	-4.66943	-0.199272	-0.160852	-0.720508	-0.266439	Down	0.0334985	0.999953	TRAP1,CENPF,ERP29,COX8A,CRIP1,DAG1,E2F5,ENO1,SLC29A1,FGFR3,CBX5,GABRG2,B4GALT1,HMGA1,IARS,IFRD1,LDHB,MYBL2,ATIC,RPL10A,NME4,ATP5G2,BARD1,RPL7A,RPL11,RPL27A,RPL29,RPL35A,RPS8,RPS10,RPS18,RPS19,RPS25,SNRPA1,SNRPD2,SRI,BYSL,TKT,UBE2D3,UCHL1,CAD,NCAPD2,CDC25B
LIM_MAMMARY_STEM_CELL_DN	149	428	396	86	310	261	135	66	20	16.003	0.176655	0.168279	0.80418	0.45001	Up	0.0336018	0.999953	ACOT8,CD24,PARP2,TOM1L1,TOM1,AP1M2,PDZK1IP1,ADAM10,AP3S2,TCIRG1,WFDC2,NCOA2,CIB1,RNASEH2A,BATF,ARPC1A,HTATIP2,SLC35A1,POMT1,EXOC5,CCT6B,GIPC1,IQGAP2,STARD10,DHRS4,SERINC3,OS9,KLK11,TDRKH,SLC35D2,SNRNP35,RER1,CACFD1,TBC1D8,ERLIN2,AKAP10,IFT43,TMEM54,SDSL,TIRAP,OSBPL10,WDR31,RAB3IP,CLCN3,GSTO2,ADD3,ACOT4,ZFP3,LYPLAL1,TMEM125,TANGO2,MBOAT2,ZFAND2B,KLF6,TMEM139,CLDN4,CLDN3,CLDN7,CPT2,FUNDC1,ASB8,TMC4…
SMID_BREAST_CANCER_LUMINAL_B_UP	150	172	151	49	102	98	53	43	6	15.2683	0.332403	0.300045	1.24251	0.884769	Up	0.0336557	0.999953	NA,NA,WFDC2,CEACAM5,AGR2,SLC19A2,HEXIM1,CGA,MRPS30,SLC27A2,IL24,SMA4,WWP1,PTPRT,CHGA,NUDT6,CHN2,TRIM9,SERPINA3,C9orf116,CRABP2,CRIP1,CYP2A6,CYP2A7,CYP2B7P,DACH1,DENND1B,DIO1,AGL,ABAT,AGTR1,EEF1A2,CELSR3,EPOR,ERBB4,ESR1,ABCA3,FBP1,FGFR2,ZNF652,KDM4B,NPIPB3,TBC1D9,TBC1D30,KCNE4,FLRT3,SLC39A6,RAB26,GATA3,GFRA1,B9D1,CACNG4,TJP3,GLS2,GPR162,SPINK4,TOX3,GLRB,PCLO,GP2,GRIA2,GSTM3,GSTZ1,CCDC106,FOXA1,HPN…
GINESTIER_BREAST_CANCER_20Q13_AMPLIFICATION_DN	151	180	158	12	146	49	109	0	12	-4.93951	-0.149366	-0.133419	-0.392966	-0.125707	Down	0.0337538	0.999953	ZNF316,TNRC6C-AS1,NA,LINC01004,SLC25A25-AS1,SH3BP5-AS1,TMEM147-AS1,BZRAP1-AS1,SMC4,TCIRG1,TNIP1,EHMT2,RNPS1,RAB35,CHD2,CNTRL,TOPBP1,CHEK1,BTN2A1,CLASRP,AKAP13,EXOC3,LENG8,SLC18B1,CLK3,SLC15A4,TYW5,RPL32P3,DNHD1,CSNK2B,ENTHD2,ZNF436-AS1,CYBA,NSUN5P1,ACE,DDX11,QSOX2,DMD,DNM2,DXO,AGO4,EIF4G1,EWSR1,GPC2,MLXIP,KIAA0907,SBNO2,WDTC1,PLXND1,ANKLE2,GRAMD4,PASK,XPO6,SZT2,FNBP4,LARP1,DAPK2,NUP62,RABGAP1,ZNF…
CHARAFE_BREAST_CANCER_LUMINAL_VS_MESENCHYMAL_DN	152	460	409	92	317	148	261	16	76	-18.0372	-0.22113	-0.166973	-0.891882	-0.502209	Down	0.0344967	0.999953	AKT3,SH2B3,EDIL3,CDH11,ACTR2,LHFP,CDK6,SPRY2,ABCC4,CDKN2C,SEMA3A,CORO2B,NDC80,BASP1,FST,CRTAP,IGF2BP3,IGF2BP2,PNMA2,CFL2,CTSC,MALT1,RALBP1,GLIPR1,RAB31,DNAJB4,ADAMTS5,FSTL1,GPR176,PRKCDBP,CMTM7,AHNAK2,FMNL2,KLHL29,KCTD12,ALPK2,TWIST2,ANTXR2,ADD3,IKBIP,CMTM3,LIX1L,COL4A1,COL4A2,COL5A1,COL6A1,COL6A2,COL6A3,COL13A1,DCBLD2,UBLCP1,ADORA2B,FAM92A1,KDELC2,LAYN,CSRP2,KIF18B,CCBE1,TTL,CKAP2L,FAM132B,GLIPR…
REACTOME_INSULIN_SYNTHESIS_AND_PROCESSING	153	21	17	4	13	13	4	4	0	3.97131	0.221933	0.236743	0.963184	0.850373	Up	0.0363465	0.999953	EXOC5,EXOC3,CPE,SLC30A7,EXOC8,ERO1A,INS,KIF5B,MYO5A,PCSK1,PCSK2,EXOC6,EXOC1,EXOC2,RAB27A,EXOC4,NA,SLC30A5,SNAP25,STX1A,VAMP2
MURAKAMI_UV_RESPONSE_6HR_DN	154	21	15	4	11	4	11	0	4	-5.71873	-0.394411	-0.369157	-1.47657	-1.20037	Down	0.0364916	0.999953	CDK5,ACAN,DSC2,EDN2,EGR1,IFI6,IL6,IL13,ITGB7,KRT10,KRT13,KRT14,NINJ1,NOTCH4,RARG,RFC2,SMO,TGFB1,TGFB2,VTN,MAP3K14
REACTOME_REGULATION_OF_AMPK_ACTIVITY_VIA_LKB1	155	15	11	2	9	9	2	2	0	2.69314	0.303244	0.283976	0.812013	0.716915	Up	0.0366185	0.999953	PRKAG2,CAB39,PRKAG3,PPM1A,STRADB,PRKAA1,PRKAA2,PRKAB1,PRKAB2,PRKAG1,RPTOR,LOC644462,STK11,CAB39L,STRADA
ZHOU_CELL_CYCLE_GENES_IN_IR_RESPONSE_2HR	156	8	8	1	7	0	8	0	1	-3.20887	-0.383518	-0.383518	-1.13451	-1.13451	Down	0.0366878	0.999953	CENPA,E2F1,LAMB1,MCM5,LXN,ZNF462,SEMA3B,BORA
ABBUD_LIF_SIGNALING_2_UP	157	14	13	4	9	9	4	4	0	7.2709	0.57908	0.545284	2.01659	1.73694	Up	0.0376047	0.999953	COL11A1,DCN,DIO2,FGFR1,ANGPT1,GPX2,JUNB,C2CD4B,ATP1B1,PFKP,PPP2R2B,PTPRO,EZR,NRP1
BIOCARTA_EXTRINSIC_PATHWAY	158	13	9	4	5	7	2	4	0	7.1844	1.02537	1.02537	2.3948	2.3948	Up	0.0377803	0.999953	F2,F2R,F3,F5,F7,F10,FGA,FGB,FGG,SERPINC1,PROC,PROS1,TFPI
REACTOME_TRYPTOPHAN_CATABOLISM	159	11	9	3	6	7	2	3	0	6.56657	0.52667	0.52667	2.18886	2.18886	Up	0.0380584	0.999953	AFMID,ACMSD,IDO2,HAAO,IDO1,AADAT,CCBL2,TDO2,KMO,CCBL1,KYNU
AZARE_STAT3_TARGETS	160	24	24	6	18	19	5	6	0	5.08586	0.361677	0.28154	1.03815	0.653625	Up	0.03845	0.999953	CHP1,COPA,DDX3X,DHX9,NUP160,FN1,NUP188,CLIC4,B4GALT1,TNC,ITGB6,MCL1,MMP3,NNMT,PCDH7,CDK17,CDV3,TWF1,S100A9,SRSF6,THBS1,TP63,CCND2,G3BP2
BIOCARTA_MTOR_PATHWAY	161	23	20	3	17	16	4	3	0	2.35862	0.186172	0.172181	0.527403	0.175388	Up	0.0387645	0.999953	EIF4A1,EIF4A2,EIF4B,EIF4E,EIF4EBP1,EIF4G1,EIF4G2,AKT1,FKBP1A,MTOR,PDK2,PDPK1,PIK3CA,PIK3R1,PPP2CA,PTEN,RPS6,RPS6KB1,TSC1,TSC2,MKNK1,EIF3A,EIF4G3
MYLLYKANGAS_AMPLIFICATION_HOT_SPOT_18	162	8	5	0	5	0	5	0	0	-0.897783	-0.356141	-0.356141	-0.401501	-0.401501	Down	0.0407352	0.999953	MALT1,FRA18C,FRA18A,FRA18B,KDSR,SMAD4,BCL2,SS18
REACTOME_INFLUENZA_VIRAL_RNA_TRANSCRIPTION_AND_REPLICATION	163	169	91	0	91	14	77	0	0	-1.12976	-0.169272	-0.181592	-0.118431	-0.0314505	Down	0.0410138	0.999953	RPS18P5,RPL35,RPL7AP27,FAU,RPL13A,RPL36,RPL10P16,FAM153A,GRSF1,GTF2F1,GTF2F2,HSP90AA1,RPL36P14,IPO5,RPSAP12,RPS8P10,RPL7AP66,RPL10P9,RPS12P4,RPSA,RPS26P10,RPL23AP2,RPL22P11,RPS12P22,RPL21P29,RPS26P35,RPL10A,RPL26L1,POLR2A,POLR2B,POLR2C,POLR2D,POLR2E,POLR2F,POLR2G,POLR2H,POLR2I,POLR2J,POLR2K,POLR2L,DNAJC3,RPL3,RPL3L,RPL4,RPL5,RPL6,RPL7,RPL7A,RPL8,RPL9,RPL10,RPL11,RPL12,RPL13,RPL15,RPL17,RPL18,RPL1…
NIELSEN_GIST_AND_SYNOVIAL_SARCOMA_UP	164	20	19	7	12	4	15	2	5	-6.54486	-0.525163	-0.454069	-1.50149	-1.31036	Down	0.0410462	0.999953	CDKN1C,MFSD3,COL4A5,ADGRA3,EDN3,APLP1,KIT,PEG3,PLCB2,BEX1,PCDHA10,DPP10,BCHE,SFRP1,BMP4,CA11,ITM2C,DLK1,ALDH1A2,TOX
TURASHVILI_BREAST_DUCTAL_CARCINOMA_VS_LOBULAR_NORMAL_UP	165	73	68	15	53	56	12	15	0	6.63201	0.282356	0.254661	0.80425	0.593542	Up	0.042573	0.999953	GLRX3,GLCCI1,CTHRC1,LRR1,COL1A1,COL1A2,COL3A1,COL5A2,COL10A1,COL11A1,LRRC15,CPB1,VCAN,THAP6,DENND1B,UNC5B,FBN1,RAB18,CCT5,RBM34,EPB41L3,SULF1,CSTF2T,FN1,FUT8,MCM9,INTS7,SGMS1,ASPM,EIF2AK1,GDPD1,TRIM59,RACGAP1,HMMR,IFIT3,INHBA,MGAT2,PNP,ATP2B1,HDGFRP3,RRP15,TRNT1,NUSAP1,DTL,NBAS,ANLN,RMND1,RALGPS2,FANCI,DDX60,FAR2,PRR11,KCMF1,TIGAR,EPS15L1,RAC1,RET,RORA,SFRP4,C7orf73,MRPL44,STK4,TBCE,TOP2A,UBE2D1,…
BILANGES_SERUM_AND_RAPAMYCIN_SENSITIVE_GENES	166	68	64	3	61	11	53	1	2	-1.17924	-0.172275	-0.180398	-0.147405	-0.0426848	Down	0.043544	0.999953	SPRY2,RACK1,EIF3M,EEF1A1,EEF1B2,EEF1G,EEF2,EIF4B,FAU,SIN3B,RPL13A,NBEA,CECR6,GLTSCR2,LTA4H,EIF3L,EXD2,USE1,KCNK13,PTMS,QARS,RBBP6,RPL4,RPL5,RPL6,RPL7,RPL7A,RPL8,RPL10,RPL13,RPL15,RPL18,RPL18A,RPL21,RPL24,RPL26,RPL30,RPL27A,RPL28,RPL29,RPL32,RPL36A,RPS3,RPS3A,RPS4X,RPS5,RPS6,RPS7,RPS8,RPS9,RPS10,RPS13,RPS14,RPS16,RPS17,RPS19,RPS23,RPS24,RPS25,RPS27A,TPT1,UBA52,C8G,EIF3F,EIF3H,RPL14,COX7A2L,RPL23
BENPORATH_PROLIFERATION	167	147	143	18	125	40	103	5	13	-3.46188	-0.140306	-0.157675	-0.289497	-0.208885	Down	0.0436348	0.999953	A1BG,EMC8,CDKN3,NDC80,FAM3C,CEBPG,CENPA,SPAG5,CENPE,CENPF,RAD51AP1,DBF4,KDELR2,NUDT5,PDCD10,MTFR2,CDCA5,CKS1B,CKS2,PARP1,CSE1L,CSTB,CTPS1,CTSV,DTYMK,A2M,EZH2,FANCA,FANCE,AVL9,NCS1,GTPBP4,PDSS1,ASF1A,ASPM,GARS,GART,GDI2,DIEXF,TMEM14A,ATAD2,UBE2T,CNIH4,RACGAP1,SLC25A5,GPSM2,H2AFZ,HDAC2,AGFG1,BIRC5,IDH2,ILF2,ARF1,KPNA2,STMN1,LBR,LGALS8,MAD2L1,SMAD2,MCM2,MCM3,MSH2,MYBL2,NDUFB5,NEK2,DESI2,PCNA,HSPA14,…
REACTOME_ACTIVATED_AMPK_STIMULATES_FATTY_ACID_OXIDATION_IN_MUSCLE	168	19	16	4	12	12	4	4	0	4.00011	0.283357	0.26813	1.00003	0.856373	Up	0.0438975	0.999953	CPT1A,CPT1B,CPT2,ACSL1,ACACB,PRKAG2,CAB39,PRKAG3,STRADB,PRKAA1,PRKAA2,PRKAB1,PRKAB2,PRKAG1,LOC644462,STK11,SLC25A20,CAB39L,STRADA
REACTOME_ALPHA_LINOLENIC_ACID_ALA_METABOLISM	169	12	10	4	6	8	2	3	1	2.85135	0.195476	0.315659	0.901677	0.914082	Up	0.0439258	0.999953	ACOT8,ABCD1,ACSL1,ACAA1,HSD17B4,FADS1,ACOX1,ELOVL2,ELOVL5,SCP2,ABCD1P5,FADS2
REACTOME_TAK1_ACTIVATES_NFKB_BY_PHOSPHORYLATION_AND_ACTIVATION_OF_IKKS_COMPLEX	170	23	22	4	18	4	18	0	4	-5.18359	-0.37429	-0.198856	-1.10514	-0.532427	Down	0.0439552	0.999953	NOD1,TAB1,CHUK,AGER,TAB2,TAB3,HMGB1,APP,IKBKB,IRAK1,IRAK2,NFKB2,NFKBIA,NFKBIB,RELA,S100A12,S100B,SAA1,NOD2,MAP3K7,TRAF6,IKBKG,RIPK2
BIOCARTA_AKAP13_PATHWAY	171	12	10	0	10	9	1	0	0	1.72258	0.316099	0.311839	0.544728	0.469802	Up	0.0441652	0.999953	GNA13,AKAP13,LPAR1,LPAR3,GNA12,RHOA,PRKACB,PRKACG,PRKAG1,PRKAR2A,PRKAR2B,LPAR2
WAMUNYOKOLI_OVARIAN_CANCER_LMP_UP	172	265	250	52	198	163	87	42	10	15.467	0.229416	0.157474	0.978219	0.465915	Up	0.044268	0.999953	PET100,CD24,MED16,SCAMP2,CEBPZ,POP7,NET1,TNIP1,MYL12B,TOMM40,CIB1,AGR2,EBP,GIPC1,IQGAP2,STARD10,JTB,LMAN2,UQCR11,KDELR2,SLC35D2,CACFD1,AKAP13,PACSIN2,MRAP2,TMC6,MGLL,ANKRD9,MRPL52,TC2N,CANT1,TRAPPC5,FAM213B,TMEM125,SGPP2,COX6A1,COX7A2,CDC42EP5,CTBP2,CTSE,MARVELD2,AGR3,RASEF,TMEM30B,DBI,ZNF564,PWWP2B,NQO1,EIF4G1,SERPINB1,ELF3,KRTCAP3,CENPV,ARHGAP27,CCDC107,EPHB4,ERBB3,ETFB,ALAS1,MECOM,FDFT1,UNC5CL…
BYSTRYKH_HEMATOPOIESIS_STEM_CELL_SCP2_QTL_TRANS	173	25	17	4	13	13	4	4	0	3.64434	0.278508	0.295141	0.883881	0.877383	Up	0.045223	0.999953	TXNIP,CETN1,SRSF10,COL4A2,NKX2-6,CTSG,DNASE1L2,FMO1,HSP90AB1,LIF,MYL4,MYOG,PBX1,ATP7B,SEMA5B,PCSK4,SLC50A1,PSMD3,POLD4,ATXN2,SFTPC,SPARC,TEP1,DHX40,ZC2HC1C
FINETTI_BREAST_CANCERS_KINOME_BLUE	174	21	20	4	16	15	5	4	0	5.38276	0.38214	0.281599	1.20362	0.807392	Up	0.0456151	0.999953	NRK,ERBB3,ERBB4,FGFR3,GAK,STK36,STK39,EPHA10,IGF1R,IKBKB,ULK4,STK32B,RET,WNK4,BMPR1B,MAP3K12,NEK11,ACVR1B,NEK9,DCLK1,TBCK
CHIARETTI_T_ALL_RELAPSE_PROGNOSIS	175	19	19	2	17	4	15	0	2	-3.06556	-0.240872	-0.195062	-0.703287	-0.325896	Down	0.0464074	0.999953	NDC80,CENPF,RCBTB2,SEC31B,H2AFX,HNRNPH1,LRMP,MEF2A,MYC,BUB1B,TTK,USP1,AHNAK,DEK,CDC7,CAT,CD2,CD8A,MELK
JIANG_AGING_CEREBRAL_CORTEX_DN	176	54	46	3	43	31	15	3	0	2.50904	0.150257	0.136958	0.369937	0.114687	Up	0.0468144	0.999953	ACTR3,TUBB3,TUBB4B,ARPP19,CPLX1,MGLL,AP2M1,CS,CSNK1A1,DAD1,DCTN1,DDX3X,DNM1,DYNC1H1,EEF1G,EEF2,PLD3,GABRA1,GORASP2,HSP90AB1,APOE,KCNMA1,MAG,NCL,ATP1A1,ATP1B2,NME1,ATP2A2,NPTX1,NSF,OAZ2,ACO2,CDK16,RAB14,DNAJB11,PFN1,PGK1,ATP6V1E1,ATP6AP1,PPM1A,PPP1CB,PPP2CA,PRKACB,PTGDS,RAB2A,SRSF5,SKP1,SYT1,TIA1,CSDE1,CALM2,EIF4G3,CCK,SEPT7
TURJANSKI_MAPK7_TARGETS	177	8	8	2	6	1	7	0	2	-4.87671	-0.447209	-0.447209	-1.72418	-1.72418	Down	0.047263	0.999953	CREB1,ELK4,ETS1,FOS,MEF2A,MEF2C,MYC,FOSL1
PID_FAS_PATHWAY	178	38	36	9	27	23	13	9	0	6.08465	0.240328	0.201674	1.01411	0.745804	Up	0.0476113	0.999953	CHUK,CLTC,MAPK14,AKT1,FAIM2,BIRC2,BIRC3,FAS,IKBKB,FASLG,MAP3K1,PDPK1,PIK3CA,PIK3CB,PIK3CD,PIK3R1,PIK3R2,MAPK8,MAPK11,MAPK9,MAPK10,MAP2K6,MAP2K7,RFC1,BID,SMPD1,SRC,SYK,BTK,EZR,CASP3,CASP8,CASP10,PIK3R3,IKBKG,RIPK1,FADD,CFLAR
GOZGIT_ESR1_TARGETS_DN	179	781	644	172	472	422	222	130	42	23.9203	0.254822	0.199533	0.942592	0.588792	Up	0.048263	0.999953	ANKRD26P3,C8orf88,NA,PP14571,NA,LOC100147773,NA,LOXL1-AS1,NA,NA,LOC100289026,NA,NA,DSCAM-AS1,NA,NA,NA,PTPRG-AS1,NA,NA,NA,LOC100507389,ATP9A,TSPAN1,ARL4A,RASGRP1,FARP1,LPAR6,PATJ,CDK6,IRX5,CDKN2B,CRISP3,IRF9,PIAS3,OLFM1,VAV3,GPNMB,TRIM38,CEACAM5,CAP2,VAT1,SEMA3C,NEBL,BATF,PROCR,AGR2,SLC19A2,NPC2,PDLIM5,FUT9,ADCY1,RAI1,CAPN9,PLK2,NEK6,OR7E14P,FAXDC2,IFI44L,RAB40B,CKAP4,SLC27A2,KDELR3,LILRB3,RBPMS,M…
REACTOME_ASPARAGINE_N_LINKED_GLYCOSYLATION	180	81	77	11	66	58	19	8	3	3.78462	0.15507	0.167684	0.431297	0.223604	Up	0.0484552	0.999953	PREB,ALG3,SEC24B,SEC23A,MAN1A2,MAN1B1,MGAT4B,MGAT4A,ALG10B,DAD1,DDOST,DPAGT1,ALG14,DOLK,SEC31A,GANAB,FUT8,MGAT4C,B4GALT1,ALG1L9P,PDIA3,ALG5,GMPPB,GMPPA,ALG6,ST8SIA6,STT3A,LMAN1,MAN1A1,MAN2A1,MGAT1,MGAT2,MGAT3,MGAT5,MPI,ALG11,ST8SIA3,SAR1B,PGM3,PMM1,PMM2,DPM3,EDEM2,UGGT2,PRKCSH,ALG1,UGGT1,MAN1C1,DOLPP1,RPN1,RPN2,SEC13,ST6GAL1,GNPNAT1,MOGS,ALG8,ALG12,MANEA,ALG9,ALG13,TUSC3,EDEM3,CALR,ST8SIA2,CANX,A…
REACTOME_SYNTHESIS_OF_BILE_ACIDS_AND_BILE_SALTS_VIA_7ALPHA_HYDROXYCHOLESTEROL	181	15	9	5	4	7	2	4	1	4.80168	0.362641	0.362641	1.60056	1.60056	Up	0.0491848	0.999953	ACOT8,SLC27A5,SLC27A2,AKR1C4,CYP7A1,CYP8B1,CYP27A1,AMACR,HSD17B4,BAAT,SCP2,AKR1D1,HSD3B7,ACOX2,ABCB11
NIKOLSKY_BREAST_CANCER_16Q24_AMPLICON	182	53	45	5	40	11	34	1	4	-2.05617	-0.160667	-0.174603	-0.306515	-0.207576	Down	0.0495543	0.999953	CDH15,EMC8,TUBB3,PRDM7,RNF166,SPATA2L,SPATA33,ZC3H18,COX4I1,CYBA,ZFPM1,DPEP1,ZNF778,ACSF3,FANCA,TCF25,ZCCHC14,GSE1,GALNS,GAS8,CPNE7,IL17C,ANKRD11,SNAI3,CTU2,APRT,PABPN1L,ZC3H18-AS1,C16orf74,MC1R,MVD,CHMP1A,GINS2,TRAPPC2L,KLHDC4,DEF8,BANP,JPH3,RPL13,SPG7,GAS8-AS1,CA5A,DBNDD1,SLC7A5,CDT1,MAP1LC3B,SPIRE2,CDK10,CBFA2T3,CENPBD1,ZNF276,VPS9D1,PIEZO1
BIOCARTA_KREB_PATHWAY	183	8	8	1	7	7	1	1	0	1.17744	0.228701	0.228701	0.416288	0.416288	Up	0.0499751	0.999953	CS,FH,IDH2,MDH1,OGDH,ACO2,SDHA,SUCLA2
KOBAYASHI_EGFR_SIGNALING_24HR_UP	184	101	91	21	70	61	30	18	3	8.48761	0.267489	0.241151	0.889743	0.60169	Up	0.0503366	0.999953	EDIL3,VAV3,GPNMB,CEBPD,NEBL,ST6GALNAC2,WDR45,TP53TG1,AHNAK2,PIK3IP1,ADCY9,FAM129A,TPP1,CPD,CPE,CLDN3,CTSH,CYP1B1,DPYD,TSC22D3,EPB41L1,EPHX1,ACSL1,LIMCH1,CDK19,TBC1D9,CEP68,SYNE2,TRIM2,FTH1,METTL7A,NUPR1,TJP3,PDCD4,GLUL,GPX3,GRN,GSN,HIST1H1C,HIST1H2BD,ANXA4,HLA-DMA,HMOX1,ID2,ID3,AQP3,IRF7,RAB15,BCAM,MAN1A1,MAOA,ALDH6A1,ASS1,MUC1,MXI1,PBX1,ZNF117,YPEL5,FXYD3,ACP5,H2BFS,KLHL24,VPS13C,PPL,HCFC1R1,DRA…
REACTOME_3_UTR_MEDIATED_TRANSLATIONAL_REGULATION	185	176	95	0	95	16	79	0	0	-1.40895	-0.163828	-0.170462	-0.144555	-0.0281644	Down	0.0507629	0.999953	RPS18P5,RPL35,RPL7AP27,EIF1AX,EIF2S1,EIF2S3,EIF4A1,EIF4A2,EIF4B,EIF4E,EIF4G1,FAU,RPL13A,RPL36,PABPC1,EIF3K,RPL10P16,FAM153A,EIF3FP3,RPL36P14,EIF3E,RPSAP12,RPS8P10,RPL7AP66,RPL10P9,RPS12P4,RPSA,RPS26P10,RPL23AP2,RPL22P11,RPS12P22,RPL21P29,RPS26P35,RPL10A,RPL26L1,RPL3,RPL3L,RPL4,RPL5,RPL6,RPL7,RPL7A,RPL8,RPL9,RPL10,RPL11,RPL12,RPL13,RPL15,RPL17,RPL18,RPL18A,RPL19,RPL21,RPL22,RPL23A,RPL24,RPL26,RPL2…
LY_AGING_PREMATURE_DN	186	30	28	4	24	9	19	0	4	-3.16012	-0.217153	-0.183426	-0.597207	-0.519004	Down	0.0511504	0.999953	DDX39A,CENPA,CBX1,KIF2C,CKS1B,PARP1,FBL,FOXM1,H2AFX,HAS2,HMGB2,HMGN2,CXCL8,MCL1,MCM2,MMP3,MYBL2,NASP,NUP88,SERPINB2,ENPP2,PTGS2,BARD1,RANBP1,SAFB,TYMS,UGCG,CCNF,PKMYT1,CDC25B
BIOCARTA_IGF1MTOR_PATHWAY	187	20	18	3	15	13	5	3	0	2.32441	0.146698	0.157147	0.547868	0.44285	Up	0.0522456	0.999953	EIF2S1,EIF2S3,EIF4E,EIF4EBP1,AKT1,MTOR,GSK3B,IGF1,IGF1R,INPPL1,PDK2,PDPK1,PIK3CA,PIK3R1,PPP2CA,PTEN,RPS6,RPS6KB1,EIF2B5,EIF2S2
CASORELLI_APL_SECONDARY_VS_DE_NOVO_DN	188	9	8	1	7	1	7	0	1	-1.72732	-0.27566	-0.27566	-0.610701	-0.610701	Down	0.0528313	0.999953	EEF1D,RBM38,RPL27A,RPL38,RPLP2,RPS19,JAM3,RIOK3,RPL14
KORKOLA_TERATOMA_UP	189	16	16	3	13	5	11	0	3	-3.05899	-0.25161	-0.220981	-0.764748	-0.611293	Down	0.0538678	0.999953	C12orf57,PHB2,A2M,EMP1,ETV6,ARHGDIB,MGP,TAPBPL,ITFG2,PTMS,RECQL,CLEC7A,SLC2A3,TNFRSF1A,CCND2,CLEC2B
SCHAVOLT_TARGETS_OF_TP53_AND_TP63	190	16	15	2	13	4	11	0	2	-4.33572	-0.452588	-0.291281	-1.11948	-0.692882	Down	0.0540418	0.999953	CDKN1A,VCAN,EPHA2,FDXR,SFN,FAS,MDM2,RRM2B,PCNA,SERPINB5,PMAIP1,PODXL,PIDD1,BAX,CASP1,TP53I3
WANG_RECURRENT_LIVER_CANCER_DN	191	16	15	4	11	11	4	4	0	3.3819	0.232193	0.241413	0.873204	0.738247	Up	0.0544225	0.999953	CDO1,SLC27A2,SPACA3,CNGA1,TIGD2,ETS2,ELL2,GCH1,ID2,INSIG1,SAR1B,PGGT1B,NUDT9,CDC42SE1,PTP4A1,MAFB
GROSS_HYPOXIA_VIA_HIF1A_ONLY	192	8	8	1	7	7	1	1	0	3.81117	0.608195	0.608195	1.34745	1.34745	Up	0.0547914	0.999953	SRA1,CITED2,AGL,FGB,MAFF,VLDLR,BHLHE40,CCNG2
PODAR_RESPONSE_TO_ADAPHOSTIN_DN	193	18	17	7	10	12	5	6	1	5.93033	0.315525	0.2917	1.43832	1.36026	Up	0.0550088	0.999953	CX3CR1,DHCR7,FDFT1,RRP1B,GLI2,HK2,IDI1,CXCL10,INSIG1,C1orf106,MSMO1,SCD,SDC1,TFRC,ACTG1,UNG,CCNE1,CCNF
NIKOLSKY_BREAST_CANCER_10Q22_AMPLICON	194	9	7	1	6	6	1	1	0	3.85116	0.452144	0.452144	1.4556	1.4556	Up	0.0551796	0.999953	PPIF,POLR3A,EIF5AL1,ZCCHC24,KCNMA1,ZMIZ1,RPS24,NA,DLG5
HSIAO_LIVER_SPECIFIC_GENES	195	244	157	52	105	97	60	41	11	12.8365	0.277208	0.242596	1.02446	0.893329	Up	0.0554747	0.999953	NAT2,CDH2,NAMPT,RIDA,CDO1,ACAA2,FST,PRDX4,CES1,PGRMC1,CFHR4,SLC38A3,SDS,AKR1C4,SERPINA3,PLIN2,ABCC2,ADH1B,ADH4,AADAC,ADH6,CP,CPB2,CPN2,CPS1,CRHBP,CRP,CYB5A,CYP2A6,CYP2A7,CYP2C9,CYP2C18,CYP2D6,CYP2E1,CYP2J2,CYP3A4,CYP4A11,CYP27A1,AKR1C1,DDT,DECR1,DHCR24,AFM,DPYS,AGT,AGTR1,AGXT,AHSG,EPHX1,ALAS1,ALB,F2,F5,F7,F9,F10,ALDH1A1,F11,F12,F13B,FABP1,ALDH2,ACSL1,FAH,FBP1,FCN2,FGA,FGB,FGFR4,FGG,FGL1,CASC3,ALD…
FREDERICK_PRKCI_TARGETS	196	10	8	3	5	7	1	3	0	4.73802	0.532525	0.532525	1.67514	1.67514	Up	0.0558357	0.999953	KDELC2,ALDH1A1,OR2H1,SMC1B,KRTAP26-1,MMP10,PRKCI,STC1,KYNU,PHLDB2
BIOCARTA_BCELLSURVIVAL_PATHWAY	197	16	15	2	13	11	4	2	0	2.60499	0.219313	0.203132	0.672607	0.420146	Up	0.056277	0.999953	CCT4,AKT1,FOS,MTOR,XIAP,BIRC5,ITGA1,ITGB1,JUND,ZBTB7A,PIK3CA,PIK3CG,PIK3R1,DPF2,CASP3,CASP7
TURASHVILI_BREAST_LOBULAR_CARCINOMA_VS_LOBULAR_NORMAL_DN	198	74	70	19	51	50	20	17	2	7.783	0.326907	0.312615	0.930246	0.780986	Up	0.0563838	0.999953	CDK8,BTN3A3,TACC3,CAP2,IFI44,POSTN,GNA13,CTHRC1,TAGAP,RFFL,COL1A1,COL1A2,COL3A1,COL4A1,COL4A2,COL5A1,COL5A2,COL6A3,COL8A1,COL10A1,COL11A1,COL12A1,COMP,LRRC15,VCAN,TMEM65,AEBP1,ECT2,SLC25A43,FBN1,RFTN1,FN1,RAB26,MXRA5,INVS,STK39,GMFB,NEAT1,TMEM119,ZNF805,LAMB1,LCP2,LOX,LYZ,MMP2,MMP11,NACA,ASAP1,SAR1B,PDE8A,PRRX1,ASPN,ZNF823,SULF2,RGS1,BGN,SFRP2,SFRP4,SPP1,THBS2,THBS4,C5AR1,TYMS,UGCG,WIPF1,CXCR4,RA…
GHANDHI_BYSTANDER_IRRADIATION_DN	199	12	9	3	6	4	5	0	3	-6.8046	-0.396581	-0.396581	-2.2682	-2.2682	Down	0.0567282	0.999953	CNKSR3,EPHA4,EPHB3,USP41,SMAD6,MAPT,MYH11,WWOX,RGMA,S100P,SLC5A3,CNTNAP3
KORKOLA_EMBRYONAL_CARCINOMA_UP	200	41	38	4	34	11	27	1	3	-2.73847	-0.160239	-0.16304	-0.444238	-0.236578	Down	0.0569333	0.999953	EMG1,RAD51AP1,C12orf57,PHB2,PHC1,ENO2,AK4,ETV6,GABARAPL1,GAPDH,DPPA3,KLRD1,KRAS,LDHB,ARHGDIB,LRP6,NDUFA9,NOP2,GOLT1B,YARS2,DERA,DDX47,MAGOHB,KIAA1551,PTPN6,FAM60A,BCAT1,RECQL,CLEC7A,SLC2A3,TEAD4,TNFRSF1A,TPI1,PLBD1,NANOG,WNT5B,SPSB2,CCND2,GPRC5A,CD9,GDF3
REACTOME_PI_METABOLISM	201	48	41	7	34	32	9	6	1	4.25674	0.226516	0.199156	0.664791	0.386449	Up	0.0572109	0.999953	PIK3R6,PIKFYVE,SACM1L,PIP5K1C,PIK3R5,PITPNB,INPP5J,PIK3R4,INPPL1,ARF1,ARF3,MTM1,OCRL,INPP5K,PIK3C2A,PIK3C2B,PIK3C2G,PIK3C3,PIK3CA,PIK3CB,PIK3CD,PIK3CG,PIK3R1,PIK3R2,PI4KA,PI4KB,PIP4K2A,PI4K2B,PI4K2A,VAC14,INPP5E,PTEN,MTMR14,NA,PIP5K1B,PIP4K2B,PIK3R3,MTMR1,INPP4B,SYNJ1,SYNJ2,MTMR3,MTMR2,MTMR6,MTMR7,MTMR4,TPTE2,FIG4
BRUNO_HEMATOPOIESIS	202	66	57	12	45	39	18	10	2	5.79705	0.233617	0.196329	0.767838	0.551391	Up	0.0574308	0.999953	SLFN12L,TSPAN32,NET1,CRISP3,NDRG1,PRDX4,CTSC,VAMP5,CPE,CD55,DAG1,DHCR7,ELF1,ADGRE1,AK1,FGF3,FKBP1A,SLC39A6,NOCT,GALK1,RNF19A,GLB1,SESN1,H1F0,ANXA2,HSD17B10,HK2,HMGCR,IGFBP7,IL4,AQP9,MAP3K1,NOV,PBX1,SERPINF1,PFKP,ENAH,PTGIR,PTGS2,RBL2,RCN1,BCL2,S100A6,MSMO1,SCD,CCL3,ZNF106,ST6GAL1,BNIP3,SPARC,SPINT1,TEC,TIE1,TJP1,CAPN5,LAT2,ELOVL6,CALCA,HIST1H2BC,REPS1,BHLHE40,SNAP23,SQSTM1,CCNG2,CD9,CD53
BERTUCCI_MEDULLARY_VS_DUCTAL_BREAST_CANCER_UP	203	206	195	31	164	55	140	4	27	-7.75331	-0.176166	-0.15599	-0.555226	-0.331788	Down	0.0576199	0.999953	NR1H3,PQBP1,ADAM8,PPIF,RCL1,ABCC4,BTN3A3,ATP8A1,EMG1,IFI30,CEBPD,CENPA,HCP5,TRAFD1,PIM2,BTN3A1,SLC2A6,SEC23IP,TREX1,PHB2,MIR155HG,MB21D1,GBP4,GBP5,TAGAP,CHCHD1,ANKRD22,GALM,ZFP42,OVOS2,FBXL14,DTX3L,CTSS,CYBA,ADRBK2,E2F5,TYMP,RILPL2,EME2,C9orf72,EPB41,FBL,ABCA3,ETV6,TYSND1,RASGEF1A,SLC4A1AP,FOXM1,PLCL2,DNAJC9,ISCU,GABPB1,PNKD,C2CD2,CCDC69,PHF19,DAZAP1,PCOLCE2,DESI1,GLRX,C11orf31,C1RL-AS1,IGLV3-19,…
CHANG_POU5F1_TARGETS_UP	204	15	14	6	8	9	5	6	0	6.83799	0.542366	0.435647	1.82753	1.53316	Up	0.0580996	0.999953	ABI1,COL3A1,COL5A1,FN1,CXCL17,ATAD2,CYR61,MMP13,OPHN1,SLIT3,SMARCA4,TGFB3,VASP,AOC3,KAT2B
COLLIS_PRKDC_REGULATORS	205	15	15	0	15	12	3	0	0	0.911778	0.181962	0.197799	0.23542	0.148104	Up	0.0583098	0.999953	C1D,CLU,PARP1,ABL1,XRCC6,LIG4,PPP1CC,PPP2CA,PPP5C,PRKCD,PTPN1,XRCC4,XRCC5,CASP3,MDC1
RIGGINS_TAMOXIFEN_RESISTANCE_UP	206	66	56	25	31	37	19	19	6	10.1434	0.447025	0.357749	1.35547	1.19609	Up	0.0596174	0.999953	ADCY1,SLC27A2,GALNT6,LRRC15,CTSD,CELSR2,ESRRG,ETFB,FASN,ALDH3B1,GPC4,FGFR4,FGR,TNIK,ARHGAP26,AMBP,GATA4,SPINK4,GP2,SEC61A1,HIST1H1C,HIST1H2AE,HGD,HMGCS2,IGFBP3,KCNMA1,KRT13,LAMA4,LRP4,MGST3,CITED1,MSN,RAPGEFL1,ARMCX3,PFN2,SERPINA1,PMP22,WNT4,ARMCX6,CTSA,TMEM45A,PRODH,WDR45B,BAG1,RET,RGS3,CHST8,NDST4,SLC16A2,SLCO2A1,TGFBR3,TPM1,PTP4A1,OGFRL1,ASB13,COLEC12,SPRY4,HIST1H4J,SRPX,DGKZ,ST3GAL5,CACNA1I,S…
ROYLANCE_BREAST_CANCER_16Q_COPY_NUMBER_DN	207	26	18	4	14	13	5	4	0	3.8409	0.256522	0.239808	0.905309	0.720815	Up	0.0601296	0.999953	CDH8,DNAJA2,CES1,ANKRD26P1,CDYL2,CES5A,ORC6,GNAO1,C16orf87,MAF,MMP2,CES1P1,WWOX,PHKB,LPCAT2,VPS35,SLC6A2,IRX6,SHCBP1,ITFG1,NETO2,DYNLRB2,CAPNS2,GPT2,CNTNAP4,MYLK3
KORKOLA_SEMINOMA_UP	208	44	42	7	35	13	29	2	5	-2.92071	-0.151612	-0.160876	-0.450676	-0.296771	Down	0.0603612	0.999953	KLRG1,EMG1,TSPAN9,PHB2,FGD4,CREBL2,DSTNP2,ATN1,PHC1,ENO2,AK4,ERC1,GABARAPL1,GAPDH,GNB3,DPPA3,LDHB,ARHGDIB,LRP6,NDUFA9,NOP2,COPS7A,GOLT1B,DERA,KIAA1551,ITFG2,C12orf4,TIGAR,PTPN6,FAM60A,RECQL,SLC2A3,VAMP1,TEAD4,TPI1,TULP3,PLBD1,NANOG,RHNO1,SPSB2,CCND2,GPRC5A,CD9,CD27
TESAR_ALK_AND_JAK_TARGETS_MOUSE_ES_D4_UP	209	5	3	1	2	0	3	0	1	-5.27676	-1.42961	-1.42961	-3.04654	-3.04654	Down	0.0603852	0.999953	TUBB3,DCX,MSX1,PAX6,ZIC1
LY_AGING_MIDDLE_DN	210	16	16	2	14	4	12	0	2	-2.40519	-0.251483	-0.20014	-0.601297	-0.379188	Down	0.060467	0.999953	CENPA,CENPF,KIF2C,UBE2C,FOXM1,H2AFX,HMGN2,KIF11,MYBL2,PLK1,PTGS2,CCNA2,CCNB1,CCNF,KIF23,CDC20
MURATA_VIRULENCE_OF_H_PILORI	211	24	21	7	14	15	6	7	0	7.43892	0.703574	0.506484	1.62331	1.20907	Up	0.0618366	0.999953	CDKN1A,CRISP3,CDX1,COL6A1,COL6A2,DPP4,CTTN,ICK,FUT6,GAS6,IL11,L1CAM,MMP1,MMP13,MUC1,CEACAM6,TMPRSS4,BCL6,S100A9,SOD2,SOX9,CCND2,AIM2,MVP
ELLWOOD_MYC_TARGETS_DN	212	40	38	8	30	26	12	7	1	5.9322	0.190061	0.206513	0.962329	0.613185	Up	0.0620611	0.999953	PDIA6,ANAPC16,CLDN4,EGF,SMIM14,ALDH2,TMED4,FKBP2,LIMCH1,ERP44,GANAB,FMOD,TMED3,MCOLN2,CHMP2A,TMEM97,RNF149,LAMTOR2,C11orf54,IDE,INPP5B,NKX3-1,UFC1,PHYH,DNAJC10,MARC2,PEX2,TP53INP2,SATB1,TMPRSS2,EZR,PTTG1IP,CA2,HIST1H2BC,CDS2,PROM1,MCFD2,ORMDL3,DAZAP2,NR1D2
TERAO_AOX4_TARGETS_HG_DN	213	6	5	1	4	1	4	0	1	-3.4033	-0.462028	-0.462028	-1.522	-1.522	Down	0.062201	0.999953	STK25,CYP2F1,EGR1,MAP2,WDFY1,ELOVL1
PID_LYMPH_ANGIOGENESIS_PATHWAY	214	25	21	4	17	18	3	4	0	3.10637	0.230997	0.237877	0.677865	0.445934	Up	0.063242	0.999953	COL1A1,COL1A2,CREB1,CRK,MAPK14,AKT1,FIGF,FLT4,FN1,GRB2,ITGA1,ITGA2,ITGA4,ITGA5,ITGB1,PIK3CA,PIK3R1,MAPK1,MAPK3,MAPK11,RPS6KA1,MAP2K4,SHC1,SOS1,VEGFC
MCGOWAN_RSP6_TARGETS_DN	215	5	4	1	3	3	1	1	0	4.20947	0.431541	0.431541	2.10473	2.10473	Up	0.0634751	0.999953	DIDO1,ZNF707,KIAA1324,SUPT4H1,FBXO38
KAPOSI_LIVER_CANCER_MET_DN	216	6	6	2	4	5	1	2	0	3.44118	0.406277	0.406277	1.40486	1.40486	Up	0.0634975	0.999953	EPHX1,EPHX2,ALDH1A1,GSTT1,ALDH6A1,PIK3R1
REACTOME_TRANS_GOLGI_NETWORK_VESICLE_BUDDING	217	60	54	2	52	42	12	1	1	1.16086	0.148402	0.176133	0.157973	0.11695	Up	0.0640551	0.999953	AP1M2,TGOLN2,AP4B1,AP1S1,AP3S1,CLTA,CLTC,CPD,CTSZ,SH3D19,AP1B1,AP1G1,DNASE2,DNM2,AP4E1,SNAPIN,FTH1,FTL,GAK,NECAP1,BLOC1S6,BLOC1S1,SNX5,GNS,YIPF6,HSPA8,IGF2R,ARF1,BLOC1S3,M6PR,ARRB1,OCRL,SNX9,PIK3C2A,TBC1D8B,BLOC1S4,RAB5C,SORT1,LOC643454,SH3GL2,SNX2,STX4,VAMP2,VAMP7,TFRC,TPD52,TPD52L1,TXNDC5,PICALM,DTNBP1,AP3B1,VAMP8,GBF1,SNAP23,NAPA,AP1S2,AP1M1,HIP1R,PUM1,DNAJC6
SHEN_SMARCA2_TARGETS_UP	218	424	405	26	379	284	121	22	4	4.8239	0.121978	0.124865	0.239701	0.0763823	Up	0.0641255	0.999953	ABI1,TANK,ACTR3,FEM1B,ATP6AP2,CALCOCO2,STAM2,CDKN1B,STAG1,LANCL1,HMG20A,TUBGCP3,SEC24B,PIBF1,HMGN4,APPBP2,SPTLC1,ARFGEF2,CENPC,PAIP1,TGOLN2,CTCF,CETN3,ZMYND11,SRSF10,NCKAP1,COPS8,MORF4L1,C11orf58,CBX1,SERINC3,RAB40B,TMED10,STON1,NUDT21,MAP4K5,SEC23IP,AKAP11,SEC63,VPS45,OSBPL1A,OSBPL8,MRFAP1L1,APOOL,NEK7,CSE1L,CTNNA1,SEPT10,RNF38,CAMSAP1,ADSS,DDX1,DCP2,DLG1,ZFC3H1,HIPK1,ERCC3,HNRNPA3,SCAF8,BTBD3,K…
ITO_PTTG1_TARGETS_UP	219	12	12	2	10	9	3	2	0	4.87695	0.477355	0.329768	1.40785	0.902266	Up	0.0643129	0.999953	GPNMB,ALCAM,DKK3,GCLC,HOXD8,UGT1A6,SLC2A3,ST13,THBS1,CALU,AKR1C3,CXCL14
BIOCARTA_AMI_PATHWAY	220	20	13	4	9	10	3	4	0	6.50994	0.791854	0.698701	1.80553	1.59542	Up	0.0643459	0.999953	COL4A1,COL4A2,COL4A3,COL4A4,COL4A5,COL4A6,F2,F2R,F7,F10,FGA,FGB,FGG,SERPINC1,AHSP,PLAT,PLG,PROC,PROS1,TFPI
REACTOME_POST_CHAPERONIN_TUBULIN_FOLDING_PATHWAY	221	19	15	4	11	3	12	0	4	-4.7528	-0.334244	-0.289628	-1.22717	-0.952686	Down	0.0646701	0.999953	TUBA1B,TUBB3,TUBB4A,TUBB4B,TUBA3D,TBCB,TUBB2B,NA,TBCA,TBCC,TBCD,TBCE,TUBA4A,TUBA3C,TUBB2A,TUBA1A,TUBB1,TUBB6,TUBA1C
LUDWICZEK_TREATING_IRON_OVERLOAD	222	7	7	2	5	5	2	2	0	4.8332	0.583787	0.583787	1.82678	1.82678	Up	0.0650448	0.999953	CP,SLC40A1,HPX,LCN2,MT2A,HAMP,TFRC
HOLLEMAN_VINCRISTINE_RESISTANCE_ALL_DN	223	19	18	1	17	1	17	0	1	-1.4218	-0.202755	-0.20624	-0.335121	-0.217003	Down	0.0651891	0.999953	RASGRP2,ATP13A2,INTS1,HMGB1,HNRNPU,LSM7,RPL10,RPL12,RPL23A,RPL31,RPLP2,RPS2,RPS12,RPS15A,RPS24,VIM,SCNM1,TMSB10,CD44
BIOCARTA_NO1_PATHWAY	224	33	24	5	19	16	8	5	0	4.91146	0.24109	0.211352	1.00255	0.791712	Up	0.0656039	0.999953	CHRM1,CHRNA1,CYCSP35,NA,NA,AKT1,FLT1,FLT4,HSP90AA1,KDR,KNG1,NOS3,PDE2A,PDE3A,PDE3B,PRKACB,PRKACG,PRKAR1A,PRKAR1B,PRKAR2A,PRKAR2B,PRKG1,PRKG2,ACTA1,BDKRB2,RYR2,SLC7A1,TNNI1,VEGFA,CALM1,CALM2,CALM3,CAV1
MISHRA_CARCINOMA_ASSOCIATED_FIBROBLAST_DN	225	24	19	2	17	15	4	2	0	4.33063	0.319671	0.317898	0.993515	0.751402	Up	0.0656156	0.999953	CD24,SPINT2,CD55,FTL,HGF,HSPA1A,ID2,JUP,KRT7,KRT8,KRT14,KRT18,KRT19,MAN2B1,MET,MFAP4,MGST1,CTSA,RARRES2,BDNF,SFRP2,C1S,CAT,TCEAL1
BIOCARTA_SARS_PATHWAY	226	10	9	3	6	4	5	0	3	-6.76712	-0.495895	-0.495895	-2.25571	-2.25571	Down	0.0660787	0.999953	CKM,MAPK14,EIF4E,FBL,GPT,ANPEP,LDHA,LDHB,LDHC,NCL
REACTOME_BRANCHED_CHAIN_AMINO_ACID_CATABOLISM	227	17	17	3	14	13	4	3	0	3.30233	0.218259	0.193478	0.800933	0.551332	Up	0.0664588	0.999953	HIBADH,DBT,DLD,HIBCH,ACAD8,HSD17B10,ACADSB,IVD,ACAT1,ALDH6A1,AUH,MCCC1,BCAT1,BCAT2,BCKDHA,BCKDHB,MCCC2
MYLLYKANGAS_AMPLIFICATION_HOT_SPOT_3	228	5	4	1	3	1	3	0	1	-3.69652	-0.655408	-0.655408	-1.84826	-1.84826	Down	0.066958	0.999953	FRA15A,NTRK3,PML,BLM,TCF12
CHIANG_LIVER_CANCER_SUBCLASS_INTERFERON_UP	229	26	21	6	15	14	7	6	0	5.91504	0.412585	0.31701	1.29077	0.792145	Up	0.0673853	0.999953	CALCRL,EVI2A,ACSL4,FCGR2B,FCGR3A,ALOX5AP,IFI6,MOXD1,GOT1,APOF,HPGD,IFI27,PRAMEF10,KCNT2,KLRB1,NNMT,MS4A4A,PLA2G2A,SLC38A4,SLC12A2,STAT1,SERPINA7,TDO2,GPR65,KMO,ISG15
HOWLIN_CITED1_TARGETS_2_DN	230	17	17	6	11	9	8	4	2	6.63819	0.351365	0.210209	1.61	0.92295	Up	0.0674558	0.999953	MPZL2,PRKCDBP,TMEM45B,ETF1,FGG,AMACR,GALC,PHGDH,CITED1,TRIM34,BID,SORL1,BPGM,SLC41A2,STC2,CHRDL1,VAMP3
BIOCARTA_EIF_PATHWAY	231	16	14	0	14	11	3	0	0	0.842618	0.167831	0.171264	0.225199	0.12944	Up	0.0676231	0.999953	EIF1,EEF2,EIF1AX,EIF2S1,EIF2S3,EIF4A1,EIF4A2,EIF4E,EIF4G1,EIF4G2,EIF5,EEF2K,EIF6,EIF3A,EIF4G3,EIF2S2
BIOCARTA_HCMV_PATHWAY	232	17	15	4	11	12	3	4	0	3.5764	0.255595	0.24611	0.923423	0.709548	Up	0.0676375	0.999953	CREB1,MAPK14,AKT1,MAP3K1,NFKB1,PIK3CA,PIK3CG,PIK3R1,MAPK1,MAPK3,MAP2K1,MAP2K2,MAP2K3,MAP2K6,RB1,RELA,SP1
BIOCARTA_EIF4_PATHWAY	233	24	20	4	16	14	6	4	0	2.77808	0.194734	0.177001	0.621197	0.303931	Up	0.0688621	0.999953	MAPK14,EIF4A1,EIF4A2,EIF4E,EIF4EBP1,EIF4G1,EIF4G2,AKT1,MTOR,GHR,PABPC1,IRS1,PDK2,PDPK1,PIK3CA,PIK3R1,PRKCA,PRKCB,MAPK1,MAPK3,PTEN,RPS6KB1,MKNK1,EIF4G3
KAUFFMANN_MELANOMA_RELAPSE_DN	234	6	4	1	3	4	0	1	0	4.00924	0.490425	0.490425	2.00462	2.00462	Up	0.0689913	0.999953	CRY2,TOM1L2,ENDOV,NFIA,N4BP2,TERF2
PID_INTEGRIN5_PATHWAY	235	17	15	9	6	10	5	8	1	6.18648	0.365617	0.420127	1.59734	1.80933	Up	0.0695212	0.999953	EDIL3,FBN1,FN1,CYR61,ITGA4,ITGAV,ITGB5,ITGB6,ITGB7,ITGB8,PLAU,PLAUR,SDC1,TGFBR1,VCAM1,VTN,MADCAM1
REACTOME_NFKB_ACTIVATION_THROUGH_FADD_RIP1_PATHWAY_MEDIATED_BY_CASPASE_8_AND10	236	12	10	2	8	8	2	2	0	2.38138	0.210981	0.199091	0.75306	0.507684	Up	0.0697337	0.999953	CHUK,DDX58,IKBKB,MAVS,IFIH1,TRIM25,CASP8,RNF135,CASP10,IKBKG,RIPK1,FADD
NIKOLSKY_BREAST_CANCER_15Q26_AMPLICON	237	22	18	2	16	3	15	0	2	-3.00804	-0.290572	-0.236434	-0.709003	-0.406841	Down	0.0704421	0.999953	TARSL2,LRRC28,ASB7,LYSMD4,ADAMTS17,CERS3,ALDH1A3,CHSY1,SYNM,FAM169B,IGF1R,OR4F6,OR4F15,MEF2A,PCSK6,LINS1,VIMP,TTC23,SNRPA1,LRRK1,TM2D3,ARRDC4
FRASOR_RESPONSE_TO_SERM_OR_FULVESTRANT_DN	238	50	48	7	41	16	32	1	6	-4.30258	-0.169855	-0.134355	-0.621024	-0.287065	Down	0.0706978	0.999953	CHAF1A,CDK8,CDKN2C,CAP2,RNASEH2A,CENPF,KIF2C,UBE2C,CKS1B,E2F1,FOXM1,EXOSC2,POLA2,SDCBP2,H2AFX,HOXA11,KIF11,STMN1,FADS3,MAZ,MCM2,MCM3,MCM5,MCM6,MCM7,NUDT1,MTHFD1,MYB,MYC,NFRKB,GAL,POLE,POLRMT,PRIM1,RNF126,BARD1,RFC2,RFC5,RRM1,BLM,AURKA,TK1,WEE1,BRPF1,CCNA2,TIMELESS,TTLL4,CDK1,CDC20,CDC25B
NAKAYAMA_SOFT_TISSUE_TUMORS_PCA1_DN	239	74	63	24	39	20	43	6	18	-9.01446	-0.463691	-0.374595	-1.13571	-0.96282	Down	0.0711027	0.999953	OLFM1,LRRN2,CAP2,WIF1,COL2A1,COL4A5,COL9A3,CRABP1,ADGRA3,EDN3,EFNB3,EMX2,EPHX2,GPC4,FGFR3,FGFR2,ADGRL1,SHANK2,PEG10,CUX2,RIMBP2,PRAME,SEZ6L2,B3GAT1,TOX3,GPD1,GPM6B,RHOD,CTAG2,ACACB,APBA2,HSD11B2,IGFBP2,LPL,MDFI,CITED1,NDN,NEFH,NELL1,NFIB,NNAT,NPTX2,NTRK2,ISYNA1,PEG3,RIPK4,EPB41L4B,PPP1R1A,SEMA6A,RAC3,RBP4,RET,SFRP1,SIM1,SIX1,SOX11,TAC1,TLE1,TLE2,TRO,ALDH5A1,ECHDC3,ZDHHC11,ITIH5,ITM2C,CAPN6,DLK1,F…
GRABARCZYK_BCL11B_TARGETS_UP	240	81	71	12	59	47	24	10	2	5.27154	0.17941	0.175789	0.625617	0.379779	Up	0.0713853	0.999953	LOC100129447,PDCD6IP,LINC00888,SLC30A9,SLC35A1,ADCYAP1,NUS1,CCR7,MSI2,TPRG1L,NEK7,TRUB1,CTSW,TMEM167A,ATP6V0E2,ANKRD46,DENND1B,TOR1AIP2,NQO1,AIM1,AK4,IKZF2,PPIP5K2,CAMSAP2,BICD2,GMFB,ANXA2,ACACA,ZNF678,ID1,SPOPL,ID2,TMEM173,ZDHHC21,IL2RB,ITGB7,JAK1,LGALS1,PRKCQ-AS1,C5orf56,TARP,MYCN,NKG7,PAFAH1B2,ATP5E,STK26,PIK3R1,PMP22,GSAP,CCSER2,PRF1,PEX26,MREG,PRKAR2B,MAPK6,RAB27A,RDX,RECQL,APOBEC3G,AASDHPPT…
BONOME_OVARIAN_CANCER_POOR_SURVIVAL_DN	241	22	20	3	17	5	15	1	2	-1.66805	-0.168266	-0.189065	-0.372987	-0.359256	Down	0.0714304	0.999953	EHMT2,ACOT7,DNASE2,PAOX,FCHO1,BOP1,PRKD3,GRK6,HIST1H2BB,HNRNPU,KRT8,MTAP,SRRT,CLN6,RNF121,PPAN,C10orf2,SS18,ASPSCR1,COLGALT1,HDHD3,LPAR2
CROMER_TUMORIGENESIS_DN	242	51	40	17	23	28	12	14	3	7.66647	0.500398	0.454507	1.21218	1.19178	Up	0.0720246	0.999953	GNE,CEACAM5,CEL,LILRB1,SPINK5,CLU,ADH7,COX6A2,ECM1,EMP1,ALDH3A1,ALDH9A1,FHL1,NBEAL2,GMDS,HLA-DQB1,APOD,IL1RN,AQP3,AQP5,KRT4,KRT13,KRT15,MAL,MSMB,MUC1,MUC4,MYH2,MYH11,MYL1,CEACAM6,NUCB2,PGD,PLA2G2A,UGT1A4,PPL,SLURP1,SMAGP,PTN,S100P,CEACAM1,SFRP1,SLN,TFF3,TGM3,CLEC3B,ZNF185,PSCA,HOPX,SCEL,SELENBP1
INAMURA_LUNG_CANCER_SCC_UP	243	14	11	3	8	3	8	0	3	-6.93882	-0.951366	-0.81425	-2.09213	-1.7663	Down	0.0723834	0.999953	CDCA5,PARD3B,PSMA8,DSC3,DSG3,TPX2,SFN,KRT5,KRT14,OSGEP,NECTIN1,SLC2A1,TOP2A,EPT1
REACTOME_SMAD2_SMAD3_SMAD4_HETEROTRIMER_REGULATES_TRANSCRIPTION	244	27	25	4	21	9	16	0	4	-4.18352	-0.197751	-0.149065	-0.836704	-0.394521	Down	0.0726912	0.999953	CDK8,CDK9,CDKN2B,E2F4,E2F5,WWTR1,HDAC1,JUNB,SMAD2,SMAD3,SMAD4,SMAD7,MEN1,LOC441488,MYC,SERPINE1,RBL1,TGIF2,RPS27A,SP1,TFDP1,TGIF1,RPS27AP11,UBA52,CCNC,CCNT1,CCNT2
YEGNASUBRAMANIAN_PROSTATE_CANCER	245	128	106	40	66	65	41	29	11	10.3809	0.292556	0.238763	1.00829	0.808299	Up	0.073642	0.999953	MED6,OCLN,RASA4,DHRS2,SSX3,CRISP3,NDC80,CLGN,HOXB13,NEBL,AGR2,PDE10A,ABHD2,ECD,CLCN4,CLDN4,CLDN3,CTH,DBT,DDC,COCH,DHFR,E2F5,EEF1A2,EIF2S1,ELF5,EPHA3,ERBB3,ALAS1,ETV1,ALB,FOLH1B,FECH,ALDH3A2,FGF13,NEMP1,SMCHD1,FOLH1,PRAME,GAGE3,SPDEF,ARHGEF26,TMEM251,GAS2,GCNT1,TIMM9,TOX3,GPM6A,GPR37,ATAD2,SCG3,GTF2F2,PSMC3IP,DONSON,CTAG2,HPCAL1,HPGD,ID4,KLK3,KLK2,KRT81,ARHGAP6,MAGEA1,MAGEA3,MAGEA4,MAGEA5,MAGEA6,M…
SCHLOSSER_MYC_TARGETS_AND_SERUM_RESPONSE_UP	246	47	43	3	40	13	30	0	3	-3.41011	-0.178243	-0.149167	-0.520036	-0.167936	Down	0.0742401	0.999953	ZNF263,SSSCA1,CAMKK2,COMT,DDB1,EIF1AX,TWISTNB,PPRC1,METAP1,CEP68,TMED3,SLC39A14,FXN,ATXN10,AMD1,GSPT1,FAM216A,PRMT1,ILF3,MYC,ATP1B3,NME1,NOP2,ATP2A2,ODC1,GEMIN4,LSM7,INTS10,TSR1,BAG1,RCN1,SRSF2,SLC1A5,SNRPB,SRP72,THOP1,UCK2,VDAC1,CCDC86,GRPEL1,PRR3,SLC7A5,LMNB2,USP13,SCAMP1,EIF5B,PTDSS1
REACTOME_REVERSIBLE_HYDRATION_OF_CARBON_DIOXIDE	247	12	8	5	3	2	6	2	3	-6.19748	-0.800814	-0.800814	-2.19114	-2.19114	Down	0.0745993	0.999953	CA5B,CA14,CA13,CA1,CA2,CA3,CA4,CA5A,CA6,CA7,CA9,CA12
REACTOME_FORMATION_OF_THE_TERNARY_COMPLEX_AND_SUBSEQUENTLY_THE_43S_COMPLEX	248	74	47	0	47	8	39	0	0	-1.17698	-0.162882	-0.168919	-0.17168	-0.0582619	Down	0.07508	0.999953	RPS18P5,EIF1AX,EIF2S1,EIF2S3,FAU,EIF3K,EIF3FP3,EIF3E,RPSAP12,RPS8P10,RPS12P4,RPSA,RPS26P10,RPS12P22,RPS26P35,RPS2,RPS3,RPS3A,RPS4X,RPS4Y1,RPS5,RPS6,RPS26P7,RPS7,RPS8,RPS9,RPS10,RPS11,RPS12,RPS13,RPS14,RPS15,RPS15A,RPS16,RPS17,RPS18,RPS19,RPS20,RPS21,RPS23,RPS24,RPS25,RPS26,RPS27,RPS27A,RPS28,RPS29,RPS29P3,RPS26P28,RPS26P20,RPS15AP11,RPS26P50,RPS13P8,RPS28P4,RPS28P7,RPS28P9,NA,RPSAP9,RPS27AP11,RPS…
BARIS_THYROID_CANCER_UP	249	23	22	3	19	15	7	3	0	2.86461	0.175908	0.149843	0.610736	0.225846	Up	0.0750814	0.999953	ADA,STIP1,COPB1,COX6A1,COX7A2,COX7B,CYC1,ERCC5,SNRNP200,GCHFR,GLUL,GSTM3,ATF4,NRF1,CRNKL1,ATP6V1D,CYCS,PTPRN,RBBP5,RPN1,ACTN2,EIF2S2,LPGAT1
CHANDRAN_METASTASIS_TOP50_UP	250	38	31	2	29	20	11	2	0	3.98306	0.275973	0.135298	0.715379	0.114554	Up	0.0751515	0.999953	LINC01004,ZNF605,G3BP1,TUBA1B,BASP1,DDX17,CELF1,SDCCAG3,MSI2,EIF1AX,AK4,U2SURP,LARP1,IBTK,PABPC1,GRB2,GIT1,GRINA,HSP90AA1,HSPD1,IRF2BP2,AR,PCBP2,HN1,GNL3L,NOL8,KMT2E,KIAA1147,BIRC6,NUFIP2,RALA,NUCKS1,SOD1,UGT2B15,YY1,CBX4,H2AFV,SEPT7
GARGALOVIC_RESPONSE_TO_OXIDIZED_PHOSPHOLIPIDS_RED_DN	251	25	25	4	21	18	7	4	0	3.67297	0.174886	0.159044	0.734594	0.397471	Up	0.0752994	0.999953	FRY,TXNIP,SAMD13,CLEC14A,GIMAP1,EPHA4,CEP68,MLYCD,NR5A2,KLHL3,SESN1,FAM78A,EEF2K,HLX,ZKSCAN4,FAM212A,RALA,SUOX,ZNF436,RAB11A,SPTLC2,VGLL4,GIT2,RHOBTB1,MAFB
BIOCARTA_CHREBP2_PATHWAY	252	42	31	3	28	26	5	3	0	2.53599	0.200374	0.188234	0.455478	0.266153	Up	0.075642	0.999953	YWHAQ,FASN,GCK,PPP2R3B,ACACA,MLXIPL,PRKAG2,PKLR,PRKAG3,PPP2CA,PPP2CB,PPP2R1A,PPP2R1B,PPP2R2A,PPP2R2B,PPP2R2C,PPP2R3A,PPP2R4,PPP2R5A,PPP2R5B,PPP2R5C,PPP2R5D,PPP2R5E,PRKAA1,PRKAA2,PRKAB1,PRKAB2,PRKACA,PRKACB,PRKACG,PRKAG1,PRKAR1A,PRKAR1B,PRKAR2A,PRKAR2B,PPP2R2D,MLX,YWHAB,YWHAE,YWHAG,YWHAH,YWHAZ
XU_HGF_TARGETS_REPRESSED_BY_AKT1_UP	253	10	8	1	7	2	6	0	1	-3.95358	-0.364564	-0.364564	-1.3978	-1.3978	Down	0.0757241	0.999953	POLR3G,LRP12,AREG,ANGPTL4,MAPKAPK5-AS1,SAT1,CCL2,SMURF2,SOD2,PAX8
WILLIAMS_ESR2_TARGETS_UP	254	28	24	4	20	16	8	4	0	4.57729	0.364605	0.244921	0.934336	0.493473	Up	0.0763263	0.999953	PIGK,SEPT9,TWF2,VASN,LRRC15,KCTD11,CYB5R3,ALG14,SUZ12,GAPVD1,FBXL19-AS1,GSTT2,HMGCL,APOD,LDHC,P2RY2,UGT1A9,OXR1,KIF21A,NRIP3,NDRG3,QSOX1,STAU1,STK3,UQCRFS1,FAM234A,ANXA9,TRMT10A
RANKIN_ANGIOGENIC_TARGETS_OF_VHL_HIF2A_DN	255	8	7	1	6	7	0	1	0	2.73365	0.350577	0.350577	1.03322	1.03322	Up	0.0767127	0.999953	CDH5,PLXND1,ANGPTL3,ITGAV,RHOB,EGFL7,NR2F2,VEGFA
DUTERTRE_ESTRADIOL_RESPONSE_24HR_DN	256	505	484	107	377	311	173	79	28	15.4133	0.202688	0.170809	0.700603	0.43418	Up	0.0770394	0.999953	CDH2,CDH3,CD24,ABCC5,ARL4C,OPTN,NAMPT,AASS,LHFPL2,MPZL2,CDK6,TRIB1,STAM2,CDKN1A,CDKN2A,CDKN2B,CITED2,ATP8A1,CDS1,BASP1,ACAA2,SLC35A1,PDLIM5,TRIM16,MYL12A,KDM5B,PLK2,PNRC1,FERMT2,STON1,UPK1A,KIF3A,ZNF277,DUSP10,EGLN3,RWDD2A,LYST,AHNAK2,MGAT4A,SYNPO,PIK3IP1,FBXO32,FCHO2,LYSMD3,ARAP2,CLK1,TMEM45B,FRMD6,PLIN2,CDYL2,CNN2,TPRG1L,MBOAT2,KLF6,SLC31A2,MAP3K8,CPEB2,EMB,UBE2QL1,UBLCP1,NCOA7,CLDN4,CRABP2,DOC…
KALMA_E2F1_TARGETS	257	11	10	2	8	1	9	0	2	-1.82721	-0.187179	-0.174329	-0.577813	-0.33793	Down	0.0770961	0.999953	FEN1,POLA2,MCM2,MCM6,PCNA,POLD1,RFC4,RPA2,TOP2A,TYMS,CCNC
RICKMAN_TUMOR_DIFFERENTIATED_WELL_VS_POORLY_UP	258	236	216	26	190	75	141	3	23	-8.07341	-0.170001	-0.13945	-0.549326	-0.246836	Down	0.0780471	0.999953	GAPDHP62,BCL2L11,ITGB2-AS1,SMC4,ABI2,SPRY2,BTN2A2,DDX17,CCT7,SPAG5,CENPF,IMMT,PAPD7,CLASRP,GLCCI1,EFHC1,RMI2,SFXN2,EARS2,MSI2,EMID1,PARP1,OVOS2,CREB3L4,COMMD7,ATP6V0E2,SYNPO2,DNMT3A,E2F5,E2F6,PHC1,EEF1D,CENPV,EPB41,FBL,ETV5,MECOM,ALDH1A1,ALDH2,FAM171A1,OARD1,NCBP2,SEPHS1,RPIA,NINL,SNRNP200,POGZ,LPIN1,NEMP1,SMCHD1,GPR161,FRZB,MAP7D2,NPB,C3orf17,AHCTF1,PNISR,ARHGEF26,ABHD12,CABYR,GCNT2,GFPT1,OPLAH,…
REACTOME_INFLUENZA_LIFE_CYCLE	259	203	121	1	120	27	94	0	1	-1.49732	-0.13794	-0.148047	-0.13612	-0.0216044	Down	0.078491	0.999953	RPS18P5,NUP50,NUPL2,RPL35,CLTA,CLTC,NUP35,RPL7AP27,FAU,NUP205,NUP210,NUP188,RPL13A,NUP62,RPL36,RPL10P16,FAM153A,GRSF1,GTF2F1,GTF2F2,HSPA1B,HSP90AA1,RPL36P14,NUP43,KPNA1,KPNB1,IPO5,RPSAP12,RPS8P10,RPL7AP66,RPL10P9,RPS12P4,RPSA,RPS26P10,RPL23AP2,RPL22P11,RPS12P22,RPL21P29,RPS26P35,RPL10A,NUP88,RPL26L1,NUP54,POLR2A,POLR2B,POLR2C,POLR2D,POLR2E,POLR2F,POLR2G,POLR2H,POLR2I,POLR2J,POLR2K,POLR2L,NUP133,D…
SMID_BREAST_CANCER_NORMAL_LIKE_UP	260	476	422	73	349	138	284	11	62	-15.3486	-0.268153	-0.181079	-0.747157	-0.360862	Down	0.0792409	0.999953	LOC100505650,ARL4C,RASA4,AASS,LHFP,CD96,RASGRP2,SPRY2,CDKN1C,LAMC3,ABCA8,CDO1,BTN3A3,ADARB1,CD52,CLEC10A,FBLN5,CXCL13,SORBS1,TXNIP,CELF2,CES1,NFAT5,STAG3,CTSC,CHL1,VAMP5,ADAM28,ARID5A,LYVE1,MAPRE2,SPINK5,GLIPR1,LILRB3,C10orf10,EMILIN1,BTN3A2,FOXN3,CORO1A,CHI3L1,FAM107A,LZTS1,MAP4K1,WIF1,SLC6A14,SP140,CHRNB2,NLRP3,KCTD12,CLU,CLIC2,ADD3,CMA1,CCR6,CCR7,ADH1B,CNN1,COL17A1,PACRG,CPE,CR2,CRY2,CRYAB,CSF…
FIGUEROA_AML_METHYLATION_CLUSTER_1_DN	261	48	36	4	32	11	25	0	4	-4.57909	-0.273002	-0.171024	-0.763181	-0.309699	Down	0.0794526	0.999953	DNM1P35,LHFPL2,MTMR11,NUDT5,AHNAK2,ASB10,TRPV3,KDM4B,FNBP4,SEZ6L,AOC1,GFI1,SLC25A42,TFCP2L1,FAM136BP,C15orf52,NA,LINC00242,PCNA,LRRC3DN,PPARD,SLC35E3,PRF1,ARHGAP23,KRTAP5-8,PTPRS,NLRC4,RPS18,VPS52,CCL1,TACR3,TLR1,TSC1,AHNAK,MOB3B,RUNX1-IT1,RUFY1,MED25,MARVELD1,CDS2,CDC123,HIST1H2AG,HIST1H2BJ,PKDCC,ENTPD6,CD48,CD68,CEP350
PYEON_HPV_POSITIVE_TUMORS_DN	262	10	9	4	5	4	5	0	4	-7.1282	-0.9238	-0.9238	-2.37607	-2.37607	Down	0.0797074	0.999953	KLK8,DEFB4A,CTTN,FAM89A,KRTDAP,NAP1L2,KLK10,PTHLH,CCND1,CAV1
LOPEZ_MESOTHELIOMA_SURVIVAL_DN	263	12	11	2	9	9	2	2	0	4.17914	0.397868	0.378879	1.26006	0.97506	Up	0.0815099	0.999953	CD24,TUBB3,COL5A1,VCAN,HACD2,FOXJ3,TNIK,TTLL12,NEK2,PLXNA3,ENAH,CCNA1
SNIJDERS_AMPLIFIED_IN_HEAD_AND_NECK_TUMORS	264	37	34	4	30	12	22	0	4	-3.75244	-0.244257	-0.17866	-0.643538	-0.272754	Down	0.0820654	0.999953	CDK6,YAP1,UHRF2,JAG1,EGFR,CTTN,FGF3,FGFR1,KDM4C,FJX1,GLI2,BIRC2,BIRC3,EYS,RBPJ,IL7R,LAMA3,TM4SF1,MDM2,MMP7,PAK1,PHF21A,STIM2,PTPRD,PTPRR,RAD1,CCND1,SKP2,TACC1,TLN1,TRAF6,PTP4A1,FZD1,ADAM9,MAPK8IP1,BAG4,CD44
REACTOME_DARPP_32_EVENTS	265	25	20	2	18	16	4	2	0	1.59964	0.198814	0.188228	0.357689	0.134302	Up	0.0825148	0.999953	CDK5,PDE4B,PDE4C,PDE4D,PPP1CA,PPP2CA,PPP2CB,PPP2R1A,PPP2R1B,PPP2R5D,PPP3CA,PPP3CB,PPP3R1,PRKACA,PRKACB,PRKACG,PRKAR1A,PRKAR1B,PRKAR2A,PRKAR2B,NA,CALM1,CALM2,CALM3,PPP1R1B
MIKKELSEN_ES_HCP_WITH_H3K27ME3	266	41	20	6	14	13	7	5	1	6.58437	0.549191	0.379401	1.47231	1.0432	Up	0.0825758	0.999953	ADCYAP1,LYPD4,CCDC67,DCC,ARX,SLITRK3,ALOX12B,HBZ,KCNIP1,HOXA3,HOXD4,HOXD8,HOXD12,OTOP3,INSRR,KCND3,KCNS1,NTM,SLC15A3,PCDHB15,PCDHB14,PCDHB12,PCDHB11,PCDHB7,PCDHA10,PCDHA3,PCDHA2,TDRD1,PRDM8,PCDHB16,TAL1,TBX5,TFAP2B,NR2F1,NR2F2,MPPED1,CACNA1E,NETO1,ELOVL3,PHOX2B,ZNF804A
REACTOME_MEMBRANE_TRAFFICKING	267	129	108	7	101	76	32	4	3	1.95847	0.1221	0.143988	0.188454	0.108632	Up	0.0829062	0.999953	GJC1,AP1M2,PREB,STAM2,SEC24B,SEC23A,TGOLN2,AP4B1,GJB6,SNF8,COPE,AP2M1,AP1S1,AP3S1,CLTA,CLTB,CLTC,GJB4,CHMP4B,COPA,COPB1,CPD,VPS37A,CTSZ,SH3D19,VPS37D,DAB2,AP1B1,AP1G1,DNM1,DNASE2,DNM2,GJD4,COPZ1,COPG1,SEC31A,AP4E1,SNAPIN,FTH1,FTL,GAK,NECAP1,CHMP2B,BLOC1S6,BLOC1S1,GJA1,GJA3,GJA4,GJA5,GJA8,GJB1,GJB2,GJB3,GJB5,SNX5,VPS4A,CHMP2A,GNS,YIPF6,CHMP4A,HSPA8,IGF2R,ARCN1,ARF1,GJB7,BLOC1S3,M6PR,ARRB1,MYO6,OCR…
PID_INTEGRIN4_PATHWAY	268	11	10	2	8	1	9	0	2	-3.76117	-0.452399	-0.396352	-1.18939	-0.879756	Down	0.0831468	0.999953	LAMA1,ITGA6,ITGB4,LAMA2,LAMA3,LAMA5,LAMB1,LAMB2,LAMB3,LAMC1,LAMC2
REACTOME_CITRIC_ACID_CYCLE_TCA_CYCLE	269	26	19	1	18	15	4	1	0	0.663384	0.132062	0.145581	0.152191	0.134266	Up	0.0842075	0.999953	CS,DLD,DLST,FH,NNT,SUCLG2P2,IDH2,IDH3A,IDH3B,IDH3G,MDH2,OGDH,ACO2,SDHA,SDHB,SDHC,SDHD,SUCLA2P1,NA,NA,NA,NA,NA,SUCLG2,SUCLG1,SUCLA2
WAKABAYASHI_ADIPOGENESIS_PPARG_RXRA_BOUND_WITH_H4K20ME1_MARK	270	145	134	31	103	86	48	21	10	6.20083	0.144316	0.148895	0.53567	0.359995	Up	0.0848684	0.999953	TANK,FAM13A,ABCC4,ACAA2,AGPAT2,TOB2,ERP29,IMMT,HIBADH,PLA2G16,BAZ2A,CHP1,PXMP4,EVI5L,ABHD15,GINM1,AP3S1,LSM12,DRAM2,PQLC3,CS,PTGR2,PUS10,DAB2IP,ATN1,STOM,ALAD,ESRRA,ETFB,FABP4,ACSL3,FDX1,RASA3,CPEB3,MAPKBP1,EFR3A,PLCB1,PLA2G15,BCL2L13,MTCH2,NATD1,MPC2,FBXO8,HIBCH,GCSH,GHITM,MKNK2,KLF15,HADH,AOX1,ACADM,IDH1,IFNGR1,KMT5A,LIPE,FAM102A,LPL,LTBP3,PIM3,ALDH6A1,MOCS2,NCBP1,NDUFS6,NFE2L1,ATP1B3,NMT1,PC,P…
REACTOME_MRNA_DECAY_BY_3_TO_5_EXORIBONUCLEASE	271	11	11	0	11	2	9	0	0	-1.36305	-0.209043	-0.207393	-0.410974	-0.303928	Down	0.0853275	0.999953	EXOSC8,EXOSC6,DIS3,EXOSC7,EXOSC2,DCPS,EXOSC3,EXOSC1,EXOSC9,EXOSC4,EXOSC5
XU_GH1_AUTOCRINE_TARGETS_DN	272	142	125	26	99	83	42	19	7	6.38681	0.187389	0.183007	0.571254	0.380444	Up	0.0854736	0.999953	NA,RBM7,DDX39A,RAMP1,OLFM1,SEMA3C,IPO7,AGR2,POMT1,ADCY1,NUP50,KDM5B,PLK2,HSPH1,HPSE,MAGED2,RBPMS,RAB31,CIT,PLA2G16,EXOC3,COL12A1,KRT80,PWAR1,CTNND2,CUX1,GPR180,DBN1,DSCAM,EFNA5,EFNB2,EIF5,MPRIP,SULF1,PPIP5K2,MCF2L,RHOQ,NAALADL2,BAMBI,RSL1D1,IL36RN,SNORD62A,B4GALT1,NBEA,FOXP1,CACNG4,GPC3,GP9,GPX4,SETD2,GSTM3,HDLBP,HSD17B4,HSPA1B,IGFBP4,JAK1,KCNK2,SBK1,LAMA5,FAM102A,MAP3K1,SCGB2A1,AFF1,NDUFB8,NFYC,…
CHNG_MULTIPLE_MYELOMA_HYPERPLOID_UP	273	52	50	2	48	7	43	1	1	-0.697822	-0.156286	-0.161279	-0.0986869	-0.0103497	Down	0.0856521	0.999953	RPL35,CLTA,DHPS,SCAMP5,EEF1B2,EEF1G,EEF2,EIF4A2,FBL,NCBP2,RPL13A,RPL36,EIF3K,KLK3,RPSA,NPM1,RSL24D1,IMP3,QARS,RPL4,RPL7A,RPL15,RPL18,RPL21,RPL24,RPL27A,RPL28,RPL29,RPL32,RPL35A,RPL37,RPLP1,RPLP2,RPS3,RPS6,RPS9,RPS13,RPS14,RPS15,RPS16,RPS17,RPS19,RPS23,MRPL34,SNRNP70,UBA52,UBA7,EIF3G,EIF3J,HERC1,RPL14,USP3
FLECHNER_BIOPSY_KIDNEY_TRANSPLANT_REJECTED_VS_OK_DN	274	546	480	91	389	317	163	63	28	9.56606	0.134257	0.138639	0.436629	0.294749	Up	0.0857087	0.999953	OCLN,DNM1L,LRPPRC,TOB1,G3BP1,PDZK1IP1,SLC25A13,CNIH1,RIDA,GLYAT,SRRM1,ABCC4,CDKN1C,MARCH6,DLEU1,AKR1A1,NDRG1,CDS1,PGRMC2,CFDP1,FAM3C,ACAA2,UBE2E3,SEC23A,CAP2,VTI1B,VAT1,LAMTOR5,DNPH1,PDLIM5,CGRRF1,RRAGA,PTGES3,AHCYL1,ZMYND11,SLC17A3,NCKAP1,PGRMC1,SMPDL3A,PRDX3,C11orf58,TOMM34,RAB40B,EBNA1BP2,TMED10,COPS5,IMMT,SLC27A2,RBPMS,DSTN,WWP1,RPP14,KIF3A,PLA2G16,STRAP,PROSC,AKAP11,DDX19B,LARP4,AGAP1,ADD3,C…
CAFFAREL_RESPONSE_TO_THC_24HR_3_DN	275	13	13	3	10	9	4	2	1	1.24159	0.162136	0.25031	0.344355	0.473066	Up	0.0857782	0.999953	GIPC1,WDR89,CPT1A,WBP1,NUPR1,MT2A,NUSAP1,CSNK1G1,PSMD8,RRM2,RYR1,HIST1H4I,CDC42
WHITEFORD_PEDIATRIC_CANCER_MARKERS	276	116	105	11	94	28	77	1	10	-3.92715	-0.146274	-0.141154	-0.38325	-0.201749	Down	0.0866822	0.999953	SMC4,CDK4,CDK6,RNASEH2A,CENPA,CENPE,CENPF,POLQ,PLK4,ADCY3,DBF4,MLLT11,UBE2C,ZWINT,CDCA5,HAUS1,CKS1B,CKS2,CDCA2,DHFR,DNMT1,DTYMK,E2F1,ZNF367,EIF4A1,EIF4EBP1,ENO1,TPX2,SNRNP200,ADGRL3,NCAPH,GABRB2,GAPDH,CKAP2,GPX7,ATAD2,UHRF1,PSAT1,H2AFX,HMGB3,BIRC5,ILF2,ILF3,KLKB1,KIF11,KPNA2,STMN1,MAD2L1,MCM4,MCM5,MCM7,MKI67,NUDT1,MYBL2,MYCN,NASP,NEK2,NME1,ODC1,PAFAH1B3,PCNA,HN1,NUSAP1,GINS2,POLE2,PON3,CDCA8,ASF1…
BIOCARTA_AKT_PATHWAY	277	22	21	3	18	15	6	3	0	2.94202	0.21795	0.207438	0.642	0.369684	Up	0.0867192	0.999953	CHUK,AKT1,FOXO1,FOXO3,GH1,GHR,HSP90AA1,IKBKB,FASLG,FOXO4,NFKB1,NFKBIA,PDPK1,PIK3CA,PIK3CG,PIK3R1,PPP2CA,BAD,RELA,YWHAH,CASP9,IKBKG
BILANGES_SERUM_RESPONSE_TRANSLATION	278	37	31	2	29	5	26	0	2	-1.95304	-0.207349	-0.166208	-0.350777	-0.0225156	Down	0.0869525	0.999953	RACK1,NSA2,CPT1B,CYP17A1,DNM1,EEF1A1,EEF1B2,EEF1G,KIF21B,TNRC6B,DYNAP,SYT10,ARL4D,LALBA,MYL3,FTHL17,RAVER2,PTMS,RPL4,RPL6,RPL10,RPL18A,RPL21,RPL29,RPS3,RPS4X,RPS5,RPS6,RPS7,RPS8,RPS19,TCF7L2,ARID5B,KHSRP,EIF3F,EIF3H,RPL14
REACTOME_GOLGI_ASSOCIATED_VESICLE_BIOGENESIS	279	53	47	1	46	37	10	0	1	0.695592	0.142734	0.175	0.101463	0.120834	Up	0.0890913	0.999953	AP1M2,TGOLN2,AP4B1,AP1S1,AP3S1,CLTA,CLTC,CPD,SH3D19,AP1B1,AP1G1,DNM2,AP4E1,SNAPIN,FTH1,FTL,GAK,NECAP1,BLOC1S6,BLOC1S1,SNX5,YIPF6,HSPA8,IGF2R,ARF1,BLOC1S3,ARRB1,OCRL,SNX9,PIK3C2A,TBC1D8B,BLOC1S4,RAB5C,SORT1,LOC643454,SH3GL2,SNX2,VAMP2,VAMP7,TFRC,TPD52,TPD52L1,TXNDC5,PICALM,DTNBP1,AP3B1,VAMP8,NAPA,AP1S2,AP1M1,HIP1R,PUM1,DNAJC6
NIELSEN_LEIOMYOSARCOMA_CNN1_UP	280	19	17	2	15	3	14	0	2	-3.50095	-0.28107	-0.27912	-0.849104	-0.635521	Down	0.089491	0.999953	MYL9,SORBS1,CNN1,TRDMT1,ALDH1B1,GABRG2,LMOD1,KCNMB1,LAMA3,MYH11,MYLK,PPP1R12B,RAB23,ACTA2,SVIL,TAGLN,TFPI2,LOC81691,RIMS2
KOINUMA_COLON_CANCER_MSI_DN	281	8	7	1	6	4	3	1	0	3.38728	0.292973	0.292973	1.28027	1.28027	Up	0.0901899	0.999953	HSPH1,CHMP4B,EMP1,QPRT,MLH1,LAPTM4B,PMEPA1,AXIN2
HOFMANN_MYELODYSPLASTIC_SYNDROM_LOW_RISK_DN	282	30	25	4	21	18	7	4	0	4.60256	0.297285	0.211602	0.920511	0.481359	Up	0.0904757	0.999953	TSPAN1,CDK2AP2,STIP1,CKAP4,FERMT2,DUSP14,SFN,ANXA2,HRAS,HSPA4,ILF3,KRT8,MAGEA3,MAGEA4,MAGEA6,POU5F1,PSMD8,PSMD11,PSMD13,CCND1,TFAP2C,TUBB2A,TXNRD1,MALL,CAPNS1,HIST1H2AH,IER3,UBE2M,GPRC5A,GDF15
REACTOME_ORGANIC_CATION_ANION_ZWITTERION_TRANSPORT	283	13	4	1	3	4	0	1	0	2.52705	0.374006	0.374006	1.26353	1.26353	Up	0.0905537	0.999953	SLC22A7,SLC22A12,SLC22A18,SLC22A15,SLC22A11,SLC22A1,SLC22A3,SLC22A2,SLC22A4,SLC22A5,SLC22A16,SLC22A6,SLC22A8
PID_INTEGRIN3_PATHWAY	284	43	35	12	23	26	9	10	2	5.80687	0.413207	0.326821	0.98154	0.844203	Up	0.0911149	0.999953	EDIL3,COL1A1,COL1A2,COL4A1,COL4A3,COL4A4,COL4A5,COL4A6,FBN1,FGA,FGB,FGG,FN1,HMGB1,TNC,IBSP,CYR61,ITGA2B,ITGAV,ITGB3,KDR,L1CAM,LAMA4,LAMB1,LAMC1,F11R,PDGFB,PDGFRB,PECAM1,PLAU,PLAUR,PVR,SDC1,SDC4,SPP1,TGFBI,TGFBR2,THBS1,THY1,VEGFA,VTN,SPHK1,CD47
DELASERNA_TARGETS_OF_MYOD_AND_SMARCA4	285	11	7	2	5	1	6	0	2	-3.65684	-0.537156	-0.537156	-1.38215	-1.38215	Down	0.0914132	0.999953	BIN1,MYLPF,IGFBP5,MYH3,MYL4,MYOG,ACTA1,TNNC2,TNNI2,TNNT2,TNNT3
REACTOME_IONOTROPIC_ACTIVITY_OF_KAINATE_RECEPTORS	286	11	8	2	6	5	3	2	0	3.4692	0.154374	0.154374	1.22655	1.22655	Up	0.0914516	0.999953	DLG1,DLG3,GRIK1,GRIK2,GRIK3,GRIK4,GRIK5,CALM1,CALM2,CALM3,NCALD
TUOMISTO_TUMOR_SUPPRESSION_BY_COL13A1_DN	287	17	9	4	5	1	8	1	3	-3.36808	-0.415925	-0.415925	-1.12269	-1.12269	Down	0.0923276	0.999953	GPR151,CRP,CYP1A1,CYP2E1,DBP,AFP,GSTA2,PPM1J,APOA2,OTOP3,MCAM,MPP4,SLC13A1,TTR,BCO2,BBOX1,FOXQ1
JI_RESPONSE_TO_FSH_DN	288	58	52	12	40	38	14	9	3	3.27582	0.147449	0.183791	0.454274	0.440813	Up	0.0927919	0.999953	MED6,RANBP9,CDK8,GNA13,ZMYND11,GPR176,PACSIN2,KLHDC3,ADD1,COL1A1,VCAN,DDX3X,DUSP1,EIF2S3,EMP1,FGF2,FGF5,MAST1,FN1,PITPNB,SERBP1,GDI2,GNS,HK2,ITGA6,JAK1,KIF5B,ARF6,ARHGAP5,MAT2A,ASPH,ATP5A1,SERPINE1,PAK2,PLEC,MAP2K1,PRPS1,PHTF2,RAB6A,RAF1,RB1,RRM2,SPOCK1,BRCA1,TMBIM6,TFDP1,TOP1,TOP2A,TOP2B,UBE2G1,YWHAZ,KXD1,PANK3,CYB5B,SNAP23,PRPF4B,CCNF,OSMR
BURTON_ADIPOGENESIS_1	289	33	32	11	21	9	23	2	9	-5.98852	-0.311717	-0.276468	-1.05863	-0.871655	Down	0.0928864	0.999953	ARL4C,CEBPB,CEBPD,DNAJB4,SLC25A25,CTGF,DLX2,DUSP2,ETS2,PHLDA1,FOXC2,FOSL2,MAFF,ID2,ID3,IL6,RHOB,MYC,NFIL3,NR4A2,PER1,ERRFI1,UNC45A,RPS25,SGK1,THBD,VEGFA,WEE1,IRS2,TSC22D1,IER3,LITAF,BAG3
SCHAEFFER_PROSTATE_DEVELOPMENT_AND_CANCER_BOX2_DN	290	7	5	1	4	5	0	1	0	1.13345	0.340048	0.340048	0.506893	0.506893	Up	0.0929022	0.999953	FAP,PTGR1,SOX9,TLE1,YWHAE,TRIM8,CAST
HARRIS_HYPOXIA	291	81	76	17	59	51	25	12	5	5.2794	0.180029	0.177705	0.605588	0.47517	Up	0.0932012	0.999953	CDKN1A,CDKN1B,COL5A1,ADM,CP,DDIT3,EDN1,EDN2,ENO1,ENPEP,EPAS1,EPO,F3,FGF3,ALDOA,FLT1,FOS,FTL,XRCC6,GAPDH,ANGPT2,HGF,HIF1A,HK1,HK2,HMOX1,APEX1,IGF2,IGFBP1,IGFBP2,IGFBP3,IL6,CXCL8,JUN,L1CAM,LDHA,CD99,MIF,MMP13,NFKB1,P4HA1,AK3,PDGFB,PFKL,PFKP,PGF,PGK1,PKM,PLAUR,PRPS1,PTGS2,RP1,SAT1,CCL2,BIK,SLC2A1,SLC2A3,BNIP3,BNIP3L,SPP1,STC1,TAGLN,TEK,TF,TFF3,TFRC,TGFA,TGFB1,TGFB3,TGM2,TH,TXN,VEGFA,VIM,XRCC5,CA9,CA…
MARIADASON_RESPONSE_TO_CURCUMIN_SULINDAC_5	292	23	21	3	18	12	9	3	0	4.62445	0.135325	0.0973576	1.00914	0.400858	Up	0.0936488	0.999953	XPOT,CKS1B,ADK,FUS,AGO2,IFIT1,ACADS,INPP5A,KCNS2,LAD1,ME1,MLH1,ATF4,PCBP2,MBTD1,DNAJA4,PSMB5,SMPD1,BTF3,TARS,XBP1,BCL2L12,STC2
MCMURRAY_TP53_HRAS_COOPERATION_RESPONSE_UP	293	26	22	4	18	4	18	1	3	-3.04863	-0.279375	-0.294183	-0.64997	-0.685487	Down	0.0943537	0.999953	HBEGF,ENO3,F2RL1,OAF,FGF7,CADM1,ANKRD1,MRPL15,CXCL1,PARVB,GPR149,CXCL8,SERPINB2,PLAC8,ANKH,RGS2,ARAP3,SLC14A1,SMS,SOD3,TNNT2,KCTD15,PLA2G7,HMGA2,SEMA7A,CHST1
MCCABE_HOXC6_TARGETS_CANCER_DN	294	20	20	3	17	14	6	2	1	2.56614	0.165699	0.143067	0.573806	0.128925	Up	0.0947282	0.999953	AP1M2,MRPL52,PDS5B,TBC1D9,ARIH1,GTF2H3,IGFBP3,PAK2,PAWR,PLCB3,ERRFI1,OGFOD1,PSEN1,SRP14,TSEN34,MKKS,CHCHD5,RAB9A,SPTLC2,PIEZO1
RUIZ_TNC_TARGETS_UP	295	153	144	30	114	97	47	23	7	8.33243	0.207512	0.171718	0.694369	0.459301	Up	0.0948512	0.999953	ATP9A,CDH11,CTDSP2,MARCH6,BTN3A3,SEMA3C,CTSC,KDM5B,PLK2,IQGAP2,PNRC1,STON1,BTN3A2,KCTD12,CLU,TPP1,COL1A2,COL3A1,COL4A5,COL5A2,SPTSSA,EDNRA,A2M,EXTL2,EYA1,ALDH3A1,ACSL4,ZCCHC24,FCGRT,PHLDA1,FOXF1,FOXF2,UBXN4,HEY1,SSBP2,FLRT2,BAMBI,METTL7A,OLFML2B,LRIG1,GLCE,WSB1,GBE1,GBP2,HBP1,PDCD4,GOLGB1,TRIB2,GRN,GSN,BAZ2B,ANXA4,HLA-C,HNMT,HPGD,ID2,APOE,IGFBP7,IL1R1,IMPA2,LTA4H,LTBP3,TM4SF1,NBR1,ARRB1,MAN1A1,ME…
CROSBY_E2F4_TARGETS	296	6	5	1	4	1	4	0	1	-1.15839	-0.23108	-0.23108	-0.518048	-0.518048	Down	0.0952326	0.999953	NDC80,CENPE,CHEK1,BUB1B,PTTG1,CDC6
MEISSNER_ES_ICP_WITH_H3K4ME3_AND_H3K27ME3	297	14	8	1	7	1	7	0	1	-2.02814	-0.371748	-0.371748	-0.717054	-0.717054	Down	0.0955776	0.999953	PROKR1,LECT1,CORO1A,TNFRSF13C,MOGAT1,EVPL,FOXS1,GGT7,LYL1,TSPAN11,EPN3,PAK7,ADAM33,TSSK3
HOFMANN_MYELODYSPLASTIC_SYNDROM_RISK_UP	298	24	18	3	15	14	4	3	0	3.72148	0.364324	0.301682	0.87716	0.637919	Up	0.0963621	0.999953	TOM1,CDK2AP2,STIP1,FERMT2,DUSP14,HRAS,JUND,EPCAM,MAGEA1,MAGEA3,MAGEA6,PSMD11,PTPRN,CCND1,TK1,TSPAN8,MALL,MLF2,IER3,GPRC5A,CD9,GDF15,NCOR1,TRAM2
DASU_IL6_SIGNALING_UP	299	59	55	12	43	17	38	3	9	-4.29398	-0.191174	-0.194483	-0.579	-0.503637	Down	0.0966347	0.999953	SORBS3,IRF9,IFI30,CEBPB,PDPN,FAM189B,STMN2,EMILIN1,CKS2,COL6A1,COL16A1,DNM1,DNM2,ENG,FASN,FCHO1,RGL1,MGRN1,MAFF,TMEM158,GAS6,GEM,ANPEP,CXCL3,HLA-F,HSPA1A,IL6,CXCL8,IRAK1,AGRN,LY6E,MMP1,MMP3,NMB,ATP2B1,SERPINB2,NAGPA,PLEC,MAP2K2,HTRA1,CCL2,SOD2,SOX4,SREBF1,ZFP36L2,TAPBP,TFAP2C,TGFB1,TNFAIP6,VEGFB,ZFP36,HIST1H2AC,HIST2H2BE,KHSRP,PLA2G4C,IER3,PTGES,CD47,CDC25B
YE_METASTATIC_LIVER_CANCER	300	27	23	6	17	8	15	2	4	-3.49547	-0.280992	-0.189852	-0.728856	-0.4615	Down	0.096711	0.999953	CENPE,CES1,CXCR6,LILRA2,AKR1C4,ENO3,FZD2,GRK5,IGFBP6,IL2RB,INPP5B,IRF2,ITGA9,KHK,LRP6,MDFI,MMP9,ASPH,STK26,SERPINB5,CYP4F12,SPP1,YES1,PRR3,NA,RAB28,CD37
WORSCHECH_TUMOR_REJECTION_DN	301	10	9	3	6	3	6	0	3	-3.67217	-0.264051	-0.264051	-1.22406	-1.22406	Down	0.097182	0.999953	BCAP31,IRAK1BP1,BTLA,IRF2BP1,TIAM2,ILF3,LY6E,TNFRSF12A,TNFAIP1,IKBKAP
THUM_MIR21_TARGETS_HEART_DISEASE_UP	302	17	15	9	6	12	3	7	2	4.47706	0.38959	0.399443	1.15597	1.13742	Up	0.0972211	0.999953	POSTN,COL1A1,COL1A2,COL5A2,RCAN1,ELN,NMRK2,APOD,LOX,LTBP2,LUM,ASPN,BGN,TGFB3,SVEP1,WISP2,CRLF1
EHLERS_ANEUPLOIDY_DN	303	12	11	3	8	3	8	0	3	-4.79984	-0.417133	-0.257658	-1.44721	-0.752507	Down	0.0979111	0.999953	GPAT4,ANO6,NCS1,CA14,GABRB3,GMPR,CNIH4,LY6E,PTRH2,PRELP,FZD9,RNF144A
SEKI_INFLAMMATORY_RESPONSE_LPS_DN	304	23	20	6	14	15	5	6	0	5.25471	0.294811	0.326233	1.17499	1.01851	Up	0.0982666	0.999953	CORO2B,SYNPO,C1QTNF2,TMEM178A,DBP,SLC16A9,PLEKHA6,BAMBI,GDF10,GSTT1,ABLIM1,MMP11,G0S2,PALM,SEPT4,WNT4,SUCNR1,PDLIM2,THBS2,ATOH8,SELENBP1,BMF,RAB3D
WILLIAMS_ESR1_TARGETS_DN	305	6	4	2	2	3	1	2	0	4.41279	0.539783	0.539783	2.20639	2.20639	Up	0.098409	0.999953	CYP1A1,S1PR3,EFNB2,ERBB2,ZFP36L2,TP53INP1
BASAKI_YBX1_TARGETS_DN	306	384	340	75	265	215	125	59	16	12.5188	0.179952	0.160403	0.678927	0.453497	Up	0.0985854	0.999953	MED6,VAC14-AS1,SMIM6,NA,NA,TSPAN1,SGK2,FAM13A,MPZL2,TRIM13,SPRY1,SPRY2,NET1,TCIRG1,BTN3A3,NDRG1,ST3GAL6,N4BP2L2,FAM3C,VAV3,ZBTB18,SEMA4B,NEBL,MMP24,SMPDL3A,C11orf58,BTN3A2,CHGA,MRAP2,MGAT4A,GLCCI1,CKB,GBP5,RAB3IP,C14orf28,TARSL2,MSI2,MBOAT2,FAM43A,ADM,C5orf24,HINT3,CPM,APOOL,TMEM37,CRYM,DHRS13,WIPF2,ANKRD29,CTBS,KANSL1L,CCDC50,CXADR,LOC153682,RDH10,VPS13B,PRUNE2,CD55,DBP,ZNF320,ZNF780B,DMXL1,MMAA…
TIAN_TNF_SIGNALING_VIA_NFKB	307	28	27	6	21	9	18	1	5	-3.72833	-0.270449	-0.269103	-0.717517	-0.688344	Down	0.0990031	0.999953	TNIP1,FST,PLK2,CTGF,GCH1,CXCL1,CXCL2,CXCL3,IL6,IL7R,CXCL8,TNFRSF9,IRF1,NFKB1,NFKB2,NFKBIA,NFKBIE,PTGS2,REL,RELB,CCL20,SDC4,TNFAIP2,TNFAIP3,TRAF1,ZFP36,CD83,GFPT2
ZIRN_TRETINOIN_RESPONSE_DN	308	6	4	2	2	4	0	2	0	3.7022	0.589139	0.589139	1.8511	1.8511	Up	0.0991634	0.999953	CLTC,ABI3BP,GREM1,P2RY2,PFN1,C3AR1
SEIDEN_ONCOGENESIS_BY_MET	309	88	86	13	73	56	30	11	2	4.9742	0.168037	0.131747	0.536382	0.25978	Up	0.0991836	0.999953	UBA2,ACTR3,NSA2,LYPLA1,SEC23A,IPO7,SPTLC1,YME1L1,NCKAP1,PAPOLA,TCERG1,SUB1,TMEM123,EEF1A2,EIF5,EPS8,EREG,F2RL1,HNRNPA3,ARHGEF12,COMMD3,TRAM1,CERS6,SLC39A6,CLIC4,HIGD1A,SERBP1,GBAS,SERP1,MMADHC,GLS,GNAI3,GRSF1,SLC25A24,ANXA3,ANXA4,HNRNPH2,HSPA4,HSP90AA1,IFNGR1,ITGA6,LAMB1,MBNL1,CD46,NPM1,ATP2A1,P4HA1,PCMT1,RSL24D1,PDE8A,MBIP,STK26,PLOD2,PLS3,SLC38A2,FAM208B,COMMD8,PPP1CB,PNRC2,PTEN,SERINC1,ZBED5,A…
BHAT_ESR1_TARGETS_VIA_AKT1_DN	310	82	78	20	58	53	25	13	7	5.6236	0.188411	0.175388	0.636747	0.46075	Up	0.0992286	0.999953	CDH3,ABCC5,CDK6,FAXDC2,PTPN21,ZNF277,CDYL2,CFAP206,FAM84B,DBP,S1PR3,EDN2,EFNA1,EFNB2,EPS8,ESR1,ALAD,RAB18,SASH1,PSD3,ZMYND8,RNF144B,LETMD1,EHF,HBP1,GPD2,MKX,DLL1,BLNK,GRHL1,IGSF3,TNC,IL1R1,YPEL2,LAMB1,MEF2D,ATP1B1,INSIG2,CHST15,PDK4,SYTL2,PPL,SLC29A3,GALNT10,ZDHHC7,LMBRD1,SPATA7,ATP8B2,CGN,SHROOM3,PTPN14,RARG,RBL2,BCL2L1,SLC22A23,NPAS3,CREB3L2,SNTB2,KLF9,TGFB2,TLE1,UBE2H,ZKSCAN1,ST8SIA4,PLEKHF1,P…
MANN_RESPONSE_TO_AMIFOSTINE_DN	311	10	9	1	8	8	1	1	0	2.31555	0.246377	0.246377	0.77185	0.77185	Up	0.099866	0.999953	HMGN2,HNRNPK,KRAS,MAD2L1,PRKACB,TWF1,RRM2,BLMH,XPO1,CCNB1
BURTON_ADIPOGENESIS_5	312	126	117	20	97	78	39	18	2	6.50607	0.149516	0.127159	0.601486	0.322945	Up	0.100405	0.999953	TIMM23,COX17,PPIF,PDIA6,BCAP31,TOB1,GPHN,TIMM17A,TOMM40,CEBPA,SORBS1,MTX2,PRDX3,LMAN2,UQCR11,RPP14,CHP1,PHB2,GINM1,ISCA2,COX6A1,CPT2,CRAT,ROMO1,CYC1,DBI,TIMM8A,AGT,ECHS1,AK2,ESRRA,ETFB,EXTL3,FABP4,FABP5,ACSL1,TYSND1,FDX1,ZNRF2,ALDOA,LPIN1,BCL2L13,G6PD,MPC2,TIMM9,TBL2,GK,TMEM97,GPI,PTRF,MKNK2,RGCC,MRPL15,C18orf8,GYS1,HK2,ACADM,IFNGR1,IGF2,IVD,LIPE,C16orf74,PIM3,DNAJB9,MDH2,MGST3,UQCRHL,NDUFA8,NDUF…
PID_TRAIL_PATHWAY	313	28	27	6	21	16	11	6	0	4.04211	0.188372	0.186695	0.777905	0.677715	Up	0.100474	0.999953	CHUK,IKBKB,MAP3K1,PIK3CA,PIK3CB,PIK3CD,PIK3R1,PIK3R2,MAPK1,MAPK3,MAPK8,MAP2K4,SMPD1,TRAF2,DAP3,CASP8,CASP10,PIK3R3,IKBKG,TRADD,RIPK1,TNFSF10,FADD,TNFRSF10D,TNFRSF10C,TNFRSF10B,TNFRSF10A,CFLAR
FARMER_BREAST_CANCER_CLUSTER_2	314	33	33	1	32	7	26	0	1	-0.936052	-0.142857	-0.153205	-0.162946	-0.031503	Down	0.100491	0.999953	KIF20A,NDC80,CENPA,CENPE,TPX2,RRS1,KIF4A,RAD54B,ASPM,ATAD2,MRPL15,KIF11,MAD2L1,MCM4,NEK2,MTERF3,NUSAP1,ESRP1,ARMC1,CEP55,PRKDC,KIF15,NCAPG,BUB1,BUB1B,SLC25A32,CCNA2,PRC1,CCNB2,PTTG1,MTFR1,RB1CC1,MELK
CAIRO_PML_TARGETS_BOUND_BY_MYC_UP	315	23	21	2	19	6	15	0	2	-1.97224	-0.153108	-0.131794	-0.430379	-0.120496	Down	0.100503	0.999953	CDK4,EIF4E,EMP1,ID2,NCL,NPM1,YBX1,ODC1,PTMA,BAX,BCAT1,POLR3D,THBS1,TK1,TP53,CAD,CDCA7,EIF2A,CUL1,DDX18,CCNB1,CCND2,CDC25A
BONOME_OVARIAN_CANCER_POOR_SURVIVAL_UP	316	31	30	4	26	22	8	3	1	2.90301	0.191442	0.185091	0.530015	0.286231	Up	0.101272	0.999953	SEC63,EFEMP1,THSD7A,LIMCH1,PSD3,SIRT1,EID1,IGFBP5,ARHGAP6,LEPR,GULP1,PDE8A,UBL3,RAB2A,REV3L,CERK,TSPAN7,ZBTB16,KCNAB1,FAT4,RECK,PEX3,RUNX1T1,TAX1BP1,HERC1,CCPG1,SRSF11,KL,ITM2B,TTC37,RB1CC1
LUI_THYROID_CANCER_CLUSTER_5	317	13	12	5	7	9	3	4	1	4.57639	0.626102	0.668929	1.32109	1.75875	Up	0.101555	0.999953	TSPAN1,CRYAB,EPHX1,ETHE1,HLA-DMA,HMGCS2,ACADM,AQP7,ISL1,ISLR,LGALS1,BLVRB,TFF3
HOWLIN_CITED1_TARGETS_1_DN	318	37	36	7	29	24	12	6	1	4.61906	0.194035	0.187675	0.769843	0.558244	Up	0.101717	0.999953	CDH11,MPZL2,CAP1,RAD51AP1,CRYAB,TMEM30B,EPB41L2,ABCB7,AMACR,GALC,SLC25A24,HGF,HIF1A,IDO1,AR,JAK1,CITED1,ASPH,ATP1A2,IER5,RAB6B,BTBD1,TRIM34,VPS53,LIN7C,SERINC1,SYT13,SC5D,MPP5,NABP1,UAP1,TFRC,THBS1,PDGFD,ANGEL2,RNF14,NR1D2
BANDRES_RESPONSE_TO_CARMUSTIN_MGMT_24HR_DN	319	33	22	5	17	6	16	1	4	-5.53876	-0.395408	-0.294919	-1.18087	-0.770107	Down	0.102177	0.999953	ARPC2,SPEG,COL9A1,ADRA1B,GAST,GABRA2,GOLGA2,GPR37,GTF2F1,HAGH,HADH,MDK,MSR1,NRTN,TNFRSF11B,PFN1,MED1,PZP,RAD51,RGR,RIT2,SPRR2B,STXBP2,ICAM5,TLE3,TSPAN4,TRAF1,SLC30A3,DHX16,SORBS2,IKBKG,ACTN1,ARTN
HOOI_ST7_TARGETS_DN	320	123	105	31	74	62	43	24	7	11.0971	0.264129	0.186022	1.08297	0.65106	Up	0.10247	0.999953	SPRY4-IT1,CDH12,DHRS2,NDRG1,RBPMS,STON1,C10orf10,COL1A1,RPL32P3,CRIP1,C14orf37,C2CD4A,TMEM56,TMEM30B,DENND1B,DNAH5,ARID2,ENO2,EPHB3,VASH1,UBR2,FN1,OBSL1,ALK,FUS,BAMBI,GPR160,PCSK1N,LINC00907,MIR663AHG,CCDC150,CCDC141,ANK3,TRIB2,FOXA1,ID2,IGFBP5,IREB2,ITPKB,ITPR1,KDR,TRABD2B,PSMG4,MIRLET7BHG,LINC00960,VWA5A,TM4SF1,MAGEA3,MCAM,MLLT3,MMP1,MMP10,MMP13,C4orf47,COX3,NNMT,ANGPTL4,PDK1,PDK3,SYT17,PFKFB4,…
REACTOME_FGFR2C_LIGAND_BINDING_AND_ACTIVATION	321	12	4	2	2	2	2	0	2	-5.2875	-0.725397	-0.725397	-2.64375	-2.64375	Down	0.102755	0.999953	FGF1,FGF2,FGF4,FGF5,FGF6,FGF8,FGF9,FGFR2,FGF20,FGF23,FGF18,FGF17
ZHENG_RESPONSE_TO_ARSENITE_DN	322	18	17	7	10	7	10	2	5	-6.5621	-0.251325	-0.145428	-1.59154	-0.838936	Down	0.103366	0.999953	CEBPD,CENPE,SERPINB9P1,FOXC1,IL1A,INSIG1,JAK1,MMP3,MMP13,MYC,SLC44A2,PTPN11,TFAP4,TPR,WNT5A,CXCR4,PHLDB2,ADAMTS1
SEIDEN_MET_SIGNALING	323	19	19	0	19	14	5	0	0	1.83321	0.179907	0.187528	0.420567	0.374233	Up	0.103557	0.999953	ABCC4,CAP1,CCT8,CLCN3,CSE1L,ITGAV,KIF2A,CAPRIN1,SEPT2,PRPS2,TM9SF3,RNASE4,SFPQ,IFITM1,HAT1,API5,RAB11A,CCNH,CNOT8
IKEDA_MIR1_TARGETS_DN	324	7	5	0	5	5	0	0	0	0.758575	0.29548	0.29548	0.339245	0.339245	Up	0.103612	0.999953	CLCN3,EIF4E,MMD,STK39,HSPD1,RBFOX1,MTSS1
REACTOME_VITAMIN_B5_PANTOTHENATE_METABOLISM	325	11	9	2	7	7	2	2	0	1.73352	0.188572	0.188572	0.577839	0.577839	Up	0.103717	0.999953	FASN,PANK1,PANK4,PPCDC,AASDHPPT,PANK3,PPCS,PANK2,SLC25A16,COASY,SLC5A6
REACTOME_CHYLOMICRON_MEDIATED_LIPID_TRANSPORT	326	16	10	4	6	7	3	3	1	3.52179	0.165768	0.208108	1.11369	0.994687	Up	0.10376	0.999953	APOA5,LDLRAP1,HSPG2,APOA1,APOA2,APOB,APOC2,APOC3,APOE,LDLR,LIPC,LPL,MTTP,P4HB,SAR1B,SDC1
XU_RESPONSE_TO_TRETINOIN_AND_NSC682994_DN	327	15	15	1	14	3	12	0	1	-2.61613	-0.200647	-0.119189	-0.675482	-0.0616839	Down	0.104243	0.999953	RUVBL2,CSE1L,DDX10,EIF4E,EIF4EBP1,GRB10,PRMT1,MYC,PPM1G,RABGGTB,ABCE1,EIF3B,EIF3C,NAE1,DDX18
GAUSSMANN_MLL_AF4_FUSION_TARGETS_D_UP	328	38	30	8	22	7	23	1	7	-5.04221	-0.334837	-0.325302	-0.920577	-0.734701	Down	0.104673	0.999953	ADCYAP1,PABPC4L,RIMS4,ADRA2C,CYP2B6,DRD2,FBXO45,EPHB6,F5,FABP4,FGF9,XPO7,HECW1,SSBP2,QPCT,CA13,GPR153,SLC16A12,LOXL2,NPR3,RAB9B,PDE6B,SERPINE2,EVA1B,LXN,PDXP,PERP,C10orf54,POPDC3,KCNAB1,PLA2G7,EVA1A,CDC14A,EIF4G3,CD74,ARNT2,CD302,MED13
BIOCARTA_GCR_PATHWAY	329	22	17	5	12	11	6	4	1	3.69277	0.22172	0.222206	0.895628	0.915118	Up	0.105311	0.999953	CORIN,CYCSP35,NA,NA,ADRB2,AKT1,GNAS,GNB1,GNGT1,NR3C1,ANXA1,HSP90AA1,NFKB1,NOS3,NPPA,PIK3CA,PIK3CG,PIK3R1,RELA,CALM1,CALM2,CALM3
MORI_PLASMA_CELL_UP	330	51	48	3	45	33	15	3	0	3.88517	0.14644	0.111503	0.560776	0.139529	Up	0.105879	0.999953	BET1,HTATIP2,EBP,TMED2,CHRNB4,SGPP2,PRRC1,SLC30A7,CTSB,SCFD2,DDOST,BHLHA15,UBXN4,SLC44A1,GPR160,FILIP1,SPCS1,GMPPB,HDLBP,STT3A,LMAN1,M6PR,DNAJB9,MGAT2,GPR89B,ARMCX3,NBAS,PGAM2,NANS,QPCTL,FAM46C,TESC,TMEM248,WDYHV1,TMEM39A,CCDC47,OSTC,SPCS3,RPN1,RRBP1,BPGM,SSR2,HSPA13,SURF4,MANF,DERL1,CRELD2,MAGT1,SEC11C,CD28,TRAM2
SETLUR_PROSTATE_CANCER_TMPRSS2_ERG_FUSION_DN	331	20	11	3	8	3	8	0	3	-3.89335	-0.406481	-0.248322	-1.17389	-0.655543	Down	0.106207	0.999953	CCR1,ADH5,AADAC,FOXF2,ALOX15B,METTL7A,AMELX,CSDC2,HPS1,AQP2,ITGAD,NEUROD1,PNLIPRP2,RAB27A,RGS7,GRK1,TRO,MPPED2,PROM1,KLHL21
AMIT_EGF_RESPONSE_20_MCF10A	332	14	14	4	10	10	4	3	1	3.7438	0.274034	0.26114	1.00057	0.930286	Up	0.106463	0.999953	NUBP2,PHTF1,SERBP1,AQP3,MDFI,MMP14,PSMD13,RAD23B,SCD,SEMA3F,SRPRA,THBS1,SLC39A7,SCARB2
GUTIERREZ_MULTIPLE_MYELOMA_UP	333	35	35	4	31	25	10	3	1	2.40368	0.125372	0.109714	0.406297	0.102602	Up	0.107488	0.999953	CNIH1,YKT6,WBSCR22,COX7C,SEPT10,DCTD,ETF1,BTBD3,EID1,IFI6,HNRNPK,ILF2,ARF1,RHOB,MX1,SELT,ANKHD1,PSENEN,EMC7,RHEB,SEPP1,SRP72,SSR3,TAF9,UQCRFS1,VDAC1,VDAC2,YWHAZ,PTP4A1,CSDE1,ALG8,CANX,SUCLG2,ATP6V0E1,CD47
BOYLAN_MULTIPLE_MYELOMA_PCA1_DN	334	8	7	1	6	6	1	1	0	2.39239	0.264808	0.264808	0.904238	0.904238	Up	0.107563	0.999953	PLK2,FSTL1,CNN3,CPM,EGFL6,BCL2L1,BLVRB,LHX2
PID_ERBB2_ERBB3_PATHWAY	335	44	38	6	32	24	14	6	0	3.64425	0.167332	0.145606	0.591176	0.374143	Up	0.107677	0.999953	RNF41,CHRNA1,CHRNE,ERBB2,ERBB3,AKT1,FOS,MTOR,GRB2,NRG1,HRAS,JAK2,JUN,KRAS,NF2,NFATC4,NRAS,PIK3CA,PIK3CB,PIK3CD,PIK3R1,PIK3R2,PPP3CB,PRKACA,MAPK1,MAPK3,MAPK8,MAPK9,MAPK10,MAP2K1,MAP2K2,BAD,PTPN11,RAC1,RAF1,SHC1,SOS1,SRC,STAT3,PIK3R3,DOCK7,USP8,NRG2,CDC42
DEMAGALHAES_AGING_DN	336	16	13	2	11	10	3	2	0	1.87862	0.241934	0.272019	0.521035	0.557426	Up	0.108186	0.999953	COL1A1,COL3A1,COL4A5,FABP3,GHITM,UQCRQ,ATP5G3,NDUFB11,ACSS2,DIABLO,CX3CL1,TFRC,UQCRFS1,CA4,CALB1,NREP
REACTOME_ERKS_ARE_INACTIVATED	337	12	10	2	8	8	2	2	0	3.21371	0.303949	0.226569	1.01626	0.631325	Up	0.1084	0.999953	DUSP3,DUSP4,DUSP6,DUSP7,PPP2CA,PPP2CB,PPP2R1A,PPP2R1B,PPP2R5D,MAPK1,MAPK3,MAPK7
SCHUHMACHER_MYC_TARGETS_UP	338	80	75	13	62	27	48	3	10	-3.97716	-0.125407	-0.107599	-0.459243	-0.223259	Down	0.108859	0.999953	TRAP1,NAMPT,CEBPZ,CDK4,RABEPK,PRDX4,PAICS,TBL3,CTSC,EBNA1BP2,RCC1,MRPL3,CTPS1,CYP51A1,DDX10,DHODH,AHCY,AK4,FABP5,ACSL1,FASN,FKBP4,RPIA,EXOSC7,RRP1B,DCUN1D4,GPD1L,RRS1,BOP1,EXOSC2,SLC39A14,FXN,SLC39A6,GCSH,TMEM97,GRSF1,HSPE1,IARS,IMPDH2,LDHA,MEST,MGST1,MTHFD1,MXI1,MYC,NEFH,ATP1B3,NME1,ODC1,PEBP1,CYCS,POLD2,POLR2H,PPAT,AUH,PRPS2,PNO1,DANCR,PYCR1,RANBP1,ABCE1,SLC16A1,SLC20A1,SORD,SRM,SRPK1,TARBP1,TF…
VANDESLUIS_COMMD1_TARGETS_GROUP_3_DN	339	39	26	6	20	9	17	1	5	-5.27809	-0.495315	-0.328322	-1.03512	-0.754556	Down	0.109217	0.999953	MSLN,TUBB3,DMRT2,DLL3,TRIM9,TRAM1L1,CP,CRABP1,CRABP2,OLIG3,EN2,SCG3,HOXD12,HDDC3,MEOX2,MFAP2,MFAP4,NRARP,NNAT,PCP4,CLEC1B,CCDC94,PCDH19,WFDC1,RGS2,TCF15,NR2F1,TGFBI,TMSB4X,TUBB2A,LOC728392,UCHL1,VCAM1,VTN,SERF1A,SPSB4,NREP,IGDCC3,FEZ1
REACTOME_METABOLISM_OF_PORPHYRINS	340	14	13	3	10	9	4	3	0	4.24914	0.362522	0.211277	1.1785	0.706018	Up	0.11135	0.999953	CPOX,ALAD,ALAS1,ALAS2,FECH,HMBS,HMOX1,HMOX2,UGT1A1,PPOX,BLVRA,BLVRB,UROD,UROS
ST_JNK_MAPK_PATHWAY	341	40	34	6	28	22	12	6	0	5.12285	0.226096	0.174814	0.878561	0.464216	Up	0.112163	0.999953	TAB1,MAP3K2,DUSP10,ATF2,GADD45A,DLD,DUSP4,DUSP8,AKT1,TAB2,GAB1,GCK,IL1R1,JUN,MAP3K1,MAP3K3,MAP3K4,MAP3K5,MAP3K9,MAP3K10,MAP3K11,NFATC3,PAPPA,MYEF2,ZAK,MAPK7,MAPK8,MAPK9,MAPK10,MAP2K5,MAP2K7,MAP2K4,SHC1,MAP3K7,TP53,NR2C2,TRAF6,MAP3K12,MAP3K13,CDC42
BIOCARTA_CHEMICAL_PATHWAY	342	22	20	2	18	13	7	2	0	2.0753	0.126672	0.138292	0.46405	0.176937	Up	0.112468	0.999953	PARP1,EIF2S1,AKT1,APAF1,ATM,CYCS,PRKCA,PRKCB,BAD,PTK2,BAX,PXN,BCL2,BCL2L1,BID,STAT1,TLN1,TP53,CASP3,CASP6,CASP7,CASP9
REACTOME_GLYCOSPHINGOLIPID_METABOLISM	343	38	28	4	24	21	7	3	1	2.22209	0.178268	0.173926	0.419935	0.300979	Up	0.113217	0.999953	NEU3,NEU4,ARSK,ARSG,GALC,SUMF2,GBA,GLA,GLB1,GM2A,SUMF1,HEXA,HEXB,ENPP7,ARSI,ARSH,ARSA,ARSB,STS,ARSE,ARSF,ASAH1,NEU1,NEU2,CTSA,SMPD3,SMPD4,PSAP,ASAH2,GBA2,GBA3,CERK,NA,SMPD1,SMPD2,UGCG,ARSJ,GAL3ST1
LE_NEURONAL_DIFFERENTIATION_UP	344	18	12	2	10	1	11	0	2	-2.70164	-0.361315	-0.376532	-0.779897	-0.749014	Down	0.113571	0.999953	CHRNB1,CNR1,SYT11,GABBR1,ANK2,KCNB1,KCND1,KCNK2,ASIC1,CA10,SCN2A,SCG5,STX3,SYT5,KCNAB1,MAP1LC3A,SYNGR3,SNCAIP
AMIT_EGF_RESPONSE_240_MCF10A	345	20	20	5	15	15	5	3	2	1.94026	0.220553	0.261116	0.433855	0.478769	Up	0.113766	0.999953	B3GNT2,DUSP4,SLC7A11,GABPB1,EHD4,INSIG1,PCDH7,TNFRSF12A,PLAU,GPN2,PTAFR,PTHLH,ITSN1,BMP2,TGFA,SOCS2,STK17A,AKAP12,MICAL2,HERPUD1
INAMURA_LUNG_CANCER_SCC_SUBTYPES_UP	346	14	14	2	12	9	5	1	1	1.56877	0.16126	0.166627	0.419272	0.312019	Up	0.113771	0.999953	SMNDC1,CIT,CS,DHFR,PATL1,WAPL,DNAJC9,P4HA1,PA2G4,CPSF2,MEAF6,MCU,CD47,KIAA0391
WOOD_EBV_EBNA1_TARGETS_DN	347	47	42	9	33	30	12	7	2	4.31464	0.237005	0.212245	0.665763	0.344305	Up	0.11493	0.999953	ACTR2,CALCOCO2,ABCC4,ACAA2,GPNMB,IPO7,SLC27A5,KDELR2,ALCAM,EPB41L3,MACF1,SLC39A6,GNAQ,GOLGA4,NUDT2,IDI1,IL13RA1,INSL4,KIF5B,MEST,MYLK,P2RY6,DPM3,ADAP2,PSMB8,PTGS2,RAB13,RGS2,ABCE1,S100P,SGK1,SPOCK1,DYNLT3,TGFBI,TSPAN8,TPM1,C4BPB,UGP2,MFAP5,IQGAP1,WISP2,SPHK1,TAX1BP1,MAP7,SLC16A7,AKAP12,CLEC2B
SEMENZA_HIF1_TARGETS	348	36	33	6	27	22	11	5	1	3.22938	0.14532	0.174453	0.562162	0.457199	Up	0.116653	0.999953	CDKN1A,CITED2,ADM,CP,ADRA1B,EDN1,ENO1,EPO,ALDOA,ALDOC,FLT1,GAPDH,HK1,HK2,HMOX1,IGF2,IGFBP1,IGFBP2,IGFBP3,LDHA,NOS2,SERPINE1,AK3,PFKL,PGK1,PKM,SLC2A1,SLC2A3,BNIP3,TF,TFRC,TGFB3,TPI1,VEGFA,CA9,P4HA2
KUWANO_RNA_STABILIZED_BY_NO	349	7	7	2	5	2	5	0	2	-3.54128	-0.379325	-0.379325	-1.33848	-1.33848	Down	0.116728	0.999953	CHIC2,HMOX1,ID3,GADD45B,PTGS2,RGS2,KLF10
WENG_POR_TARGETS_LIVER_UP	350	41	33	9	24	23	10	7	2	4.53023	0.206142	0.194588	0.788613	0.551798	Up	0.116946	0.999953	ANTXR2,CLDN3,CYP2A6,CYP2B6,CYP2C18,CYP7A1,CYP26A1,CYP51A1,DHCR24,FDPS,ETHE1,TMEM97,C11orf54,LGALSL,GSTA2,GSTM1,GSTM2,GSTM3,ANXA5,HMGCS1,HMOX1,IDI1,AQP8,LGALS1,LPL,ASNS,GADD45B,CSAD,PGD,TMEM176A,PRNP,MSMO1,SCD,SLCO1A2,SQLE,ACTG1,UGDH,UGT2B10,CYB5B,CD36,ENTPD5
BIOCARTA_PTEN_PATHWAY	351	18	16	3	13	12	4	3	0	3.02636	0.200593	0.192783	0.75659	0.534159	Up	0.117089	0.999953	CDKN1B,AKT1,FOXO3,GRB2,FASLG,ILK,ITGB1,PDK2,PDPK1,PIK3CA,PIK3R1,MAPK1,MAPK3,PTEN,PTK2,SHC1,SOS1,BCAR1
REACTOME_POST_TRANSLATIONAL_PROTEIN_MODIFICATION	352	188	150	24	126	102	48	17	7	5.49634	0.164355	0.127985	0.448774	0.185537	Up	0.117162	0.999953	PIGK,MUC12,PREB,ALG3,B3GNT3,SEC24B,SEC23A,ST6GALNAC2,B3GNT2,MAN1A2,GALNT6,GALNT5,MAN1B1,MGAT4B,MGAT4A,GALNT13,GALNT15,MUCL1,PIGU,MUC17,MUC15,ALG10B,B3GNTL1,ARSK,DAD1,DDOST,GALNTL5,DHPS,DPAGT1,B3GNT6,EIF5A,ALG14,F2,F7,F9,F10,DOLK,SEC31A,ARSG,GANAB,PIGN,FUT8,ST6GALNAC3,MGAT4C,SUMF2,GALNT1,GALNT2,GALNT3,GALNT8,GCNT1,GGCX,B4GALT1,ST6GALNAC4,MUC19,PIGW,SUMF1,ALG1L9P,C1GALT1C1,PDIA3,ALG5,GMPPB,GMPPA,AL…
ZWANG_EGF_PERSISTENTLY_UP	353	32	28	4	24	18	10	3	1	2.76907	0.0883407	0.131385	0.523304	0.438983	Up	0.117261	0.999953	C14orf1,PUS10,PRUNE2,CYP51A1,RHOBTB2,FAM98A,FAM169A,LOC284023,HMGCR,CCDC36,IDI1,IFIT3,ME1,OGDH,NSDHL,DYNC1LI1,CPA4,POR,RNF216,RBFOX1,CXorf57,ACSS2,LANCL2,KLHL7,TCEA2,UGDH,CALU,TMTC1,HSDL2,OASL,SERPINB7,CCDC149
COLIN_PILOCYTIC_ASTROCYTOMA_VS_GLIOBLASTOMA_UP	354	35	29	16	13	13	16	7	9	-8.33253	-0.603236	-0.429133	-1.54731	-1.35632	Down	0.117392	0.999953	OLIG2,RTN3,SCRG1,GALNT13,SERPINA3,CPE,EEF1A1,ALDOC,PDZD2,ANGPTL2,FTH1,GFAP,DKK3,TNFRSF21,GLUL,SOX8,HLA-A,APOD,ITGA3,ATP1A2,GPRC5B,SERPINE2,PLA2G2A,HTRA1,NLGN2,PLEKHB1,SCD,SOD2,SOX10,SPOCK1,TF,TSPAN7,TYRO3,DNER,RASSF2
ROY_WOUND_BLOOD_VESSEL_UP	355	50	47	12	35	32	15	11	1	5.34557	0.246191	0.249483	0.779731	0.76378	Up	0.117601	0.999953	CDH5,POSTN,RAB31,ZWINT,CHN1,ATG4A,COL3A1,COL4A1,COL5A2,VCAN,STOM,NID2,FKBP1B,FBXL7,SULF1,SEL1L3,ANGPTL2,GALNT2,TES,GBP1,CYFIP2,PCDH17,GNA12,ANGPT2,ANXA6,HLA-DRB4,HYAL1,CYR61,KCNJ8,LUM,MMP1,MSX1,COL5A3,PLAU,XAF1,PLXDC1,HEG1,S100A4,SGCB,BMP1,SLCO2A1,STC1,THY1,TIMP1,MCTP1,KDM5D,PEA15,NRP1,SRSF11,DENND4B
REACTOME_RIP_MEDIATED_NFKB_ACTIVATION_VIA_DAI	356	18	17	2	15	5	12	0	2	-4.09617	-0.393676	-0.26072	-0.993467	-0.515268	Down	0.117772	0.999953	RIPK3,CHUK,TICAM1,AGER,HMGB1,APP,IKBKB,NFKB2,NFKBIA,NFKBIB,RELA,S100A12,S100B,SAA1,TLR3,ZBP1,IKBKG,RIPK1
REACTOME_TRANSPORT_TO_THE_GOLGI_AND_SUBSEQUENT_MODIFICATION	357	33	30	7	23	23	7	5	2	3.4603	0.173082	0.204591	0.631762	0.506806	Up	0.117976	0.999953	PREB,SEC24B,SEC23A,MAN1A2,MGAT4B,MGAT4A,SEC31A,FUT8,MGAT4C,B4GALT1,ST8SIA6,LMAN1,MAN1A1,MAN2A1,MGAT1,MGAT2,MGAT3,MGAT5,ST8SIA3,SAR1B,MAN1C1,SEC13,ST6GAL1,MANEA,ST8SIA2,B4GALT4,B4GALT3,B4GALT2,MCFD2,B4GALT6,B4GALT5,SEC24C,SEC24D
STREICHER_LSM1_TARGETS_UP	358	44	42	13	29	27	15	10	3	5.16032	0.176341	0.200333	0.796254	0.692565	Up	0.118991	0.999953	CITED2,ZBTB18,KDM5B,FOXN3,ELF3,FGF13,FGFR2,DAAM1,POU2F3,GATA2,GATA3,HSPB1,IL6,IL13RA1,IL15RA,INHBB,ITPKB,ARNT,MAP3K1,NR3C2,MYLK,PAK3,PBX1,PDGFB,PLCB4,ARID4A,RBL1,BCL6,SATB1,SOX4,ST13,STAT2,NR2F2,ZKSCAN1,CXCR4,CDC45,FZD7,TNFSF10,INPP4B,TCEAL1,CLOCK,SOX13,CDC6,CDC25A
RICKMAN_TUMOR_DIFFERENTIATED_MODERATELY_VS_POORLY_UP	359	121	114	21	93	71	43	20	1	8.13184	0.195697	0.157245	0.761616	0.413416	Up	0.119681	0.999953	TOM1,AP1M2,LPCAT3,RAMP1,VAT1,CELF1,POP4,KDELR3,ADCY7,C1QTNF3,COL3A1,COL5A2,LRRC15,CPM,CTSK,LOC154761,DENND1B,DNASE1L1,DPYD,ECM2,DUSP3,E2F3,LIPH,FBN1,TRAK1,CMTR1,GPR161,STX12,FUS,MFSD8,PGLS,ABHD14A,MXRA5,OLFML2B,HEATR5A,CHMP2B,GPR160,RPUSD2,GLB1,SRPX2,SH3PXD2B,SNX24,PRMT1,IDS,IL13RA1,IMPDH1,ARF4,IPO5,ANXA2R,SNX19,CHCHD10,TACSTD2,MAN2A1,NAGA,NBL1,NSF,ORC1,PAFAH2,ABHD5,SH3GLB1,IRAK4,MARCH2,YPEL5,SIA…
BERNARD_PPAPDC1B_TARGETS_UP	360	40	35	3	32	26	9	3	0	2.35611	0.175935	0.150209	0.398255	0.0656739	Up	0.119701	0.999953	ARPC3,KLHL41,WBP4,KLHL2,COX7B,COX7C,DENND1B,ENSA,SNX13,SCFD1,U2SURP,ZBTB38,BLOC1S6,COQ2,GPS1,HIST1H1C,MYO7A,CNOT2,RSL24D1,PENK,PIP4K2A,CCSER2,GPATCH2,VPS53,SYNJ2BP,RABL6,FRMD4A,KLHL9,AGPAT3,DUSP22,SMURF1,CCDC90B,ZMAT3,SMPD1,TULP3,ANP32A,LZIC,KYNU,ANKRD44,NPEPPS
KAMIKUBO_MYELOID_MN1_NETWORK	361	19	19	4	15	14	5	4	0	3.46598	0.257289	0.243701	0.795149	0.612236	Up	0.119764	0.999953	GAS2L1,NCKAP1,PGRMC1,RAB32,LRRC58,CRIP2,MLLT3,MN1,MTUS1,RAB27A,RECQL,RGS12,SGK1,TCF4,TGFBR1,TPM4,PCBD2,VAMP4,CPNE3
REACTOME_ENERGY_DEPENDENT_REGULATION_OF_MTOR_BY_LKB1_AMPK	362	18	14	2	12	11	3	2	0	2.21797	0.221022	0.20077	0.592779	0.537687	Up	0.119881	0.999953	PRKAG2,CAB39,PRKAG3,PPM1A,STRADB,PRKAA1,PRKAA2,PRKAB1,PRKAB2,PRKAG1,RPTOR,RHEB,LOC644462,STK11,TSC1,TSC2,CAB39L,STRADA
MACLACHLAN_BRCA1_TARGETS_DN	363	16	15	3	12	6	9	1	2	-2.81555	-0.318073	-0.181553	-0.726973	-0.439311	Down	0.120297	0.999953	COL8A1,COL16A1,FRZB,GRB2,KRT4,KRT5,PIN1,BAK1,BAX,ACTB,RXRB,ZYX,SEMA3B,CCNB1,CD9,CD59
PID_ERBB4_PATHWAY	364	38	25	7	18	18	7	6	1	4.25794	0.229848	0.210856	0.851588	0.747771	Up	0.121566	0.999953	YAP1,NRG3,WWP1,NRG4,DLG4,HBEGF,ERBB2,ERBB4,EREG,TAB2,FYN,LRIG1,GRB2,GRIN2B,NRG1,JAK2,MDM2,NEDD4,WWOX,PIK3CA,PIK3CB,PIK3CD,PIK3R1,PIK3R2,MAPK1,MAPK3,PRL,PRLR,SHC1,STAT5A,STAT5B,BTC,ADAM17,ITCH,PIK3R3,CBFA2T3,NRG2,NCOR1
ZWANG_EGF_INTERVAL_UP	365	105	60	13	47	20	40	2	11	-6.71503	-0.260062	-0.199176	-0.866907	-0.61934	Down	0.121796	0.999953	SEPT5-GP1BB,RBM14,PPP1R17,CSMD3,CLCN6,SGK494,DNHD1,GPAT2,SLFN5,OLFML2A,XAGE3,EEF1D,MUC20,DHRS7C,ADAM32,ANKS6,ACSL4,FCN1,SDK1,MYH15,SMG1,SLC7A11,CLDN15,SLC25A30,GNB3,GOLGA6L1,C20orf197,CRIPAK,SPDYE1,SLC25A24,HOXB1,C17orf51,LRRC66,GLDN,SLC10A5,CLEC18A,C6orf58,INSIG1,NDUFS7,KCNA10,MROH7,KCND1,TRIM73,USP17L2,KCNQ3,KIFC3,KIR3DL1,KIR3DL2,ZKSCAN4,KRTAP5-10,KRT81,RBM12B,USP17L6P,USP17L9P,MIR129-1,MIR193A…
REACTOME_ENDOGENOUS_STEROLS	366	15	8	4	4	3	5	1	3	-4.70075	-0.417548	-0.417548	-1.66197	-1.66197	Down	0.121886	0.999953	CYP46A1,CYP1B1,CYP7A1,CYP8B1,CYP11A1,CYP11B1,CYP11B2,CYP17A1,CYP19A1,CYP21A2,CYP27A1,CYP51A1,CYP39A1,POMC,CYP7B1
FUNG_IL2_TARGETS_WITH_STAT5_BINDING_SITES_T1	367	9	5	1	4	2	3	0	1	-4.66259	-0.439782	-0.439782	-2.08517	-2.08517	Down	0.122786	0.999953	CCR6,IL5,IL9,IL13,IRF4,MYC,TNFRSF11B,CCL3,ZBED2
GUENTHER_GROWTH_SPHERICAL_VS_ADHERENT_UP	368	21	13	5	8	6	7	1	4	-6.22154	-0.552775	-0.547567	-1.72555	-1.6941	Down	0.123232	0.999953	OLIG2,CSPG5,DLL3,NES,OLIG1,CRMP1,CELSR2,ADGRL3,PCSK1N,GRIA2,HES5,MAP2,SHC3,HES6,VANGL2,ADGRB1,ADGRB2,PTPRZ1,METRN,CCND2,ADGRG1
REACTOME_SYNTHESIS_OF_GLYCOSYLPHOSPHATIDYLINOSITOL_GPI	369	17	15	0	15	13	2	0	0	0.376204	0.157561	0.160203	0.0971356	0.0340928	Up	0.123267	0.999953	PIGN,PIGW,PIGP,PIGA,PIGC,PIGF,PIGH,PIGG,PIGX,PIGV,SEMA6D,PIGO,DPM2,PIGQ,PIGM,PIGL,PIGB
WENG_POR_TARGETS_LIVER_DN	370	20	17	2	15	12	5	1	1	2.44778	0.182593	0.202882	0.593674	0.455827	Up	0.124449	0.999953	HSPH1,ACOT2,SDS,EHHADH,FABP2,FGF1,ATF5,NOCT,RAB30,HSP90AA1,APOA4,IGF1,PNPLA7,HSD17B11,RETSAT,RAD51B,BDH1,SDC4,VNN1,CYP7B1
REACTOME_COMMON_PATHWAY	371	14	7	3	4	4	3	3	0	6.17622	1.00588	1.00588	2.33439	2.33439	Up	0.124716	0.999953	F2,F5,F10,F13A1,F13B,FGA,FGB,FGG,SERPINC1,PF4,PF4V1,PROC,PROS1,THBD
REACTOME_BIOLOGICAL_OXIDATIONS	372	139	95	38	57	61	34	25	13	9.81802	0.365571	0.301083	1.00731	0.924134	Up	0.12539	0.999953	NAT2,GLYAT,BPNT1,UGT2B11,CYP46A1,UGT2A1,CYP4F8,CYP2U1,ACSM1,GSTO2,CYP2R1,ADH1A,ADH1B,ADH1C,ADH4,ADH6,ADH7,COMT,CYP1A1,CYP1A2,CYP1B1,CYP2A6,CYP3A7,CYP2A13,CYP2B6,CYP2C19,CYP2C8,CYP2C9,CYP2C18,CYP2D6,CYP2E1,CYP2F1,CYP2J2,CYP3A4,CYP3A5,CYP4A11,CYP4B1,CYP7A1,CYP8B1,CYP11A1,CYP11B1,CYP11B2,CYP17A1,CYP19A1,CYP21A2,CYP24A1,CYP26A1,CYP27A1,CYP27B1,CYP51A1,AHCY,PAOX,ALDH1A1,ALDH2,GSTA5,SLC35D1,FMO1,FMO2,F…
TAKADA_GASTRIC_CANCER_COPY_NUMBER_UP	373	7	7	3	4	2	5	1	2	-4.91328	-0.464265	-0.464265	-1.85704	-1.85704	Down	0.125482	0.999953	FGFR2,KRAS,MET,MYBL2,MYC,SDC1,SSPN
SENGUPTA_NASOPHARYNGEAL_CARCINOMA_DN	374	349	260	84	176	168	92	55	29	11.0937	0.197809	0.198192	0.688003	0.533048	Up	0.125678	0.999953	ZNF667-AS1,NA,NA,LOC100506844,TSPAN1,PDZK1IP1,KATNB1,CCNO,TUBB3,TUBB4B,PIAS3,WFDC2,BASP1,CIB1,AGR2,TACC2,CES1,CETN2,SIX2,CAPN9,ALDH1L1,NMU,ADIRF,SLC27A2,TPPP,PRSS23,KLF8,AHNAK2,MGLL,EFHC1,CKB,IQCD,LRG1,C11orf74,TMEM45B,PIH1D2,AK7,ADSSL1,DNAAF1,SPATA33,ADH1C,WDR63,KLHDC9,C1orf194,ERICH3,LRRIQ3,OSCP1,UBXN10,C1orf87,SPATA17,PIFO,C20orf85,CCDC173,MDH1B,FAM3D,FAM131A,SNTN,SPATA18,CAPSL,C5orf49,PACRG,C…
REACTOME_PHOSPHOLIPID_METABOLISM	375	198	165	34	131	112	53	26	8	7.21214	0.176462	0.155376	0.561464	0.352611	Up	0.125695	0.999953	COL4A3BP,LPCAT3,CEPT1,CDS1,PEMT,CDIPT,AGPAT1,AGPAT2,SPTLC1,NEU3,CHAT,PLA2G16,CHKA,CHKB,MGLL,PLD4,DEGS2,ACER1,SLC44A3,MBOAT2,NEU4,SGPP2,GPAT4,CSNK1G2,PIK3R6,GPAT2,PPM1L,ARSK,MBOAT1,PHOSPHO1,SGMS2,PIKFYVE,PLD6,CERS3,SLC44A5,ARSG,SACM1L,GPD1L,LPIN1,PIP5K1C,SLC44A1,PIK3R5,PLD3,PITPNB,KDSR,LCLAT1,CERS6,LPCAT4,PLA2G4F,GALC,SUMF2,SGMS1,PLA2G2D,GBA,INPP5J,GLA,GLB1,GM2A,GPD1,PLA2G4D,SUMF1,CERS2,HADHA,HADH…
PID_UPA_UPAR_PATHWAY	376	42	33	8	25	22	11	8	0	5.84908	0.395441	0.281121	1.01819	0.757466	Up	0.1257	0.999953	CTRC,CRK,CTSG,DOCK1,EGFR,ELANE,FGA,FGB,FGG,FN1,FPR1,FPR2,FPR3,GPLD1,HGF,ITGA3,ITGA5,ITGAM,ITGAV,ITGB1,ITGB2,ITGB3,ITGB5,LRP1,MMP3,MMP9,MMP12,MMP13,NCL,SERPINE1,PDGFRB,PLAU,PLAUR,PLG,RAC1,SRC,TGFB1,VLDLR,VTN,PDGFD,BCAR1,KLK4
WAGNER_APO2_SENSITIVITY	377	25	18	6	12	12	6	5	1	5.45415	0.368055	0.355474	1.28556	1.09464	Up	0.125732	0.999953	FUT9,GALNT6,GALNT5,GALNT13,GALNT15,GALNTL5,POFUT1,FUT2,FUT3,FUT4,FUT5,FUT6,FUT7,FUT8,GALNT1,GALNT2,GALNT3,GALNT8,GALNT9,GALNT10,GALNT16,GALNT11,GALNT14,GALNT12,FUT10
REACTOME_RAS_ACTIVATION_UOPN_CA2_INFUX_THROUGH_NMDA_RECEPTOR	378	17	12	2	10	8	4	2	0	2.97446	0.255952	0.216133	0.858651	0.560056	Up	0.125999	0.999953	AKAP9,GRIN1,GRIN2A,GRIN2B,GRIN2C,GRIN2D,HRAS,NEFL,RASGRF1,RASGRF2,CALM1,CALM2,CALM3,CAMK2A,CAMK2B,CAMK2D,ACTN2
WANG_RESPONSE_TO_FORSKOLIN_DN	379	9	8	1	7	6	2	1	0	1.56119	0.218424	0.218424	0.551966	0.551966	Up	0.126447	0.999953	APPBP2,MTERF4,SLC30A7,SESN1,MAF,ATXN3,ZBTB10,PIAS1,NAV1
MYLLYKANGAS_AMPLIFICATION_HOT_SPOT_2	380	5	5	1	4	2	3	0	1	-1.75103	-0.180781	-0.180781	-0.783083	-0.783083	Down	0.126808	0.999953	ZNF384,ETV6,ERC1,KRAS,CCND2
UZONYI_RESPONSE_TO_LEUKOTRIENE_AND_THROMBIN	381	37	36	8	28	11	25	1	7	-3.9402	-0.264227	-0.245715	-0.6567	-0.472084	Down	0.127474	0.999953	KLF2,CITED2,NDRG1,MAP3K8,CREM,SIK1,RCAN1,HBEGF,DUSP1,EGR1,EGR2,EGR3,F3,ELL2,FOSL2,GEM,CXCL2,HLX,NR4A1,CYR61,CXCL8,KCNJ2,MCL1,ATF3,NEDD9,NR4A2,PDK4,PTGS2,RGS2,SELE,BMP2,ZFP36,NR4A3,APOLD1,ARID5B,KLF4,ADAMTS1
BIOCARTA_EPHA4_PATHWAY	382	10	10	2	8	3	7	0	2	-3.91731	-0.394021	-0.347495	-1.23876	-0.806361	Down	0.12754	0.999953	EPHA4,EPHB1,FYN,ITGA1,ITGB1,L1CAM,LYN,ACTA1,RAP1B,SELP
KENNY_CTNNB1_TARGETS_DN	383	52	45	7	38	31	14	5	2	1.74259	0.122482	0.146886	0.25977	0.254982	Up	0.127779	0.999953	TXNIP,COL6A1,CRABP2,DDX5,DPYSL2,ECM1,FAF2,FN1,TRIM29,TNFAIP8,GBP2,NARF,STAU2,OLA1,HNRNPH1,IGF2,IL6ST,ITGB5,KIF5B,TNPO1,MDH1,UBR5,TRIM33,ENPP2,HAO1,FAM134B,PPP6R3,PPP3CA,TMEM165,PYY,CCDC47,CALCOCO1,RPS6,SDHA,ELMO2,SEL1L,SIX3,TFF3,TIMP2,SEC62,XPNPEP1,USP7,OGFOD2,TMX1,TRMT1L,C6orf62,SLIRP,USP9X,CD4,PLAA,NCOR1,USP3
MAHADEVAN_RESPONSE_TO_MP470_DN	384	19	19	5	14	8	11	2	3	-4.24161	-0.272175	-0.224807	-0.973092	-0.816932	Down	0.128531	0.999953	CRYAB,DDIT3,DUSP1,DUSP5,CTTN,PPP1R15A,MAFF,GEM,HSPA1A,HSPA6,CYR61,MYC,GADD45B,ATF3,NFIL3,KLHL24,SOD2,BHLHE40,GDF15
REACTOME_TRAF6_MEDIATED_NFKB_ACTIVATION	385	21	18	3	15	5	13	1	2	-3.66468	-0.355045	-0.244816	-0.863774	-0.483064	Down	0.128815	0.999953	CHUK,AGER,DDX58,HMGB1,APP,IKBKB,MAP3K1,NFKB2,NFKBIA,NFKBIB,MAVS,RELA,S100A12,S100B,SAA1,IFIH1,TRAF2,TRAF6,TRIM25,RNF135,IKBKG
LOPEZ_EPITHELIOID_MESOTHELIOMA	386	17	14	6	8	5	9	1	5	-5.45097	-0.578125	-0.485967	-1.45683	-1.3176	Down	0.129211	0.999953	BTG3,KLK11,ADCYAP1,COBL,CLDN15,GPR37,GRB7,ID4,LRP2,LRRC1,PTPRF,UPK1B,PRR15L,ELMO3,UPK3B,ANXA9,CCDC64
GARGALOVIC_RESPONSE_TO_OXIDIZED_PHOSPHOLIPIDS_YELLOW_DN	387	23	19	5	14	14	5	4	1	1.66522	0.120023	0.157081	0.382029	0.456058	Up	0.129258	0.999953	CCDC85B,ZNF827,RNF145,DENND5B,RGL1,PATZ1,ZMYND8,HILPDA,OXLD1,KNOP1,GEMIN4,PIK3R2,PML,PCTP,RGS3,ZNF18,TMEM50B,SLC30A1,C22orf29,LPCAT1,B3GNT5,NREP,B4GALT5
HOLLEMAN_ASPARAGINASE_RESISTANCE_B_ALL_DN	388	15	9	1	8	8	1	1	0	1.79033	0.247095	0.247095	0.596778	0.596778	Up	0.129624	0.999953	ELK3,ZNF318,JUP,ARF6,ARRB2,MAN1A1,DERL2,H2BFS,RAP2C,RAB5C,UBE2Z,HIST1H2BK,CCNG2,ADGRG1,MAPK1IP1L
REACTOME_NFKB_IS_ACTIVATED_AND_SIGNALS_SURVIVAL	389	11	9	1	8	1	8	0	1	-1.40781	-0.190263	-0.190263	-0.46927	-0.46927	Down	0.13014	0.999953	IKBKB,IRAK1,NFKBIA,NGF,NGFR,RELA,RPS27A,TRAF6,RPS27AP11,UBA52,SQSTM1
CAFFAREL_RESPONSE_TO_THC_8HR_5_DN	390	11	11	2	9	8	3	2	0	2.52044	0.217179	0.197914	0.759941	0.344618	Up	0.130206	0.999953	HSPH1,DNAJA1,HSPA1L,HSPA2,HSPA8,DNAJB1,RDH11,RRM2,SRSF3,SRSF7,PABPC4
REACTOME_FANCONI_ANEMIA_PATHWAY	391	25	18	2	16	7	11	0	2	-2.67681	-0.133842	-0.126171	-0.63093	-0.438613	Down	0.130246	0.999953	FANCA,FANCC,FANCD2,FANCE,FANCB,FANCF,FANCG,ZBTB32,UBE2T,ATM,ATR,FANCL,FANCM,RPS27A,NA,NA,NA,BRCA1,BRCA2,RPS27AP11,UBA52,USP1,PALB2,FAAP100,FAAP24
NAKAMURA_CANCER_MICROENVIRONMENT_UP	392	26	16	6	10	9	7	6	0	6.33203	0.319439	0.330305	1.58301	1.36937	Up	0.130253	0.999953	NA,CELA3A,POSTN,NUDT3,LRRC28,COL1A1,COL1A2,COL3A1,CPB1,CTF1,CELA3B,LAMP5,FUT6,H19,HBE1,GPIHBP1,APOE,INS,RHOB,CTRB2,ENPP1,SEMA4C,PRSS3,RET,SOX9,TRA
MURAKAMI_UV_RESPONSE_1HR_DN	393	10	8	2	6	3	5	0	2	-3.97462	-0.423475	-0.423475	-1.40524	-1.40524	Down	0.130292	0.999953	ACAN,EGR1,IL6,ITGB7,NINJ1,ROCK1,SMO,TNR,VTN,CYTH2
CROONQUIST_NRAS_SIGNALING_DN	394	72	66	6	60	20	46	1	5	-1.74923	-0.111605	-0.124556	-0.215315	-0.140151	Down	0.130327	0.999953	CHAF1A,SMC4,TRAIP,CDKN3,NDC80,CENPA,SMC2,SPAG5,POLD3,PLK4,BRD8,KIF2C,UBE2C,CHEK1,ZWINT,PTP4A3,CHEK2,OIP5,CKS1B,CSE1L,DUT,EIF5,SBNO2,TPX2,FOXM1,NCAPH,GALE,APOBEC3C,GNAI1,H2AFX,HMGB2,HMGA1,KIF11,KIF22,STMN1,FADS3,LMNB1,MCM2,MCM3,MCM4,MCM7,MKI67,MYBL2,NASP,PCNA,PLK1,PLOD2,POLD1,SPC25,RAD51C,RFC3,RFC4,STIL,SNRPA1,AURKA,BUB1B,TK1,TOP2A,WEE1,CCNA2,CCNB1,CCNB2,EXO1,AURKB,PTTG1,TRIP13,KIAA0101,CDK1,GINS1…
RASHI_NFKB1_TARGETS	395	19	19	3	16	5	14	1	2	-1.88647	-0.266165	-0.289983	-0.432785	-0.513077	Down	0.130483	0.999953	TNIP1,MAP3K8,CSF1,DUSP6,CXCL1,CXCL2,BIRC3,IFNGR2,IRF1,LCN2,MDM2,NFKB2,NFKBIA,NFKBIB,RELB,TNFAIP3,BTG2,DUSP16,C19orf48
RAFFEL_VEGFA_TARGETS_DN	396	5	5	2	3	2	3	0	2	-5.47914	-0.909997	-0.909997	-2.45034	-2.45034	Down	0.130794	0.999953	NKX2-5,HEY1,TLX1,HES1,IL18R1
DORN_ADENOVIRUS_INFECTION_24HR_UP	397	12	11	3	8	2	9	1	2	-4.37949	-0.554362	-0.391705	-1.32047	-1.42099	Down	0.131348	0.999953	SYNCRIP,TSC22D3,ELF3,BACE2,ANPEP,HNRNPH1,KRT14,MYC,ATF4,RASL12,PDE2A,SERPINB5
HOLLEMAN_VINCRISTINE_RESISTANCE_B_ALL_DN	398	15	15	2	13	3	12	1	1	-1.33368	-0.166988	-0.207091	-0.344355	-0.452127	Down	0.131692	0.999953	CDKN2D,ATP13A2,LSM3,HNRNPU,RPL12,RPLP2,RPS11,RPS12,RPS15A,S100A13,VIM,SCNM1,PDLIM1,TMSB10,CD44
ZHOU_PANCREATIC_ENDOCRINE_PROGENITOR	399	14	7	2	5	5	2	2	0	3.82313	0.601338	0.601338	1.44501	1.44501	Up	0.131871	0.999953	ARX,ISL1,MAFA,MYT1,NEUROD1,NKX2-2,NKX6-1,NEUROG3,PAX4,PAX6,MLXIPL,POU3F4,VDR,MAFB
REACTOME_ACTIVATION_OF_THE_MRNA_UPON_BINDING_OF_THE_CAP_BINDING_COMPLEX_AND_EIFS_AND_SUBSEQUENT_BINDING_TO_43S	400	84	54	0	54	12	42	0	0	-1.09805	-0.137715	-0.142377	-0.149426	-0.0357689	Down	0.131881	0.999953	RPS18P5,EIF1AX,EIF2S1,EIF2S3,EIF4A1,EIF4A2,EIF4B,EIF4E,EIF4EBP1,EIF4G1,FAU,PABPC1,EIF3K,EIF3FP3,EIF3E,RPSAP12,RPS8P10,RPS12P4,RPSA,RPS26P10,RPS12P22,RPS26P35,RPS2,RPS3,RPS3A,RPS4X,RPS4Y1,RPS5,RPS6,RPS26P7,RPS7,RPS8,RPS9,RPS10,RPS11,RPS12,RPS13,RPS14,RPS15,RPS15A,RPS16,RPS17,RPS18,RPS19,RPS20,RPS21,RPS23,RPS24,RPS25,RPS26,RPS27,RPS27A,RPS28,RPS29,RPS29P3,RPS26P28,RPS26P20,RPS15AP11,RPS26P50,RPS13P…
DASU_IL6_SIGNALING_DN	401	7	7	3	4	5	2	3	0	3.6059	0.349049	0.349049	1.3629	1.3629	Up	0.132372	0.999953	SULF1,ASNS,SERPINE1,PPP1R3C,SEPT11,TMBIM6,TPM1
FUJIWARA_PARK2_HEPATOCYTE_PROLIFERATION_DN	402	8	7	1	6	5	2	1	0	3.79459	0.330555	0.330555	1.43422	1.43422	Up	0.132389	0.999953	CFD,FMO3,CUX2,RTN4,PTGDS,ACOT1,XIST,MFSD2A
ONDER_CDH1_SIGNALING_VIA_CTNNB1	403	83	80	20	60	49	31	17	3	8.55347	0.210334	0.178441	0.956307	0.594835	Up	0.132989	0.999953	CDH11,NDRG1,MYL9,SEMA3C,FBLN5,POSTN,FERMT2,KDELR3,COL1A2,COL6A3,VCAN,CXADR,ADRB2,PRUNE2,AGTR1,EFNA1,EPAS1,EPHB2,FBN1,ACKR1,NUPR1,GREM1,TSPAN13,BIN1,SLC46A3,TRBC1,MAGEH1,CXCL1,CXCL2,LMCD1,AOX1,BIRC3,ICAM1,IGFBP3,IGFBP7,CXCL8,ANOS1,CD82,KCNJ6,KCNMA1,LTBP1,LTBP2,MAP1B,MFAP2,MMP19,MYO1B,SERPINE1,PRRX1,PODXL,MIOS,EPB41L4B,PPL,GALNT10,DOCK10,SYBU,BEX4,PELI1,CADM3,ARHGAP22,ACTA2,BGN,SCNN1A,IFIH1,SCG5,SO…
REACTOME_P75NTR_SIGNALS_VIA_NFKB	404	14	12	2	10	3	9	0	2	-1.90942	-0.169128	-0.174057	-0.551202	-0.352952	Down	0.133491	0.999953	IKBKB,IRAK1,MYD88,NFKBIA,NGF,NGFR,PRKCI,RELA,RPS27A,TRAF6,RPS27AP11,UBA52,RIPK2,SQSTM1
RICKMAN_TUMOR_DIFFERENTIATED_WELL_VS_POORLY_DN	405	382	330	73	257	217	113	48	25	5.75414	0.0813226	0.131497	0.316755	0.281075	Up	0.133641	0.999953	PDCD6IP,TOM1,NUP50-AS1,NA,LOC100507507,AP1M2,TSPAN5,PLIN3,CDKN1A,CDSN,FST,SEMA4B,SPTLC1,PDPN,GAS2L1,YKT6,GIPC1,NUP50,GJB6,FAXDC2,FAM114A2,HPSE,RAB10,EHD1,ILVBL,SLC27A4,GLIPR1,KLK11,KDELR3,RAB31,DUSP14,CDC37,KLK8,EGLN3,NACC1,ADCY7,AHNAK2,SMIM12,SYNPO,OSBPL10,C1QTNF6,CISH,EVI5L,AP3S1,SDR9C7,ANKRD9,FRMD6,DCUN1D3,LTB4R,CNGB1,IFFO2,KLF6,SLC31A1,SLC31A2,ADM,AFAP1L1,CPM,ADAMTS14,WDR66,KRT80,CSNK1A1,CSNK…
CHIBA_RESPONSE_TO_TSA	406	50	45	5	40	33	12	4	1	1.97527	0.176624	0.137066	0.294456	0.0475315	Up	0.133672	0.999953	RNA45S5,OPTN,ATP6AP2,DHRS2,STX6,CDKN1A,IFITM3,PNRC1,LYPLA2,CLU,TPP1,SRXN1,CTGF,DUSP1,JMJD1C,ANAPC13,BSCL2,NEAT1,SLC25A47,GRN,H1F0,H3F3B,HADHB,DNAJB1,ID2,ID3,CYR61,RHOA,RHOB,PRDX1,ZDHHC9,PKM,RRM2,SDC4,ECSCR,STAT1,BSG,TGM2,TPI1,CDK11A,TXNRD1,USB1,ZBED3,NIPSNAP1,CYP4F2,PRKRA,SQSTM1,TMEM55B,ESAM,PRPF3
BAKKER_FOXO3_TARGETS_UP	407	61	56	14	42	39	17	10	4	4.31572	0.17461	0.192585	0.576712	0.577886	Up	0.133737	0.999953	CDKN1B,CITED2,PNPLA6,DSTN,GLCCI1,PIK3IP1,OSBPL9,KLF6,CPT1A,CR2,SIRPA,CSF2RB,HSCB,CTSE,DENND5B,DCN,DUSP4,HIPK1,ZUFSP,XPO7,TCP11L2,AMPD2,SESN1,GNAI2,PGM2L1,NKIRAS2,GRIA3,UNCX,IGF1R,SFT2D2,C5orf34,KIT,ARG1,C5orf63,ASAH1,NF2,ATP1B3,NQO2,PGGT1B,CHIC1,ATP7A,DCP1A,DNAJC12,NCEH1,RBL2,RGS2,SEPP1,PINK1,BTG1,VCL,CPEB4,TMX1,VOPP1,GUCD1,ULK1,CCNG2,CCPG1,TP53INP1,BZW1,P2RY14,SLC12A6
SENGUPTA_NASOPHARYNGEAL_CARCINOMA_WITH_LMP1_DN	408	175	127	54	73	50	77	17	37	-10.8756	-0.414424	-0.388505	-0.965058	-0.988382	Down	0.133976	0.999953	NA,PDZK1IP1,MSLN,OLFM4,PDPN,RAB40B,CHI3L2,SLC6A14,PRR4,AHNAK2,FCRL3,ALPK2,CFAP70,SERPINA3,JAML,ZG16B,C20orf85,FAM83C,AADAC,SNTN,CD109,PXDNL,CR2,CRABP2,MPP7,CWF19L2,EFHB,BTNL9,FAM81B,RDH10,DACH1,DCX,DEFB1,NQO1,DNASE1L3,KRT24,NLRP7,ELF5,GLYATL2,BEND7,ZBTB43,CUL9,ABCA5,MAMDC2,GABRP,ABI3BP,KRT23,ABCA12,FBXO2,GC,GJB2,LINC00926,LAMA1,CXCL17,DCBLD1,LOC285812,LOC286087,ANPEP,GRIN2A,CCDC113,GSTA1,TFCP2L1,…
CHESLER_BRAIN_D6MIT150_QTL_TRANS	409	9	4	1	3	4	0	1	0	2.33358	0.556091	0.556091	1.16679	1.16679	Up	0.134176	0.999953	CHRNG,ADRA2B,GAD1,HTR4,CALML5,MAPK1,MAPK6,RELN,SLC6A1
DAVIES_MULTIPLE_MYELOMA_VS_MGUS_UP	410	13	11	1	10	2	9	0	1	-1.40025	-0.207821	-0.2062	-0.422191	-0.247682	Down	0.13501	0.999953	FAT1,FRZB,EML3,MFNG,PDE6G,PITX3,RRAGD,RING1,UBE2G2,ITGA8,HIST1H2BK,SGCE,RPS6KA4
JIANG_AGING_HYPOTHALAMUS_DN	411	40	37	2	35	25	12	1	1	0.731233	0.113513	0.128204	0.120214	0.0552701	Up	0.135605	0.999953	ATP9A,DNAJA2,VTI1B,STIP1,AP2M1,CPE,CS,DDB1,DLG4,DNM1,EEF1A1,EPAS1,EPRS,DHX30,RAB18,PLD3,GDI1,GNAI2,GPX4,GRIA1,APOE,KIF5B,MGAT2,ACHE,ATP1B2,ATP2A2,ACO2,ATP6V0C,ATP6V1E1,ATP6AP1,PPP2R1A,PRKACB,PTGDS,SARS,SYT1,UBC,VSNL1,CAMK2G,CANX,MAGED1
CAFFAREL_RESPONSE_TO_THC_8HR_5_UP	412	16	16	1	15	13	3	1	0	1.56771	0.146202	0.14806	0.391927	0.258511	Up	0.135869	0.999953	CDKN1B,IPO7,CTSL,SRRM2,TES,GARS,GOLGB1,NEAT1,ID2,JUND,OSER1,BNIP3,ZFP36L1,STX5,AIMP2,USP3
HEDENFALK_BREAST_CANCER_HEREDITARY_VS_SPORADIC	413	50	45	7	38	16	29	2	5	-2.39291	-0.134076	-0.118062	-0.356714	-0.203633	Down	0.136724	0.999953	ACTR1A,TOB1,CDK4,SLC35B1,CBX3,COX6C,CTPS1,SEPHS1,KDM1A,FOXM1,ISCU,XRCC6,SERBP1,GDI2,AGO2,GNAI3,GPX4,HADHA,APEX1,ILF2,ITGB8,KRT8,LRP1,MCM7,ARVCF,MX2,YBX1,PCNA,CXXC5,PDGFB,PFKP,PHYH,PPP1CB,C1GALT1,RAB4A,RBL2,NT5DC2,ST13,ZFP36L1,TFAP2C,TP53BP2,VLDLR,ZNF22,VEZF1,CAD,FAM136A,YBX3,CDC123,MTMR4,LOC93622
RODRIGUES_DCC_TARGETS_DN	414	121	113	28	85	70	43	20	8	7.43891	0.155027	0.132123	0.699794	0.4281	Up	0.136856	0.999953	TANK,RAD50,RASGRP1,CDC42EP3,MXD4,KDM5B,IQGAP2,SMA4,FOXN3,PTP4A3,ZNF277,CYP2R1,KLF6,ATF2,CREBL2,CSRP2,GADD45A,ABAT,TSC22D3,ECH1,AHR,UBR1,ELK3,EPS8,FDXR,GPC4,ALDH3A2,AAK1,CARD8,MAPRE3,LIMCH1,FMO5,SIN3B,TRIM2,NNT,FOSL2,BACE1,NR5A2,FYN,APPL1,HERC4,NUPR1,GFPT1,GGCX,HBP1,GPR160,FOXP1,PDCD4,GLRX,ZNF780A,CYP4V2,MYLIP,GSN,HOXA3,TRIM23,MAST4,TRIM73,ARHGDIA,VWA5A,MARK3,MBP,MECP2,MID1,MMP11,MYO10,NDUFB8,ACOX…
TURASHVILI_BREAST_CARCINOMA_DUCTAL_VS_LOBULAR_UP	415	21	20	1	19	16	4	1	0	2.94913	0.260962	0.292206	0.659444	0.540284	Up	0.137286	0.999953	WASIR2,MTFR2,GLCCI1,OSBPL10,CKS2,CPB1,EPB41L3,AHCTF1,ZNF678,LAMP2,MEX3C,DTL,S100P,SLC1A2,STK4,TTC3,RAB11FIP1,HIST1H3B,B3GALNT1,BPIFB1,CDH1
GUO_TARGETS_OF_IRS1_AND_IRS2	416	98	82	21	61	53	29	15	6	6.584	0.175198	0.159437	0.727081	0.473837	Up	0.137757	0.999953	GNE,SGK2,TUBB4B,ECI2,CEBPB,HSPH1,PPARGC1A,CCNI,NUDT4,PPARGC1B,CPT1A,CTPS1,CTSL,CYP51A1,DHCR7,DHCR24,DKC1,RCAN1,AGTR1,ELK4,AIM1,TUBB,FDFT1,FDPS,FLNB,SIRT3,FUS,G6PC,PCSK9,NIPBL,GALNT2,PITPNC1,GCH1,GCK,GFRA1,GK,CACYBP,PDE7B,AFF4,RND1,GNS,NUDT7,GRN,CDIP1,ACACA,HMGCR,ONECUT1,HPGD,DNAJB2,DNAJA1,HSP90AA1,IFI35,IGFBP1,IL6R,INSR,ACAT2,ARHGAP5,LPP,LSS,MVD,MVK,MXI1,NFE2,NSDHL,PCK1,TAOK3,ABCB4,PPM1A,PPP3CA,P…
MEISSNER_NPC_ICP_WITH_H3_UNMETHYLATED	417	24	15	1	14	4	11	0	1	-2.90098	-0.300923	-0.275157	-0.749029	-0.470174	Down	0.137837	0.999953	PPIH,PROKR1,LECT1,TNFRSF13C,MOGAT1,COL6A2,ZNF599,EVPL,SHANK2,FOXS1,PLEKHG4,H1FNT,PALM3,NCKAP5,KRT85,LEP,LYL1,EPN3,PAK6,TUBA3C,ADAM33,TSSK3,EPPK1,S1PR4
GEORGANTAS_HSC_MARKERS	418	71	60	10	50	44	16	7	3	4.25283	0.209163	0.207897	0.549038	0.317534	Up	0.138262	0.999953	KLF2,CD52,CEBPB,RBPMS,COX6B1,CRHBP,SOCS2-AS1,MECOM,MMRN1,LIMCH1,FOSB,TIPARP,GATA3,GBP2,NA,NA,GUCY1A3,GUCY1B3,H1F0,HIST1H1C,HIST1H2AE,HIST1H2BD,HLA-DQA1,HLA-DQB1,HLF,HLA-E,HOXB3,BIRC3,HSPB1,IDI1,IDS,IL6ST,ARG2,HOXB-AS3,MLLT3,MPL,GIMAP6,NPR3,FAM198B,PGM5,PLS3,ROBO4,PRKCH,PBXIP1,SPINK2,SPTBN1,BST2,TFPI,SEC62,ATP8B4,CYBRD1,PDGFD,TRIM8,NRIP1,HIST2H2AA3,HIST1H2BG,HIST1H2BF,HIST1H2BC,HIST2H2BE,HIST1H3D,…
YANG_MUC2_TARGETS_COLON_3MO_DN	419	6	5	2	3	4	1	2	0	3.44625	0.529678	0.529678	1.54121	1.54121	Up	0.138396	0.999953	FMO1,FMO5,CYP4V2,GSTT1,POR,CYP3A43
STEINER_ERYTHROCYTE_MEMBRANE_GENES	420	15	9	2	7	3	6	0	2	-4.36144	-0.408418	-0.408418	-1.45381	-1.45381	Down	0.138499	0.999953	ERMAP,ADD1,ADD2,ADD3,EPB41,EPB42,DMTN,ANK1,ICAM4,ACTB,SLC4A1,SPTA1,SPTB,TMOD1,TPM3
DAVICIONI_RHABDOMYOSARCOMA_PAX_FOXO1_FUSION_DN	421	15	12	3	9	8	4	3	0	3.45302	0.356587	0.33552	0.9968	0.947066	Up	0.13942	0.999953	PLK2,COL11A1,FGF9,MOXD1,MSTN,GLRX,MYLPF,IGFBP3,MARCKS,ATP2B4,PDP1,OLFML3,SOX11,ZFP36L2,TCF4
VALK_AML_CLUSTER_9	422	35	31	9	22	12	19	3	6	-5.24784	-0.309934	-0.168251	-0.94254	-0.515095	Down	0.140069	0.999953	MSLN,CLEC10A,MTMR11,CHI3L1,VSIG4,MGLL,EMID1,FAM171A1,FCGR2B,CLIP3,AK5,ICAM4,MN1,MYH11,NT5E,TPPP3,FAM105A,NDE1,CHST12,BAHCC1,PTPRM,RPS6KA2,SPARC,TGFBI,CLIP2,COLEC12,RUNX3,CBFB,NRP1,PAPSS2,CD1C,DHRS3,CD59,ST18,CD81
BIOCARTA_D4GDI_PATHWAY	423	13	13	2	11	9	4	2	0	2.13458	0.148696	0.137187	0.592026	0.384291	Up	0.140141	0.999953	PARP1,GZMB,APAF1,JUN,ARHGAP5,ARHGDIB,CYCS,PRF1,CASP1,CASP3,CASP8,CASP9,CASP10
[truncated: 4,086 more rows]

## Sheet: C - ARness signature
45-gene AR-ness signature
AR-ness signature genes	Positive signature genes reflect active AR signaling and androgen induction; Negative signature genes reflect inactive AR signaling
ALCAM	Positive
ALDH3B2	Positive
ALDH4A1	Positive
AR	Positive
[truncated: 41 more rows]
