# Supplementary material for: HER2 is not a cancer subtype but rather a pan-cancer event and is highly enriched in AR-driven breast tumors
Source: Breast Cancer Res. 2018 Jan 30;20:8. doi: 10.1186/s13058-018-0933-y (PMC5791377; doi:10.1186/s13058-018-0933-y)
Supplement: Supplementary file 10 — HER2 co-amplification events: 14 regions with 931 genes are significantly co-amplified with HER2 in TCGA and Metabric combined cohorts (Fisher’s exact FDR p value <0.05). Percentage of amplification in the HER2A vs. non-HER2A tumors, Fisher’s exact FDR p value, and gene annotation are shown. Genes in the core or broad HER2 amplicon are listed, and known cancer genes as reported previously [44, 45] are highlighted. (XLSX 104 kb) [file 13058_2018_933_MOESM10_ESM.xlsx]

## Sheet: Co-amplification events
Overview of 931 genes in 14 regions that are significantly co-amplified with HER2 in the TCGA and Metabric cohorts
Symbol	Chromosome	Start	End	Fisher's exact FDR p-value	Amplification percentage in HER2A	Amplification percentage in non-HER2A	Cancer Gene (Sanger; Vogelstein)	HER2 amplicon
MRPS25	3	15090019	15106816	0.0405	4.18	1.1	No
KCNH8	3	19190017	19577135	0.0434	2.93	0.52	No
MIR4791	3	19356340	19356423	0.0434	2.93	0.52	No
EFHB	3	19920964	19975706	0.0285	2.93	0.46	No
RAB5A	3	19988572	20026667	0.0434	2.93	0.52	No
PP2D1	3	20026836	20053765	0.0434	2.93	0.52	No
LOC100506165	6	106898447	106905102	0.0294	7.11	2.6	No
AIM1	6	106959730	107018335	0.0294	7.11	2.6	No
RTN4IP1	6	107018903	107077373	0.00951	7.53	2.6	No
QRSL1	6	107077441	107116292	0.0179	7.53	2.66	No
LOC100422737	6	107165327	107235300	0.0234	7.95	3.12	No
MIR587	6	107232000	107232095	0.0204	7.95	3.06	No
C6orf203	6	107349407	107372546	0.00531	8.79	3.06	No
BEND3	6	107386385	107435636	0.0103	8.37	3.06	No
PDSS2	6	107473761	107780779	0.0241	7.53	2.83	No
SOBP	6	107811317	107982513	0.0149	7.11	2.48	No
NR2E1	6	108487215	108510013	0.0259	5.86	1.91	No
SNX3	6	108532717	108582464	0.0208	5.86	1.85	No
LOC283050	10	80703083	80827205	0.00821	6.28	1.85	No
ZMIZ1	10	80828792	81076285	0.00225	6.69	1.79	No
PPIF	10	81107220	81115090	0.00169	6.69	1.73	No
ZCCHC24	10	81142081	81205383	0.00124	6.69	1.67	No
LOC729815	10	81266126	81270678	0.00124	6.69	1.67	No
EIF5AL1	10	81272357	81276196	0.00124	6.69	1.67	No
SFTPA2	10	81315608	81320163	0.0104	5.86	1.67	No
SFTPA1	10	81370695	81375199	0.0104	5.86	1.67	No
LOC650623	10	81442731	81448653	0.0209	5.44	1.62	No
C10orf57	10	81838426	81852307	0.0334	5.02	1.5	No
NXF1	11	62559598	62572964	0.0416	2.51	0.35	No
STX5	11	62574369	62599560	0.0416	2.51	0.35	No
WDR74	11	62600383	62607628	0.0416	2.51	0.35	No
RNU2-2	11	62609096	62609233	0.0416	2.51	0.35	No
RNU2-1	11	62609096	62609281	0.0416	2.51	0.35	No
SNHG1	11	62619460	62623360	0.0105	2.93	0.35	No
SNORD22	11	62620382	62620507	0.0105	2.93	0.35	No
SNORD31	11	62620798	62620865	0.0105	2.93	0.35	No
SNORD30	11	62621135	62621204	0.0105	2.93	0.35	No
SNORD29	11	62621376	62621440	0.0105	2.93	0.35	No
SNORD28	11	62622093	62622167	0.0105	2.93	0.35	No
SNORD27	11	62622484	62622555	0.0105	2.93	0.35	No
SNORD26	11	62622764	62622838	0.0105	2.93	0.35	No
SNORD25	11	62623037	62623103	0.0105	2.93	0.35	No
SLC3A2	11	62623484	62656355	0.0105	2.93	0.35	No
CHRM1	11	62676151	62689012	0.0105	2.93	0.35	No
SLC22A6	11	62744069	62752495	0.00564	2.93	0.29	No
SLC22A8	11	62760296	62783317	0.00276	2.93	0.23	No
SLC22A24	11	62847412	62911693	0.00276	2.93	0.23	No
SLC22A25	11	62931296	62997124	0.00276	2.93	0.23	No
SLC22A10	11	63057430	63079246	0.0105	2.93	0.35	No
PLA2G16	11	63341934	63381941	0.0246	2.51	0.29	No
ATL3	11	63396437	63439083	0.0246	2.51	0.29	No
KCNK4	11	64058793	64067503	0.0132	2.51	0.23	No
C11orf20	11	64067863	64072239	0.0132	2.51	0.23	No
ESRRA	11	64073044	64084210	0.0132	2.51	0.23	No
TRMT112	11	64084163	64085033	0.0246	2.51	0.29	No
PRDX5	11	64085560	64089295	0.0246	2.51	0.29	No
CCDC88B	11	64107690	64125006	0.0246	2.51	0.29	No
RPS6KA4	11	64126625	64139687	0.0246	2.51	0.29	No
MIR1237	11	64136074	64136175	0.0246	2.51	0.29	No
NRXN2	11	64373646	64490660	0.0416	2.51	0.35	No
RASGRP2	11	64494383	64512329	0.0416	2.51	0.35	No
PYGM	11	64513861	64528187	0.0416	2.51	0.35	No
FAM123A	13	25742660	25745857	0.0484	3.77	0.92	No
RNF6	13	26786905	26796508	0.0141	4.6	1.1	No
POMP	13	29233141	29253094	0.0262	5.02	1.44	No
SLC46A3	13	29274217	29293150	0.0262	5.02	1.44	No
RNU6-53	13	29277839	29277944	0.0262	5.02	1.44	No
LINC00284	13	44596471	44604599	0.0416	2.51	0.35	No
OR4K15	14	20443678	20444724	0.00346	4.18	0.69	No
OR4K14	14	20482420	20483352	0.00346	4.18	0.69	No
OR4K13	14	20502003	20502917	0.00346	4.18	0.69	No
OR4L1	14	20528204	20529142	0.00535	4.18	0.75	No
OR4K17	14	20585566	20586597	0.0081	4.18	0.81	No
OR4N5	14	20611895	20612821	0.0081	4.18	0.81	No
OR11G2	14	20665495	20666532	0.0182	3.77	0.75	No
OR11H6	14	20691869	20692861	0.0182	3.77	0.75	No
OR11H4	14	20710951	20711925	0.0125	3.77	0.69	No
TTC5	14	20757290	20774153	0.0182	3.77	0.75	No
CCNB1IP1	14	20779529	20801457	0.0182	3.77	0.75	Yes
SNORD126	14	20794600	20794698	0.00535	4.18	0.75	No
RPPH1	14	20811230	20811570	0.00535	4.18	0.75	No
PARP2	14	20811773	20826063	0.00535	4.18	0.75	No
TEP1	14	20833826	20881579	0.00346	4.18	0.69	No
KLHL33	14	20896970	20903801	0.00346	4.18	0.69	No
OSGEP	14	20915207	20923267	0.00346	4.18	0.69	No
APEX1	14	20923290	20925926	0.00346	4.18	0.69	No
TMEM55B	14	20926012	20929637	0.00346	4.18	0.69	No
PNP	14	20937538	20946165	0.00346	4.18	0.69	No
RNASE11	14	21051051	21058417	0.0409	3.35	0.69	No
RNASE12	14	21058239	21058982	0.0409	3.35	0.69	No
OR6S1	14	21108855	21109850	0.0409	3.35	0.69	No
ANG	14	21156932	21162345	0.0281	3.35	0.64	No
RNASE4	14	21156932	21168758	0.0281	3.35	0.64	No
EDDM3A	14	21214099	21216539	0.0281	3.35	0.64	No
EDDM3B	14	21236586	21239107	0.0409	3.35	0.69	No
RNASE6	14	21249210	21250626	0.0409	3.35	0.69	No
RNASE1	14	21269515	21271036	0.0409	3.35	0.69	No
OR5AU1	14	21623096	21624184	0.0125	3.77	0.69	No
LOC283624	14	21668238	21673662	0.0125	3.77	0.69	No
HNRNPC	14	21677295	21737638	0.00317	3.77	0.52	No
LOC100652761	14	21731533	21737582	0.019	3.35	0.58	No
LOC100653343	14	21731533	21737582	0.019	3.35	0.58	No
RPGRIP1	14	21756136	21819460	0.0281	3.35	0.64	No
SUPT16H	14	21819631	21852425	0.019	3.35	0.58	No
CHD8	14	21853353	21899867	0.019	3.35	0.58	No
SNORD9	14	21860310	21860412	0.019	3.35	0.58	No
SNORD8	14	21865452	21865560	0.019	3.35	0.58	No
RAB2B	14	21927179	21945132	0.019	3.35	0.58	No
TOX4	14	21945335	21967319	0.0281	3.35	0.64	No
METTL3	14	21966282	21979457	0.0281	3.35	0.64	No
SALL2	14	21989231	22005337	0.0281	3.35	0.64	No
OR4E2	14	22133297	22134238	0.0484	3.77	0.92	No
LRRC48	17	17876127	17920203	0.0281	3.35	0.64	No
ATPAF2	17	17921334	17942480	0.0409	3.35	0.69	No
ALKBH5	17	18086867	18113268	0.00509	4.6	0.92	No
LOC100652858	17	18111817	18113275	0.00735	4.6	0.98	No
LOC100653189	17	18111817	18113275	0.00735	4.6	0.98	No
LLGL1	17	18128936	18148189	0.00735	4.6	0.98	No
FLII	17	18148150	18162055	0.0224	4.18	0.98	No
SMCR7	17	18164424	18169095	0.0224	4.18	0.98	No
TOP3A	17	18177235	18218321	0.0116	4.18	0.87	No
SMCR8	17	18218594	18231370	0.0349	3.78	0.87	No
EVPLL	17	18281079	18292961	0.0182	3.77	0.75	No
LOC100652861	17	18283156	18292298	0.0182	3.77	0.75	No
LOC339240	17	18325495	18328647	0.0301	4.18	1.04	No
LGALS9C	17	18380099	18398259	0.0264	5.44	1.67	No
USP32P2	17	18414576	18424566	0.0331	5.44	1.73	No
FAM106A	17	18427880	18430160	0.0209	5.44	1.62	No
CCDC144B	17	18441114	18528930	0.0224	4.18	0.98	No
TBC1D28	17	18538842	18547740	0.0164	4.18	0.92	No
ZNF286B	17	18561742	18585572	0.0116	4.18	0.87	No
FOXO3B	17	18569236	18576494	0.0116	4.18	0.87	No
TRIM16L	17	18625402	18639431	0.0484	3.77	0.92	No
SLC5A10	17	18855478	18924003	0.0357	3.77	0.87	No
EPN2	17	19140690	19240028	0.0412	5.44	1.79	No
EPN2-AS1	17	19199906	19209574	0.0259	5.86	1.91	No
B9D1	17	19246483	19266046	0.00297	6.69	1.85	No
MIR1180	17	19247819	19247887	0.00297	6.69	1.85	No
MAPK7	17	19281774	19286857	0.00631	6.28	1.79	No
MFAP4	17	19286755	19290532	0.00631	6.28	1.79	No
RNF112	17	19314491	19320589	0.0167	5.86	1.79	No
SLC47A1	17	19437167	19482346	0.0105	6.28	1.91	No
SNORA59B	17	19460873	19461024	0.0105	6.28	1.91	No
ALDH3A2	17	19552064	19580904	0.013	6.28	1.96	No
SLC47A2	17	19581628	19620043	0.0105	6.28	1.91	No
ALDH3A1	17	19641297	19648772	0.0105	6.28	1.91	No
ULK2	17	19674143	19771239	0.00502	6.69	1.96	No
LOC100288420	17	19743439	19743845	0.000835	7.53	2.02	No
AKAP10	17	19808749	19881129	0.00502	7.11	2.19	No
SPECC1	17	19990335	20218068	0.00502	7.11	2.19	Yes
CCDC144C	17	20224487	20305504	0.0104	5.86	1.67	No
LGALS9B	17	20353176	20370848	0.0127	5.44	1.5	No
KRT16P3	17	20404826	20407811	0.0127	5.44	1.5	No
CDRT15L2	17	20483037	20484224	0.0165	5.44	1.56	No
CCDC144NL	17	20766708	20799453	0.0208	5.86	1.85	No
LOC100507263	17	20824358	20833354	0.0167	5.86	1.79	No
USP22	17	20902906	20946352	0.00365	6.28	1.67	No
DHRS7B	17	21030258	21094836	0.0127	5.44	1.5	No
TMEM11	17	21101263	21117908	0.0334	5.02	1.5	No
C17orf103	17	21142183	21156578	0.0204	5.02	1.39	No
MAP2K3	17	21187968	21218552	0.0118	5.02	1.27	No
KCNJ12	17	21279699	21323179	0.0157	5.02	1.33	No
LOC100653095	17	21280193	21320404	0.0157	5.02	1.33	No
KCNJ18	17	21308448	21320482	0.0118	5.02	1.27	No
C17orf51	17	21431571	21454941	0.0418	4.6	1.33	No
FLJ36000	17	21908783	21913070	0.0116	4.18	0.87	No
MTRNR2L1	17	22022437	22023991	0.0357	3.77	0.87	No
LOC100506418	17	25564885	25568684	9.43e-12	11.72	1.39	No
MIR4522	17	25620936	25621022	1.46e-10	11.3	1.5	No
WSB1	17	25621106	25640645	1.46e-10	11.3	1.5	No
TBC1D3P5	17	25745031	25758649	2.54e-12	11.72	1.27	No
KSR1	17	25799036	25950718	8.26e-11	11.3	1.44	No
LGALS9	17	25958174	25976586	2.74e-12	12.55	1.56	No
NOS2	17	26083792	26127555	1.58e-11	12.55	1.73	No
C17orf108	17	26205340	26220409	4.34e-13	13.39	1.67	No
NLK	17	26369688	26523407	1.3e-14	13.81	1.5	No
PYY2	17	26553589	26555086	4.96e-16	14.64	1.5	No
PPY2	17	26574470	26575315	2.38e-16	14.64	1.44	No
KRT18P55	17	26603012	26634408	3.62e-18	15.48	1.39	No
TMEM97	17	26646121	26655711	4.67e-20	16.74	1.44	No
IFT20	17	26655353	26662495	4.67e-20	16.74	1.44	No
TNFAIP1	17	26662548	26674035	1.18e-19	16.32	1.39	No
POLDIP2	17	26673659	26684603	2.02e-20	16.74	1.39	No
TMEM199	17	26684687	26689089	6.52e-19	15.9	1.39	No
MIR4723	17	26687676	26687759	6.52e-19	15.9	1.39	No
SEBOX	17	26691290	26692265	6.52e-19	15.9	1.39	No
VTN	17	26694298	26697373	6.52e-19	15.9	1.39	No
SARM1	17	26698987	26728065	6.52e-19	15.9	1.39	No
SLC46A1	17	26721661	26733230	6.52e-19	15.9	1.39	No
SLC13A2	17	26800664	26824799	8.07e-21	17.15	1.44	No
FOXN1	17	26850959	26865175	1.18e-19	16.32	1.39	No
UNC119	17	26873725	26879646	1.18e-19	16.32	1.39	No
PIGS	17	26880406	26898887	3.47e-21	17.15	1.39	No
ALDOC	17	26900133	26903951	1.04e-22	17.99	1.39	No
SPAG5	17	26904583	26926056	1.79e-23	18.41	1.39	No
SPAG5-AS1	17	26926151	26944395	3.05e-24	18.83	1.39	No
SGK494	17	26934982	26941211	3.05e-24	18.83	1.39	No
KIAA0100	17	26941458	26972173	3.05e-24	18.83	1.39	No
SDF2	17	26975607	26988933	7.36e-24	18.83	1.44	No
SUPT6H	17	26989302	27029249	5.31e-25	19.67	1.5	No
PROCA1	17	27030534	27038872	9.85e-26	20.08	1.5	No
RAB34	17	27041299	27045286	9.85e-26	20.08	1.5	No
NARR	17	27043011	27044908	9.85e-26	20.08	1.5	No
RPL23A	17	27047000	27051374	2.17e-25	20.08	1.56	No
SNORD42B	17	27047568	27047634	2.17e-25	20.08	1.56	No
SNORD4A	17	27049600	27049671	2.17e-25	20.08	1.56	No
SNORD42A	17	27050448	27050509	2.17e-25	20.08	1.56	No
SNORD4B	17	27050699	27050772	2.17e-25	20.08	1.56	No
TLCD1	17	27051366	27053230	5.1e-25	20.08	1.62	No
NEK8	17	27055832	27069784	1.63e-26	20.92	1.62	No
TRAF4	17	27071023	27077976	1.63e-26	20.92	1.62	No
C17orf63	17	27082996	27169841	2.68e-27	21.34	1.62	No
ERAL1	17	27182043	27188072	1.63e-26	20.92	1.62	No
MIR451A	17	27188387	27188458	9.75e-26	20.5	1.62	No
MIR451B	17	27188389	27188456	9.75e-26	20.5	1.62	No
MIR144	17	27188551	27188636	9.75e-26	20.5	1.62	No
MIR4732	17	27188673	27188748	9.75e-26	20.5	1.62	No
FLOT2	17	27206357	27224715	5.1e-25	20.08	1.62	No
DHRS13	17	27224799	27230089	5.1e-25	20.08	1.62	No
PHF12	17	27232271	27278508	2.87e-24	19.67	1.62	No
SEZ6	17	27281923	27333081	9.75e-26	20.5	1.62	No
PIPOX	17	27369918	27384236	1.08e-29	22.59	1.62	No
MYO18A	17	27400528	27507407	6.55e-29	21.76	1.5	No
TIAF1	17	27400539	27402627	2.73e-29	22.18	1.56	No
CRYBA1	17	27573875	27581512	6.2e-29	23.01	1.85	No
NUFIP2	17	27582854	27621166	3.89e-28	22.59	1.85	No
MIR4523	17	27717680	27717748	1.05e-29	22.18	1.5	No
TAOK1	17	27717943	27878921	2.33e-31	23.01	1.5	No
ABHD15	17	27887679	27894042	1.39e-30	22.18	1.39	No
TP53I13	17	27895739	27900175	1.39e-30	22.18	1.39	No
GIT1	17	27900487	27916610	2.06e-31	22.59	1.39	No
ANKRD13B	17	27920527	27941779	9.54e-30	21.76	1.39	No
CORO6	17	27941774	27948441	3.99e-28	20.92	1.39	No
SSH2	17	27952965	28257018	4.28e-23	17.99	1.33	No
EFCAB5	17	28268623	28435470	2.02e-20	16.74	1.39	No
NSRP1	17	28443834	28513486	2.28e-17	14.64	1.27	No
MIR423	17	28444097	28444190	7.04e-19	15.48	1.27	No
MIR3184	17	28444104	28444178	7.04e-19	15.48	1.27	No
SLC6A4	17	28523376	28562954	5.09e-17	14.64	1.33	No
BLMH	17	28575213	28619184	8.05e-15	13.39	1.33	No
TMIGD1	17	28643366	28661065	8.05e-15	13.39	1.33	No
CPD	17	28705942	28796675	7.97e-13	12.55	1.44	No
GOSR1	17	28804426	28853832	1.04e-13	12.55	1.27	No
TBC1D29	17	28886584	28890511	2.54e-12	11.72	1.27	No
LOC100506480	17	28900489	28903499	2.54e-12	11.72	1.27	No
LRRC37BP1	17	28903483	28964484	1.29e-12	11.72	1.21	No
SH3GL1P2	17	28951336	28953841	6.41e-13	11.72	1.15	No
SUZ12P	17	29036626	29097068	2.7e-14	11.72	0.92	No
CRLF3	17	29109702	29151778	1.5e-13	11.3	0.92	No
ATAD5	17	29159020	29222295	1.02e-11	10.04	0.87	No
TEFM	17	29226001	29233286	5.85e-11	9.21	0.75	No
ADAP2	17	29248754	29286211	1.31e-10	9.21	0.81	No
RNF135	17	29297956	29326927	1.31e-10	9.21	0.81	No
DPRXP4	17	29302353	29303022	1.31e-10	9.21	0.81	No
LOC646021	17	29332140	29359716	3.12e-10	8.79	0.75	No
LOC100507904	17	29351359	29362672	2.47e-11	9.21	0.69	No
LOC400590	17	29361300	29361715	2.47e-11	9.21	0.69	No
MIR4733	17	29421368	29421443	5.85e-11	9.21	0.75	No
NF1	17	29421945	29704695	4.05e-07	7.11	0.81	Yes
LOC100506582	17	29599026	29600640	7.56e-07	7.11	0.87	No
OMG	17	29621668	29624380	7.56e-07	7.11	0.87	No
EVI2B	17	29630788	29641130	1.86e-06	6.69	0.81	No
EVI2A	17	29643428	29648767	1.86e-06	6.69	0.81	No
LOC100507855	17	29672537	29673208	4.05e-07	7.11	0.81	No
RAB11FIP4	17	29718642	29865232	4.11e-06	7.11	1.04	No
MIR4724	17	29861901	29861989	6.59e-05	6.69	1.21	No
MIR193A	17	29887015	29887102	4.27e-05	6.69	1.15	No
LOC100653224	17	29898167	29902678	1.09e-05	7.11	1.15	No
MIR4725	17	29902288	29902377	1.09e-05	7.11	1.15	No
MIR365B	17	29902430	29902540	1.09e-05	7.11	1.15	No
C17orf79	17	30178884	30186326	6.68e-08	7.95	0.92	No
UTP6	17	30190190	30228729	3.47e-08	7.95	0.87	No
SUZ12	17	30264044	30328057	7.31e-09	8.37	0.87	Yes
LRRC37B	17	30348155	30380519	8.63e-09	7.95	0.75	No
SH3GL1P1	17	30367355	30369851	8.63e-09	7.95	0.75	No
RHOT1	17	30469473	30552746	2.83e-10	9.21	0.87	No
ARGFXP2	17	30477376	30478590	6.9e-10	8.79	0.81	No
LOC100506596	17	30505969	30507088	2.83e-10	9.21	0.87	No
RHBDL3	17	30593195	30651680	2.7e-14	11.72	0.92	No
C17orf75	17	30655460	30669228	4.77e-15	12.13	0.92	No
MIR632	17	30677128	30677221	4.77e-15	12.13	0.92	No
ZNF207	17	30677157	30697468	4.77e-15	12.13	0.92	No
PSMD11	17	30771502	30808042	9.92e-18	13.81	0.98	No
CDK5R1	17	30814105	30818271	9.92e-18	13.81	0.98	No
MYO1D	17	30819628	31203902	9.47e-15	12.97	1.21	No
LOC100506629	17	30836972	30850442	3.47e-16	13.39	1.1	No
LOC100506643	17	31232682	31233629	2.54e-12	11.72	1.27	No
TMEM98	17	31254928	31268667	2.56e-13	12.13	1.21	No
SPACA3	17	31318882	31324892	2.54e-12	11.72	1.27	No
ASIC2	17	31340105	32483825	5.93e-10	9.21	0.92	No
AA06	17	31856806	31860755	9.8e-11	10.04	1.04	No
CCL2	17	32582296	32584222	1.93e-12	10.04	0.75	No
CCL7	17	32597240	32599256	4.49e-12	10.04	0.81	No
CCL11	17	32612687	32615199	4.49e-12	10.04	0.81	No
CCL8	17	32646066	32648421	8.25e-13	10.46	0.81	No
CCL13	17	32683471	32685629	8.25e-13	10.46	0.81	No
CCL1	17	32687399	32690252	8.25e-13	10.46	0.81	No
C17orf102	17	32901142	32906388	1.5e-13	10.88	0.81	No
TMEM132E	17	32907768	32966337	8.25e-13	10.46	0.81	No
CCT6B	17	33254878	33288528	1.5e-13	10.88	0.81	No
ZNF830	17	33288549	33290205	5.46e-14	10.92	0.75	No
LIG3	17	33307517	33332088	5.99e-14	10.88	0.75	No
RFFL	17	33336131	33390759	7.85e-13	10.04	0.69	No
RAD51L3-RFFL	17	33336131	33448541	4.49e-12	10.04	0.81	No
RAD51D	17	33426811	33446888	4.49e-12	10.04	0.81	No
FNDC8	17	33448631	33457751	4.49e-12	10.04	0.81	No
NLE1	17	33458368	33469322	8.25e-13	10.46	0.81	No
UNC45B	17	33474836	33516364	3.79e-12	10.88	1.04	No
SLC35G3	17	33519539	33521412	1.55e-12	11.3	1.1	No
SLFN5	17	33570086	33594768	2.98e-09	8.79	0.92	No
SLFN11	17	33677324	33700720	1.17e-10	9.62	0.92	No
SLFN12	17	33738079	33759543	2.35e-09	9.21	1.04	No
SLFN13	17	33762115	33775856	1.1e-08	8.79	1.04	No
SLFN12L	17	33801942	33814758	2.35e-09	9.21	1.04	No
LOC100652927	17	33842230	33864880	9.8e-11	10.04	1.04	No
LOC100653262	17	33842230	33864880	9.8e-11	10.04	1.04	No
SLFN14	17	33875144	33885110	3.74e-10	10.04	1.15	No
SNORD7	17	33900676	33900772	1.92e-10	10.04	1.1	No
PEX12	17	33901814	33905656	1.92e-10	10.04	1.1	No
AP2B1	17	33914282	34053436	4.48e-09	9.21	1.1	No
RASL10B	17	34058679	34070540	1.1e-08	8.79	1.04	No
GAS2L2	17	34071537	34079897	1.1e-08	8.79	1.04	No
C17orf50	17	34087916	34092098	2.35e-09	9.21	1.04	No
MMP28	17	34105509	34122640	2.35e-09	9.21	1.04	No
TAF15	17	34136488	34174237	1.92e-10	10.04	1.1	Yes
C17orf66	17	34181960	34195895	1.92e-10	10.04	1.1	No
CCL5	17	34198495	34207377	3.94e-11	10.46	1.1	No
RDM1	17	34245084	34257780	1.94e-11	10.46	1.04	No
LYZL6	17	34261522	34266560	7.87e-12	10.88	1.1	No
CCL16	17	34303535	34308523	1.96e-15	12.97	1.1	No
CCL14	17	34310692	34313764	9.47e-15	12.97	1.21	No
CCL14-CCL15	17	34310692	34329084	4.37e-15	12.97	1.15	No
CCL15	17	34324618	34329084	4.37e-15	12.97	1.15	No
CCL23	17	34340097	34345005	1.07e-14	12.55	1.1	No
CCL18	17	34391643	34398841	2.03e-15	12.55	0.98	No
CCL3	17	34415602	34417506	1.96e-15	12.97	1.1	No
CCL4	17	34431220	34433014	6.48e-14	13.39	1.5	No
TBC1D3B	17	34493061	34503988	1.01e-07	12.55	2.89	No
CCL3L3	17	34522268	34524147	1.01e-07	12.55	2.89	No
CCL4L1	17	34538468	34540275	2.74e-12	12.55	1.56	No
TBC1D3C	17	34581085	34592032	9.47e-15	12.97	1.21	No
CCL3L1	17	34623842	34625730	1.79e-15	13.39	1.21	No
CCL4L2	17	34640034	34641841	6.29e-19	14.71	1.04	No
TBC1D3H	17	34745936	34757050	6.29e-19	14.71	1.04	No
TBC1D3G	17	34797174	34808103	6.29e-19	14.71	1.04	No
ZNHIT3	17	34842473	34851662	7.24e-22	14.23	0.58	No
MYO19	17	34851599	34891305	1.74e-20	13.81	0.64	No
PIGW	17	34891403	34895150	3.77e-19	13.39	0.69	No
GGNBP2	17	34900737	34946278	3.77e-19	13.39	0.69	No
DHRS11	17	34948226	34957233	1.74e-20	13.81	0.64	No
MRM1	17	34958025	34965407	2.56e-21	14.23	0.64	No
LHX1	17	35294772	35301915	1.04e-23	16.74	0.92	No
AATF	17	35306175	35414171	1.9e-25	17.15	0.81	No
MIR2909	17	35391042	35391110	2.95e-26	17.57	0.81	No
ACACA	17	35441927	35766902	4.39e-29	18.41	0.69	No
C17orf78	17	35732985	35749662	1.65e-33	20.5	0.69	No
TADA2A	17	35766977	35837226	1.72e-36	22.18	0.75	No
DUSP14	17	35849951	35873588	2.61e-38	23.01	0.75	No
SYNRG	17	35874900	35969486	3.19e-39	23.43	0.75	No
DDX52	17	35972363	36003493	3.9e-40	23.85	0.75	No
HNF1B	17	36046434	36105096	1.25e-43	25.1	0.69	No
LOC284100	17	36202573	36244363	6.65e-48	27.62	0.81	No
TBC1D3F	17	36283960	36294915	1.67e-51	28.87	0.75	No
TBC1D3	17	36337528	36348666	3.4e-55	30.13	0.69	No
LOC100510707	17	36338026	36345945	3.4e-55	30.13	0.69	No
LOC440434	17	36351796	36413256	4.02e-58	31.38	0.69	No
LOC100653042	17	36351801	36352753	3.4e-55	30.13	0.69	No
LOC100653041	17	36357190	36363015	3.4e-55	30.13	0.69	No
MRPL45	17	36452989	36479101	3.89e-64	33.89	0.69	No
GPR179	17	36481493	36499693	3.81e-65	34.31	0.69	No
SOCS7	17	36508007	36561846	4.13e-70	35.98	0.64	No
ARHGAP23	17	36584720	36668628	1.73e-80	39.75	0.58	No
SRCIN1	17	36686259	36762183	1.89e-88	43.93	0.75	No
C17orf96	17	36827956	36831187	9.6e-94	45.61	0.69	No
MIR4734	17	36858515	36858584	9.6e-94	45.61	0.69	No
MLLT6	17	36861873	36886056	1.18e-92	45.19	0.69	Yes
MIR4726	17	36875944	36876001	1.18e-92	45.19	0.69	No
CISD3	17	36886510	36891858	9.6e-94	45.61	0.69	No
PCGF2	17	36890150	36904558	6.11e-96	46.44	0.69	No
LOC100287808	17	36905168	36907086	6.11e-96	46.44	0.69	No
PSMB3	17	36909002	36920478	1.58e-101	48.54	0.69	No
PIP4K2B	17	36921944	36956158	8.66e-104	49.37	0.69	No
CWC25	17	36957446	36981589	1.76e-108	51.46	0.75	No
MIR4727	17	36982091	36982145	2.29e-107	51.05	0.75	No
C17orf98	17	36991341	36997642	2.84e-105	50.63	0.81	No
RPL23	17	37006321	37010053	7.87e-108	51.68	0.81	No
SNORA21	17	37009116	37009248	7.87e-108	51.68	0.81	No
LASP1	17	37026112	37078023	2.75e-115	53.56	0.69	Yes
LOC100505576	17	37081421	37085637	1.69e-117	53.97	0.64	No
FBXO47	17	37092685	37123655	1.13e-118	54.39	0.64	No
LRRC37A11P	17	37186159	37209458	1.16e-125	56.07	0.52	No	Broad
LOC100131347	17	37213272	37237704	4.83e-128	56.49	0.46	No	Broad
PLXDC1	17	37219556	37307902	3.69e-134	58.58	0.46	No	Broad
ARL5C	17	37313147	37322414	3.15e-144	62.34	0.52	No	Broad
CACNB1	17	37329709	37353901	4.59e-148	63.6	0.52	No	Broad
RPL19	17	37356536	37360980	3.48e-153	64.85	0.46	No	Broad
LOC100653307	17	37359240	37360981	3.48e-153	64.85	0.46	No	Broad
LOC100652733	17	37359240	37360981	3.48e-153	64.85	0.46	No	Broad
STAC2	17	37366789	37382040	1.97e-154	65.27	0.46	No	Broad
FBXL20	17	37408897	37557909	1.45e-173	71.97	0.58	No	Broad
MED1	17	37560538	37607527	7.46e-201	79.08	0.46	No	Broad
CDK12	17	37617739	37690800	2.31e-220	84.94	0.58	No	Broad
NEUROD2	17	37760021	37764175	1.1e-258	92.89	0.4	No	Broad
PPP1R1B	17	37783177	37792878	7.25e-271	95.8	0.46	No	Core
STARD3	17	37793333	37820454	6.11e-274	96.23	0.46	No	Core
TCAP	17	37821599	37822807	5.97e-280	97.48	0.46	No	Core
PNMT	17	37824507	37826728	2.5e-282	97.9	0.46	No	Core
PGAP3	17	37827375	37844310	1.12e-285	98.33	0.46	No	Core
ERBB2	17	37856254	37884915	5.66061920689802e-311	100	0	Yes	Core
MIR4728	17	37882732	37882819	5.53e-299	99.58	0.23	No	Core
MIEN1	17	37885409	37886788	1.45e-292	98.73	0.23	No	Core
GRB7	17	37894162	37903538	2.39e-289	97.91	0.23	No	Core
IKZF3	17	37921198	38020441	1.64e-258	93.72	0.58	No	Core
ZPBP2	17	38024455	38034149	1.68e-227	87.03	0.64	No	Broad
GSDMB	17	38060848	38074903	2.08e-218	84.1	0.52	No	Broad
ORMDL3	17	38077296	38083884	5.5e-207	81.43	0.52	No	Broad
LRRC3C	17	38097727	38100987	1.45e-202	79.92	0.52	No	Broad
GSDMA	17	38119226	38134019	3.57e-188	76.05	0.52	No	Broad
PSMD3	17	38137060	38154212	8.05e-184	74.79	0.52	No	Broad
LOC100505620	17	38148442	38150200	2.13e-182	74.37	0.52	No	Broad
CSF3	17	38171614	38174066	4.49e-176	71.97	0.46	No	Broad
MED24	17	38175350	38210889	9.07e-168	69.04	0.4	No	Broad
SNORD124	17	38183795	38183898	1.36e-169	69.75	0.4	No	Broad
THRA	17	38219068	38250120	3.48e-153	64.02	0.35	No	Broad
NR1D1	17	38249037	38256973	1.09e-141	60.25	0.35	No	Broad
MSL1	17	38278790	38293042	1.46e-135	57.74	0.29	No	Broad
CASC3	17	38296507	38328431	1.17e-130	56.07	0.29	No	Broad
RAPGEFL1	17	38334242	38351906	3.19e-122	53.14	0.29	No
WIPF2	17	38375574	38438439	3.47e-108	48.12	0.29	No
RNY4P8	17	38399475	38399569	1.21e-111	49.37	0.29	No
CDC6	17	38444146	38459413	9.26e-97	44.35	0.35	No
RARA	17	38465423	38513895	3.61e-89	41	0.29	Yes
GJD3	17	38516904	38520945	4.3e-74	35.15	0.29	No
TOP2A	17	38544773	38574202	1.41e-58	30.13	0.46	No
IGFBP4	17	38599676	38613982	8.08e-56	29.71	0.58	No
LOC100287562	17	38613163	38613977	8.08e-56	29.71	0.58	No
TNS4	17	38632080	38657854	8.08e-56	29.71	0.58	No
LOC100508196	17	38679711	38683252	3.1e-53	29.29	0.69	No
CCR7	17	38710021	38721736	1.41e-49	28.03	0.75	No
SMARCE1	17	38783972	38804103	2.02e-43	26.78	1.04	No
KRT222	17	38811872	38821416	3.03e-42	26.78	1.15	No
KRT24	17	38854243	38860002	2.41e-39	25.94	1.27	No
KRT25	17	38904273	38911584	2.41e-39	25.94	1.27	No
KRT26	17	38922490	38928411	7.88e-39	25.94	1.33	No
KRT27	17	38933060	38938786	1.89e-37	25.52	1.39	No
KRT28	17	38948448	38956211	5.85e-37	25.52	1.44	No
KRT10	17	38974369	38978863	1.89e-37	25.52	1.39	No
TMEM99	17	38975344	38992526	3.32e-36	24.69	1.33	No
KRT12	17	39017430	39023462	6.73e-34	24.27	1.5	No
KRT20	17	39032141	39041495	2.48e-31	23.43	1.62	No
KRT23	17	39078952	39093836	4.15e-28	22.18	1.73	No
KRT39	17	39114669	39123144	3.59e-26	21.34	1.79	No
KRT40	17	39133968	39143387	6.12e-27	21.76	1.79	No
KRTAP3-3	17	39149682	39150385	2.24e-24	20.5	1.85	No
KRTAP3-2	17	39155445	39156138	1.98e-25	20.92	1.79	No
KRTAP3-1	17	39164773	39165366	2.11e-25	20.5	1.67	No
KRTAP1-5	17	39182278	39183454	2.11e-25	20.5	1.67	No
KRTAP1-3	17	39190136	39191107	2.11e-25	20.5	1.67	No
KRTAP1-1	17	39196811	39197713	2.11e-25	20.5	1.67	No
KRTAP2-1	17	39202793	39203568	9.75e-26	20.5	1.62	No
KRTAP2-2	17	39210750	39211463	2.11e-25	20.5	1.67	No
LOC730755	17	39215492	39216344	7.96e-23	19.25	1.73	No
KRTAP2-4	17	39221368	39222131	7.96e-23	19.25	1.73	No
KRTAP4-7	17	39240459	39241396	2.25e-22	18.41	1.56	No
KRTAP4-8	17	39253233	39254375	2.25e-22	18.41	1.56	No
LOC100134267	17	39253770	39254336	2.25e-22	18.41	1.56	No
KRTAP4-9	17	39261641	39262740	9.94e-23	18.41	1.5	No
KRTAP4-11	17	39273433	39274606	9.94e-23	18.41	1.5	No
KRTAP4-12	17	39279343	39280419	4.28e-23	18.41	1.44	No
KRTAP4-6	17	39295685	39296739	6.87e-24	17.99	1.21	No
KRTAP4-5	17	39305176	39306054	6.87e-24	17.99	1.21	No
KRTAP4-4	17	39315905	39316983	1.14e-24	18.41	1.21	No
KRTAP4-3	17	39323483	39324424	1.75e-25	18.41	1.1	No
KRTAP4-2	17	39333698	39334460	4.58e-28	19.25	0.98	No
KRTAP4-1	17	39340352	39341147	9.78e-28	18.83	0.92	No
KRTAP9-1	17	39346139	39346891	9.78e-28	18.83	0.92	No
KRTAP9-2	17	39382900	39383904	4.39e-29	18.41	0.69	No
KRTAP9-3	17	39388715	39389706	4.39e-29	18.41	0.69	No
KRTAP9-8	17	39394270	39395256	1.09e-29	18.41	0.64	No
KRTAP9-4	17	39405939	39406905	2.53e-30	18.41	0.58	No
KRTAP9-9	17	39411636	39412616	3.22e-29	17.57	0.52	No
KRTAP9-6	17	39421630	39422112	9.79e-25	15.06	0.46	No
KRTAP9-7	17	39431950	39432459	4.5e-19	12.55	0.52	No
KRTAP16-1	17	39463952	39465505	1.25e-24	15.9	0.64	No
KRTAP17-1	17	39471169	39471947	1.25e-24	15.9	0.64	No
KRT33A	17	39502371	39507056	1.25e-24	15.9	0.64	No
KRT33B	17	39519746	39526047	8.55e-24	15.48	0.64	No
LOC100653049	17	39533902	39538649	1.94e-22	15.06	0.69	No
KRT34	17	39533921	39538636	1.94e-22	15.06	0.69	No
KRT31	17	39549976	39553844	2.97e-23	15.48	0.69	No
LOC100505782	17	39558668	39568840	2.97e-23	15.48	0.69	No
KRT37	17	39576809	39580822	6.31e-22	15.06	0.75	No
KRT38	17	39592621	39597596	5.73e-21	15.06	0.87	No
KRT32	17	39615765	39623638	1.28e-21	14.64	0.69	No
KRT35	17	39632941	39637392	1.06e-22	14.64	0.58	No
KRT36	17	39642388	39646116	2.86e-23	14.64	0.52	No
KRT13	17	39657233	39661865	4.09e-24	15.06	0.52	No
KRT15	17	39669997	39675270	9.79e-25	15.06	0.46	No
KRT19	17	39679869	39684641	1.55e-25	15.48	0.46	No
LOC147093	17	39705858	39710747	2.18e-25	15.06	0.4	No
KRT9	17	39722093	39728310	9.79e-25	15.06	0.46	No
KRT14	17	39738531	39743147	9.79e-25	15.06	0.46	No
KRT16	17	39766030	39769079	6.88e-24	14.64	0.46	No
KRT17	17	39775692	39780882	1.52e-24	14.64	0.4	No
KRT42P	17	39782579	39796451	1.08e-23	14.23	0.4	No
EIF1	17	39845127	39847898	1.08e-23	14.23	0.4	No
GAST	17	39868613	39872221	1.33e-21	13.81	0.52	No
HAP1	17	39878891	39890898	6.51e-20	12.97	0.52	No
JUP	17	39910859	39942964	1.42e-18	11.72	0.4	No
LEPREL4	17	39958205	39968451	1.42e-18	11.72	0.4	No
FKBP10	17	39968962	39979469	1.42e-18	11.72	0.4	No
NT5C3L	17	39981334	39992523	5.59e-18	11.72	0.46	No
KLHL10	17	39994043	40004599	1.42e-18	11.72	0.4	No
KLHL11	17	40009799	40021629	1.01e-17	11.3	0.4	No
ACLY	17	40023179	40075272	4.96e-16	10.46	0.4	No
TTC25	17	40086888	40117669	1.46e-15	9.62	0.29	No
CNP	17	40118759	40129754	2.22e-14	9.62	0.4	No
LOC100652963	17	40121886	40123336	2.22e-14	9.62	0.4	No
DNAJC7	17	40128439	40169715	2.22e-14	9.62	0.4	No
NKIRAS2	17	40172087	40177659	4.08e-14	9.21	0.35	No
ZNF385C	17	40177594	40190044	1.12e-11	7.95	0.35	No
LOC100507656	17	40191723	40195394	1.12e-11	7.95	0.35	No
DHX58	17	40253422	40264751	8.92e-10	6.69	0.29	No
KAT2A	17	40265129	40273382	8.92e-10	6.69	0.29	No
HSPB9	17	40274756	40275371	8.92e-10	6.69	0.29	No
RAB5C	17	40276994	40307062	5.75e-09	6.28	0.29	No
KCNH4	17	40308910	40333296	5.75e-09	6.28	0.29	No
HCRT	17	40336078	40337470	5.75e-09	6.28	0.29	No
GHDC	17	40341105	40346550	4.67e-08	6.28	0.4	No
STAT5B	17	40351195	40428424	1.42e-05	6.28	0.87	No
STAT5A	17	40439565	40463961	4.11e-06	7.11	1.04	No
STAT3	17	40465343	40540513	4.11e-06	7.11	1.04	No
PTRF	17	40554467	40575338	9.92e-06	6.69	0.98	No
ATP6V0A1	17	40610862	40674597	6.07e-05	5.86	0.87	No
MIR548AT	17	40646791	40646848	9.96e-05	5.86	0.92	No
MIR5010	17	40666206	40666325	9.96e-05	5.86	0.92	No
NAGLU	17	40687951	40696467	0.000392	5.44	0.92	No
HSD17B1	17	40703984	40707232	0.000392	5.44	0.92	No
LOC100290566	17	40704989	40706766	0.000392	5.44	0.92	No
COASY	17	40714092	40718295	0.000392	5.44	0.92	No
MLX	17	40719078	40725221	0.000244	5.44	0.87	No
PSMC3IP	17	40724329	40729747	0.000953	5.02	0.87	No
FAM134C	17	40731526	40761445	0.00145	4.6	0.75	No
TUBG1	17	40761358	40767256	0.00145	4.6	0.75	No
TUBG2	17	40811266	40819024	0.000901	4.6	0.69	No
PLEKHH3	17	40819932	40829048	0.000901	4.6	0.69	No
CCR10	17	40831420	40833845	0.000901	4.6	0.69	No
CNTNAP1	17	40834632	40852011	0.000215	5.02	0.69	No
EZH1	17	40852293	40897071	0.000901	4.6	0.69	No
LOC100190938	17	40905932	40913275	6.59e-05	5.02	0.58	No
RAMP2	17	40913212	40915059	6.59e-05	5.02	0.58	No
VPS25	17	40925454	40931617	6.59e-05	5.02	0.58	No
WNK4	17	40932649	40949084	6.59e-05	5.02	0.58	No
CCDC56	17	40949652	40950704	6.59e-05	5.02	0.58	No
CNTD1	17	40950854	40963605	6.59e-05	5.02	0.58	No
BECN1	17	40962150	40976310	6.59e-05	5.02	0.58	No
PSME3	17	40985423	40995777	7.06e-06	5.44	0.52	No
AOC2	17	40996609	41002724	7.06e-06	5.44	0.52	No
AOC3	17	41003201	41010141	7.06e-06	5.44	0.52	No
AOC4	17	41019162	41021234	7.06e-06	5.44	0.52	No
LOC388387	17	41026691	41050751	7.06e-06	5.44	0.52	No
G6PC	17	41052815	41065386	7.06e-06	5.44	0.52	No
AARSD1	17	41102543	41132545	1.46e-06	5.44	0.4	No
PTGES3L	17	41120105	41132545	7.66e-06	5.02	0.4	No
RUNDC1	17	41132582	41145707	7.66e-06	5.02	0.4	No
RPL27	17	41150446	41154976	3.31e-06	5.02	0.35	No
IFI35	17	41158742	41166476	7.23e-06	4.6	0.29	No
VAT1	17	41166622	41174459	7.23e-06	4.6	0.29	No
RND2	17	41177258	41184058	4.07e-05	4.18	0.29	No
BRCA1	17	41196312	41277500	0.000202	4.18	0.4	Yes
NBR2	17	41277600	41297130	0.00181	3.77	0.46	No
LOC100505873	17	41286805	41287385	0.00181	3.77	0.46	No
LOC100505899	17	41300388	41322330	0.00832	3.77	0.64	No
NBR1	17	41323246	41363707	0.0125	3.77	0.69	No
TMEM106A	17	41363894	41371589	0.00346	4.18	0.69	No
TMEM106A-AS1	17	41373437	41381062	0.00218	4.18	0.64	No
LOC100130581	17	41453296	41466266	0.00523	3.77	0.58	No
ARL4D	17	41476353	41478504	0.0281	3.35	0.64	No
MIR2117	17	41522174	41522253	0.0281	3.35	0.64	No
SOST	17	41831099	41836156	0.0301	4.18	1.04	No
DUSP3	17	41843489	41856368	0.0301	4.18	1.04	No
C17orf105	17	41857803	41862054	0.0224	4.18	0.98	No
MPP3	17	41878167	41910547	0.0224	4.18	0.98	No
MPP2	17	41952727	41985113	0.0484	3.77	0.92	No
FAM215A	17	41994576	41995355	0.0357	3.77	0.87	No
PPY	17	42018172	42019833	0.0357	3.77	0.87	No
NSF	17	44668035	44834830	0.00277	6.28	1.62	No
WNT3	17	44841686	44896082	0.00277	6.28	1.62	No
LOC644366	17	44907961	44910586	0.000658	6.69	1.56	No
WNT9B	17	44928968	44954437	0.000465	6.69	1.5	No
GOSR2	17	45000486	45018733	0.0104	5.86	1.67	No
MIR5089	17	45050383	45050466	0.00599	5.86	1.56	No
RPRML	17	45055522	45056614	0.00599	5.86	1.56	No
LOC100653329	17	45124672	45126611	0.00334	5.86	1.44	No
LOC100506214	17	45132467	45177627	0.00334	5.86	1.44	No
CDC27	17	45195310	45266665	0.00245	5.86	1.39	No
LOC100506228	17	45212848	45213644	0.00992	5.44	1.44	No
MYL4	17	45286428	45301045	0.00175	5.86	1.33	No
ITGB3	17	45331208	45390077	0.00108	6.28	1.44	No
LOC100506252	17	45380826	45383051	0.00205	6.28	1.56	No
C17orf57	17	45401327	45518678	0.00449	5.86	1.5	No
MRPL45P2	17	45527593	45569986	0.00053	6.28	1.33	No
NPEPPS	17	45608444	45700642	0.00393	5.44	1.27	No
KPNB1	17	45727275	45761004	0.000658	6.69	1.56	No
TBKBP1	17	45772630	45789429	0.000911	6.69	1.62	No
TBX21	17	45810610	45823485	0.00124	6.69	1.67	No
OSBPL7	17	45884733	45899147	0.0002	7.95	1.96	No
MRPL10	17	45900638	45908907	0.000145	7.95	1.91	No
LRRC46	17	45908993	45915079	0.000145	7.95	1.91	No
SCRN2	17	45915047	45918699	0.000145	7.95	1.91	No
SP6	17	45922280	45933240	0.000145	7.95	1.91	No
LOC100506295	17	45968595	45973178	0.000145	7.95	1.91	No
SP2	17	45973516	46006323	6.32e-05	8.37	1.96	No
LOC100506325	17	45976151	46018725	6.32e-05	8.37	1.96	No
PNPO	17	46018889	46026674	8.14e-06	9.21	2.02	No
PRR15L	17	46029333	46035110	1.63e-05	9.21	2.14	No
CDK5RAP3	17	46048429	46059147	7.09e-06	9.62	2.19	No
COPZ2	17	46103533	46115152	2.99e-08	11.72	2.31	No
MIR152	17	46114527	46114613	8.3e-09	12.13	2.31	No
NFE2L1	17	46125686	46138907	8.93e-11	13.81	2.42	No
CBX1	17	46147414	46178560	8.69e-12	14.64	2.48	No
SNX11	17	46184947	46200105	8.69e-12	14.64	2.48	No
SKAP1	17	46210802	46507594	5.44e-12	15.06	2.6	No
MIR1203	17	46233789	46233873	1.38e-10	13.81	2.48	No
HOXB1	17	46606807	46608272	1.14e-13	15.48	2.31	No
HOXB2	17	46620017	46622393	1.14e-13	15.48	2.31	No
HOXB3	17	46626232	46651810	1.32e-12	15.06	2.42	No
HOXB4	17	46652869	46655743	7.38e-14	15.9	2.42	No
MIR10A	17	46657200	46657309	7.38e-14	15.9	2.42	No
HOXB-AS3	17	46667823	46683776	2.01e-13	15.9	2.54	No
HOXB5	17	46668619	46671103	2.01e-13	15.9	2.54	No
HOXB6	17	46673099	46682334	3.31e-13	15.9	2.6	No
HOXB7	17	46684594	46688383	8.32e-13	15.48	2.54	No
HOXB8	17	46689708	46692301	8.32e-13	15.48	2.54	No
HOXB9	17	46698518	46703835	8.32e-13	15.48	2.54	No
MIR196A1	17	46709852	46709921	4.76e-14	16.32	2.54	No
LOC100506373	17	46782565	46784722	2.68e-15	17.57	2.71	No
PRAC	17	46799081	46799882	2.68e-15	17.57	2.71	No
HOXB-AS5	17	46800542	46802119	2.68e-15	17.57	2.71	No
MIR3185	17	46801770	46801837	2.68e-15	17.57	2.71	No
HOXB13	17	46802125	46806111	1.62e-15	17.57	2.66	No
TTLL6	17	46839593	46894469	4.37e-17	18.41	2.6	No
CALCOCO2	17	46908372	46942229	1.17e-16	17.99	2.54	No
ATP5G1	17	46970148	46973233	2.29e-19	19.67	2.54	No
UBE2Z	17	46985731	47006422	6.21e-21	20.92	2.66	No
SNF8	17	47007458	47022154	1.25e-21	21.34	2.66	No
GIP	17	47035918	47045955	3.54e-22	21.34	2.54	No
IGF2BP1	17	47074774	47133507	5.76e-22	22.18	2.89	No
B4GALNT2	17	47210329	47247351	1.63e-22	23.43	3.23	No
GNGT2	17	47283596	47287936	8.17e-25	24.69	3.18	No
ABI3	17	47287589	47300587	1.77e-25	25.1	3.18	No
PHOSPHO1	17	47300732	47308128	1.77e-25	25.1	3.18	No
FLJ40194	17	47325605	47336027	6.9e-27	25.94	3.18	No
ZNF652	17	47366568	47439835	1.03e-27	27.2	3.46	No
PHB	17	47481420	47492242	1.99e-28	27.62	3.46	No
NGFR	17	47572655	47592382	8.61e-28	26.78	3.29	No
LOC100288866	17	47583019	47651426	6.9e-27	25.94	3.18	No
NXPH3	17	47653298	47661172	1.02e-26	25.52	3.06	No
SPOP	17	47676246	47755525	1.02e-26	25.52	3.06	Yes
SLC35B1	17	47778690	47785282	1.45e-25	24.69	3	No
FAM117A	17	47787687	47841518	4.13e-26	24.69	2.89	No
KAT7	17	47865981	47906458	9.7e-25	23.85	2.89	No
TAC4	17	47915671	47925379	2.7e-25	23.85	2.77	No
FLJ45513	17	47923272	47926199	2.7e-25	23.85	2.77	No
DLX4	17	48046562	48052323	2.7e-25	23.85	2.77	No
DLX3	17	48067369	48072588	2.03e-25	24.27	2.89	No
LOC284080	17	48127713	48133103	9.7e-25	23.85	2.89	No
ITGA3	17	48133340	48167849	2.03e-25	24.27	2.89	No
PDK2	17	48172639	48188733	1.19e-24	24.27	3.06	No
SAMD14	17	48190035	48207167	5.95e-24	23.85	3.06	No
PPP1R9B	17	48211101	48227877	1.06e-23	23.85	3.12	No
SGCA	17	48243366	48253293	2.81e-22	23.43	3.29	No
HILS1	17	48248789	48249837	2.81e-22	23.43	3.29	No
COL1A1	17	48261457	48279000	5.94e-23	23.85	3.29	Yes
TMEM92	17	48348767	48358846	3.41e-23	23.85	3.23	No
XYLT2	17	48423393	48438512	1.2e-21	22.59	3.12	No
MRPL27	17	48445228	48450562	1.2e-21	22.59	3.12	No
EME1	17	48450581	48458820	2.48e-22	23.01	3.12	No
LRRC59	17	48458594	48474914	5.15e-23	23.43	3.12	No
ACSF2	17	48503519	48552200	6.63e-25	24.27	3	No
CHAD	17	48541853	48546227	6.63e-25	24.27	3	No
RSAD1	17	48556190	48563336	3.22e-24	23.85	3	No
MYCBPAP	17	48585745	48608862	8.75e-24	23.43	2.94	No
EPN3	17	48610048	48621111	4.28e-23	23.01	2.94	No
SPATA20	17	48624562	48633213	4.28e-23	23.01	2.94	No
LOC253962	17	48633568	48639469	4.28e-23	23.01	2.94	No
CACNA1G	17	48638449	48704431	1.6e-23	23.43	3	No
ABCC3	17	48712218	48769063	5.95e-24	23.85	3.06	No
ANKRD40	17	48770551	48785270	2.21e-23	24.27	3.35	No
LUC7L3	17	48796926	48830072	1.82e-22	23.85	3.41	No
LINC00483	17	48834759	48844918	3.86e-23	24.27	3.41	No
WFIKKN2	17	48912605	48919709	1.04e-22	23.85	3.35	No
TOB1	17	48939584	48941413	1.52e-21	23.85	3.64	No
LOC400604	17	48944040	48945732	1.52e-21	23.85	3.64	No
LOC100506609	17	49012350	49022074	1.5e-19	22.59	3.64	No
SPAG9	17	49039535	49198226	3.21e-17	21.34	3.75	No
NME1-NME2	17	49230897	49249105	1.9e-17	21.76	3.87	No
NME1	17	49230920	49239450	1.9e-17	21.76	3.87	No
NME2	17	49243633	49249105	1.59e-17	21.85	3.87	No
MBTD1	17	49254786	49337427	2.75e-18	22.18	3.81	No
UTP18	17	49337897	49375294	1.71e-18	22.18	3.75	No
FLJ42842	17	49414076	49419932	1.9e-17	21.76	3.87	No
CA10	17	49707674	50237161	6.11e-13	17.99	3.58	No
LOC100506650	17	51062880	51065012	0.000165	12.13	4.1	No
KIF2B	17	51900239	51902573	1.43e-06	13.81	4.04	No
TOM1L1	17	52978052	53039328	1.38e-08	15.9	4.21	No
COX11	17	53038567	53046064	6e-09	16.32	4.27	No
STXBP4	17	53046126	53241449	1.12e-08	16.74	4.62	No
HLF	17	53342321	53402426	2.94e-10	17.15	4.16	Yes
MMD	17	53469974	53499341	6.03e-12	17.99	3.93	No
TMEM100	17	53796988	53800225	3.07e-11	17.57	3.98	No
PCTP	17	53828340	53854748	3.07e-11	17.57	3.98	No
ANKFN1	17	54230836	54560007	1.92e-08	16.32	4.5	No
NOG	17	54671060	54672951	1.37e-09	16.74	4.21	No
C17orf67	17	54869274	54893250	5.07e-08	14.64	3.81	No
DGKE	17	54911460	54946036	2.97e-08	15.06	3.93	No
MTVR2	17	54961463	54962274	2.97e-08	15.06	3.93	No
TRIM25	17	54965270	54991409	2.97e-08	15.06	3.93	No
MIR3614	17	54968631	54968716	2.97e-08	15.06	3.93	No
COIL	17	55015560	55038411	1.29e-08	15.48	3.98	No
LOC100288781	17	55027536	55038405	4.07e-09	15.9	3.98	No
SCPEP1	17	55055468	55084129	7.12e-10	16.74	4.1	No
RNF126P1	17	55122839	55124156	2.35e-09	16.32	4.1	No
AKAP1	17	55162553	55198710	4.23e-08	15.48	4.21	No
MSI2	17	55333931	55757299	9.85e-08	15.48	4.39	Yes
MRPS23	17	55916287	55927433	6.34e-07	15.06	4.56	No
LOC100652727	17	55937744	55939708	8.17e-07	15.06	4.62	No
CUEDC1	17	55940337	55980750	1.78e-06	14.64	4.56	No
VEZF1	17	56048910	56065615	3.02e-06	14.23	4.45	No
FLJ44342	17	56066399	56072514	3.02e-06	14.23	4.45	No
SRSF1	17	56078280	56084707	2.12e-05	13.39	4.45	No
DYNLL2	17	56160780	56167618	3.8e-07	14.64	4.21	No
OR4D1	17	56232515	56233447	1.09e-08	16.32	4.39	No
MSX2P1	17	56234320	56236481	1.09e-08	16.32	4.39	No
OR4D2	17	56247017	56247940	1.09e-08	16.32	4.39	No
EPX	17	56270089	56282535	3.48e-09	16.74	4.39	No
MKS1	17	56282797	56296666	3.48e-09	16.74	4.39	No
LPO	17	56315787	56345879	4.1e-10	17.15	4.21	No
MPO	17	56347217	56358296	2.07e-11	18.41	4.33	No
BZRAP1	17	56378592	56406152	1.91e-13	20.08	4.39	No
LOC100506779	17	56402811	56431088	1.91e-13	20.08	4.39	No
MIR142	17	56408593	56408679	1.91e-13	20.08	4.39	No
MIR4736	17	56413337	56413383	1.91e-13	20.08	4.39	No
SUPT4H1	17	56422539	56429563	3.99e-13	20.08	4.5	No
RNF43	17	56431037	56494931	1.17e-14	21.34	4.56	Yes
HSF5	17	56497529	56565759	3.99e-13	20.08	4.5	No
MTMR4	17	56566893	56595251	1.19e-11	18.83	4.45	No
SEPT4	17	56597611	56606778	8.47e-12	18.83	4.39	No
C17orf47	17	56618948	56621733	2.44e-12	19.25	4.39	No
TEX14	17	56634038	56769416	1.91e-13	20.08	4.39	No
RAD51C	17	56769963	56811692	2.06e-14	20.92	4.45	No
PPM1E	17	56833232	57062537	1.99e-12	19.67	4.56	No
TRIM37	17	57059999	57184266	8.65e-11	18.83	4.79	No
LOC100506847	17	57183851	57195514	1.42e-12	20.92	5.14	No
SKA2	17	57187308	57232800	7.42e-13	20.92	5.02	No
MIR454	17	57215119	57215233	7.42e-13	20.92	5.02	No
MIR301A	17	57228497	57228582	7.42e-13	20.92	5.02	No
PRR11	17	57232860	57284070	1.16e-14	22.18	4.97	No
SMG8	17	57287371	57292611	4.22e-14	21.76	4.97	No
GDPD1	17	57297828	57353331	4.22e-14	21.76	4.97	No
YPEL2	17	57409053	57479095	8.14e-17	23.85	5.02	No
MIR4729	17	57443444	57443515	1.2e-16	23.85	5.08	No
DHX40	17	57642886	57685713	1.67e-15	23.85	5.48	No
CLTC	17	57697050	57774317	3.35e-15	23.85	5.6	Yes
CLTC-IT1	17	57707431	57709346	6.42e-16	24.27	5.54	No
PTRH2	17	57774667	57784856	3.73e-17	24.69	5.31	No
VMP1	17	57784863	57917954	1.08e-18	25.52	5.2	No
MIR21	17	57918627	57918698	1.82e-20	26.36	5.02	No
TUBD1	17	57936840	57970306	2.8e-20	26.36	5.08	No
RPS6KB1	17	57970443	58027787	6.59e-21	26.78	5.08	No
RNFT1	17	58029723	58042117	2.73e-21	26.78	4.97	No
TBC1D3P1-DHX40P1	17	58053385	58096336	4.86e-21	26.36	4.85	No
MIR4737	17	58120386	58120466	6.41e-22	27.2	4.97	No
HEATR6	17	58120552	58156292	6.41e-22	27.2	4.97	No
LOC645638	17	58160927	58165828	2.73e-21	26.78	4.97	No
LOC653653	17	58179121	58180280	2.73e-21	26.78	4.97	No
CA4	17	58227302	58236907	1.14e-21	26.78	4.85	No
USP32	17	58254691	58469586	1.9e-18	25.1	5.08	No
SCARNA20	17	58308877	58309006	3.24e-19	25.52	5.02	No
LOC100506882	17	58498569	58499698	5.97e-19	25.63	5.14	No
C17orf64	17	58499865	58508787	3.95e-19	25.63	5.08	No
APPBP2	17	58520520	58603580	1.9e-18	25.1	5.08	No
PPM1D	17	58677544	58743641	9.82e-19	24.69	4.79	No
BCAS3	17	58755172	59470199	1.98e-12	20.92	5.2	No
LOC645722	17	59470818	59476967	1.31e-10	20.08	5.54	No
TBX2	17	59477257	59486827	3.07e-11	20.5	5.48	No
C17orf82	17	59489112	59490641	2.28e-11	20.5	5.43	No
TBX4	17	59533807	59561664	1.29e-10	19.67	5.31	No
NACA2	17	59667794	59668563	2.22e-09	18.83	5.43	No
BRIP1	17	59756547	59940920	2.66e-07	16.74	5.31	Yes
INTS2	17	59942728	60005377	9.36e-08	17.15	5.31	No
MED13	17	60019966	60142643	9.66e-08	16.74	5.08	No
TBC1D3P2	17	60342066	60353016	4.59e-06	14.64	4.79	No
LOC100509290	17	60342378	60353016	4.59e-06	14.64	4.79	No
EFCAB3	17	60447579	60493840	1.27e-05	13.81	4.56	No
METTL2A	17	60501246	60527454	1.01e-05	13.81	4.5	No
TLK2	17	60556386	60692842	1.39e-06	14.64	4.5	No
MRC2	17	60704762	60770953	7.91e-07	15.48	4.85	No
MARCH10	17	60778675	60885705	2.77e-07	16.32	5.08	No
MIR633	17	61021576	61021673	5.75e-08	16.74	4.97	No
TANC2	17	61086898	61505067	6.54e-09	17.15	4.73	No
CYB561	17	61509665	61523545	1.3e-07	15.48	4.45	No
ACE	17	61554422	61575741	1.71e-07	15.48	4.5	No
KCNH6	17	61600695	61623619	3.8e-07	15.06	4.45	No
DCAF7	17	61627822	61671641	1.01e-05	13.81	4.5	No
TACO1	17	61678231	61685725	4.4e-05	13.39	4.5	No
LOC390806	17	61688129	61688546	1.27e-05	13.81	4.56	No
MAP3K3	17	61699801	61773670	1.35e-06	15.06	4.73	No
LIMD2	17	61773249	61777519	4.79e-07	15.48	4.73	No
LOC729683	17	61777698	61780045	4.79e-07	15.48	4.73	No
STRADA	17	61780192	61819330	4.79e-07	15.48	4.73	No
CCDC47	17	61822610	61851088	3.78e-07	15.48	4.68	No
DDX42	17	61851567	61896677	2.91e-07	15.48	4.62	No
FTSJ3	17	61896793	61905031	1.94e-08	16.74	4.73	No
PSMC5	17	61904770	61909387	1.94e-08	16.74	4.73	No
SMARCD2	17	61909441	61920351	1.48e-08	16.74	4.68	No
TCAM1P	17	61934376	61941739	1.48e-08	16.74	4.68	No
CSH2	17	61949372	61951089	1.48e-08	16.74	4.68	No
GH2	17	61957572	61959223	1.12e-08	16.74	4.62	No
CSH1	17	61972268	61974021	1.48e-08	16.74	4.68	No
CSHL1	17	61986965	61988618	1.94e-08	16.74	4.73	No
GH1	17	61994563	61996198	1.94e-08	16.74	4.73	No
CD79B	17	62006098	62009704	1.94e-08	16.74	4.73	Yes
SCN4A	17	62015914	62050278	6.54e-09	17.15	4.73	No
C17orf72	17	62075711	62081645	4.42e-08	16.32	4.68	No
ICAM2	17	62079955	62097994	4.42e-08	16.32	4.68	No
ERN1	17	62120390	62207502	6.18e-07	15.48	4.79	No
SNORD104	17	62223438	62223517	3.8e-07	15.06	4.45	No
SNORA76	17	62223699	62223831	3.8e-07	15.06	4.45	No
TEX2	17	62224795	62340653	3.8e-07	15.06	4.45	No
PECAM1	17	62396775	62404856	2.54e-08	16.32	4.56	No
POLG2	17	62473902	62493184	5.75e-08	15.9	4.5	No
DDX5	17	62494374	62502484	7.56e-08	15.9	4.56	Yes
MIR3064	17	62496884	62496967	7.56e-08	15.9	4.56	No
MIR5047	17	62497332	62497431	7.56e-08	15.9	4.56	No
CEP95	17	62503158	62534064	7.56e-08	15.9	4.56	No
SMURF2	17	62540735	62658386	1.45e-08	16.32	4.45	No
LOC146880	17	62774257	62777622	2.71e-07	13.81	3.7	No
PLEKHM1P	17	62780959	62833302	1.37e-06	12.97	3.58	No
MIR4315-2	17	62818148	62818220	1.45e-05	11.72	3.41	No
LRRC37A3	17	62850488	62914903	5.11e-06	12.13	3.41	No
LOC100653030	17	62888942	62906298	6.76e-06	12.13	3.46	No
AMZ2P1	17	62962668	62971703	0.000465	11.3	3.93	No
GNA13	17	63005407	63052920	0.00115	10.88	3.98	No
LOC100507002	17	63096930	63107213	0.00348	10.88	4.27	No
RGS9	17	63133456	63223821	0.000232	12.13	4.27	No
AXIN2	17	63524681	63557740	0.00103	12.13	4.68	No
CEP112	17	63631658	64187987	6.32e-05	13.39	4.68	No
APOH	17	64208147	64225556	0.00213	12.55	5.14	No
PRKCA	17	64298926	64806862	3.66e-06	14.64	4.73	No
MIR634	17	64783190	64783286	3.36e-05	13.81	4.73	No
CACNG5	17	64873391	64881395	1.78e-06	14.64	4.56	No
CACNG4	17	64960980	65029518	1.86e-05	14.23	4.79	No
CACNG1	17	65040652	65052913	1.71e-06	15.06	4.79	No
HELZ	17	65066554	65241319	2.05e-06	15.48	5.08	No
PSMD12	17	65336619	65362721	4.66e-07	15.9	4.97	No
PITPNC1	17	65373924	65689647	3.12e-06	15.9	5.31	No
MIR548D2	17	65467605	65467701	7.3e-06	15.48	5.37	No
MIR548AA2	17	65467605	65467701	7.3e-06	15.48	5.37	No
LOC100507049	17	65671272	65713744	2.77e-07	16.32	5.08	No
NOL11	17	65714061	65740266	3.54e-07	16.32	5.14	No
SNORA38B	17	65736786	65736917	4.46e-07	16.32	5.2	No
BPTF	17	65821780	65980494	3.54e-07	16.32	5.14	No
C17orf58	17	65987217	65989765	1.63e-06	15.48	5.02	No
KPNA2	17	66031848	66042970	1.63e-06	15.48	5.02	No
LOC100499466	17	66097696	66132070	5.66e-07	16.32	5.25	No
LOC440461	17	66194801	66196443	4.46e-07	16.32	5.2	No
AMZ2	17	66244145	66253305	1.22e-06	15.9	5.2	No
ARSG	17	66255323	66417000	3.46e-06	15.06	4.97	No
SLC16A6	17	66263167	66287405	1.22e-06	15.9	5.2	No
WIPI1	17	66417422	66453653	9.57e-06	14.23	4.73	No
MIR635	17	66420592	66420689	7.63e-06	14.23	4.68	No
PRKAR1A	17	66508110	66528911	1.27e-05	13.81	4.56	Yes
FAM20A	17	66531257	66597095	1.01e-05	13.81	4.5	No
ABCA8	17	66863430	66951533	0.00161	11.72	4.56	No
ABCA9	17	66970773	67057136	0.0018	11.72	4.62	No
ABCA6	17	67074847	67138015	0.00252	11.3	4.45	No
MIR4524B	17	67095683	67095797	0.00282	11.3	4.5	No
MIR4524A	17	67095705	67095773	0.00282	11.3	4.5	No
ABCA10	17	67144148	67240956	0.00387	10.88	4.33	No
ABCA5	17	67240576	67323323	0.0208	10.04	4.33	No
MAP2K6	17	67410838	67538470	0.0303	9.62	4.21	No
RPL38	17	72199795	72206019	0.0103	8.37	3.06	No
MGC16275	17	72206119	72209460	0.0103	8.37	3.06	No
TTYH2	17	72209696	72258159	0.0132	8.37	3.18	No
DNAI2	17	72270386	72311023	0.0177	8.37	3.29	No
KIF19	17	72322351	72351959	0.0234	7.95	3.12	No
BTBD17	17	72352555	72357958	0.0204	7.95	3.06	No
GPR142	17	72363645	72368739	0.0415	7.53	3.06	No
RAB37	17	72733356	72743474	0.0157	7.95	2.94	No
MIR3615	17	72744752	72744838	0.0157	7.95	2.94	No
SLC9A3R1	17	72744763	72765499	0.0157	7.95	2.94	No
NAT9	17	72766686	72772470	0.00445	8.37	2.89	No
TMEM104	17	72772622	72835922	0.00445	8.37	2.89	No
GRIN2C	17	72838168	72856007	0.00292	8.37	2.77	No
FDXR	17	72858619	72869156	0.00113	8.79	2.77	No
FADS6	17	72873473	72889705	0.00113	8.79	2.77	No
USH1G	17	72912176	72919351	0.000894	8.79	2.71	No
OTOP2	17	72920370	72930006	0.000894	8.79	2.71	No
OTOP3	17	72931897	72945511	0.000894	8.79	2.71	No
C17orf28	17	72946839	72968900	0.000417	9.21	2.77	No
CDR2L	17	72983727	73001895	0.000193	9.62	2.83	No
ICT1	17	73008780	73017356	0.000193	9.62	2.83	No
ATP5H	17	73034955	73043074	0.0017	9.21	3.12	No
KCTD2	17	73043279	73061981	0.00136	9.21	3.06	No
SLC16A5	17	73084055	73102252	0.00109	9.21	3	No
ARMC7	17	73106082	73126360	0.000322	9.62	2.94	No
NT5C	17	73126323	73127877	0.000115	10.04	2.94	No
HN1	17	73131343	73150774	2.27e-05	10.46	2.83	No
SUMO2	17	73163825	73179098	2.27e-05	10.46	2.83	No
NUP85	17	73201597	73231854	2.5e-06	11.3	2.83	No
GGA3	17	73232694	73257707	3.41e-06	11.3	2.89	No
MRPS7	17	73257749	73262457	6.18e-06	11.3	3	No
MIF4GD	17	73262309	73267311	4.59e-06	11.3	2.94	No
LOC100287042	17	73267380	73269976	4.59e-06	11.3	2.94	No
SLC25A19	17	73269061	73285530	4.59e-06	11.3	2.94	No
GRB2	17	73314157	73401789	1.35e-05	10.88	2.94	No
MIR3678	17	73402150	73402243	4.59e-06	11.3	2.94	No
KIAA0195	17	73452664	73496533	8.12e-06	11.3	3.06	No
CASKIN2	17	73496342	73511627	1.86e-05	11.3	3.23	No
TSEN54	17	73512609	73520820	1.86e-05	11.3	3.23	No
LLGL2	17	73521783	73571290	0.00019	10.46	3.29	No
MYO15B	17	73584139	73622929	0.00129	9.62	3.29	No
RECQL5	17	73622950	73663265	0.0453	7.95	3.23	No
C17orf109	17	73629514	73637486	0.0177	8.37	3.29	No
C17orf110	17	73642646	73644057	0.0153	8.37	3.23	No
SAP30BP	17	73663399	73704139	0.0177	8.37	3.29	No
ZFP64	20	50767817	50808524	0.0302	10.88	5.14	No
TSHZ2	20	51588946	52111869	0.0327	12.55	6.35	No
ZNF217	20	52183610	52199636	0.0351	12.55	6.41	No
GAB4	22	17442826	17489112	0.0246	2.51	0.29	No
